# Supplementary material for: The epidemiology of personality disorders in the Sao Paulo Megacity general population
Source: PLoS One. 2018 Apr 24;13(4):e0195581. doi: 10.1371/journal.pone.0195581 (PMC5978986; doi:10.1371/journal.pone.0195581)
Supplement: S1 Dataset — (XLS) [file pone.0195581.s002.xls]

## Sheet: Sheet1
str	secu	finalp2wt	sex	st_age	marcat	educ_cat4	st_educ	emp	st_income	urban	migr	nsd	numevent	anyanx12	anymood12	anyimp12	anysub12	anydis12	st_carescore	st_cogscore	st_movescore	st_outrolescore	st_socialscore	st_global_whodas	anyser12	ser_psych12	ser_othermh12	ser_anymh12	ser_genmed12	ser_anyhealth12	ser_humanser12	ser_cam12	ser_nonhealth12	a	b	c	d	_1_a	_2_a	_3_a	_4_a	_5_a	_6_a	_7_a	_8_a	_9_a	_10_a	_1_b	_2_b
22	1		Male	-0.634305	Mar/Cohab	3	0.645854	Employed	1.16	nat_rural	0	priv_medlow_med	0	0	0	0	0	0	-0.111325	-0.220331	-0.253674	-0.375008	-0.130086	-0.371664	0	0	0	0	0	0	0	0	0
22	1	1.2493	Male	-0.700949	Mar/Cohab	2	-0.732315	Employed	-0.484644	nat_urb	1	priv_medlow_med	0	1	0	0	1	1	-0.111325	1.06751	0.0868067	0.606036	-0.130086	0.549718	0	0	0	0	0	0	0	0	0					0	0	0	0	0	0	0	0	0	0	0	0
22	1	1.28122	Male	1.23173	Mar/Cohab	2	-0.0432302	Employed	-0.308438	nat_rural	1	priv_medlow_med	3	1	1	1	0	1	0.717037	2.92773	-0.253674	3.68448	11.8702	4.32178	1	0	1	1	1	1	0	0	0					1	1	0	0	1	0	1	1	1	1	0	0
16	1	0.989446	Male	-0.501016	Mar/Cohab	4	1.56463	Employed	-0.190968	nat_urb	0	priv_no_low	2	0	0	0	0	0	-0.111325	-0.220331	0.313794	2.12834	-0.130086	1.30481	0	0	0	0	0	0	0	0	0					0	0	0	0	0	0	0	0	1	0	0	0
13	2		Female	2.8312	Sep/Wid/Div	1	-1.88079	Retired	0.0450569	nat_rural	0	priv_medlow_med	0	0	0	0	0	0	-0.111325	-0.220331	-0.253674	0.639865	-0.130086	0.239197	0	0	0	0	0	0	0	0	0
13	2	1.43702	Female	2.76455	Sep/Wid/Div	1	-0.96201	Homemaker	-0.308077	nat_scty	1	priv_medlow_med	0	0	0	0	0	0	-0.111325	0.123094	5.87498	3.68448	-0.130086	3.96545	0	0	0	0	0	0	0	0	0					0	0	0	0	0	0	0	0	0	0	0	0
13	2		Female	-0.767593	Mar/Cohab	3	0.645854	Employed	-0.347515	nat_rural	0	priv_medlow_med	0	0	0	0	0	0	-0.111325	-0.220331	-0.253674	-0.375008	-0.130086	-0.371664	0	0	0	0	0	0	0	0	0
13	2		Male	-0.167795	Mar/Cohab	2	-0.732315	Employed	-0.269241	nat_rural	0	priv_medlow_med	0	1	0	0	0	1	-0.111325	-0.220331	-0.253674	-0.375008	-0.130086	-0.371664	0	0	0	0	0	0	0	0	0
13	1	2.05893	Female	-0.834238	Never Mar	4	1.10524	Employed	-0.602416	nat_scty	0	priv_medlow_med	2	1	1	0	0	1	3.20212	9.22385	2.47017	2.12834	0.362232	4.10187	1	0	1	1	1	1	0	0	0					0	0	0	0	0	0	0	0	0	0	0	0
13	2	2.68904	Female	-0.56766	Mar/Cohab	4	1.10524	Other	-0.0732565	nat_urb	0	priv_medlow_med	1	0	0	0	0	0	-0.111325	-0.220331	-0.253674	-0.375008	-0.130086	-0.371664	0	0	0	0	0	0	0	0	0					0	0	0	0	0	0	0	0	0	0	0	0
19	1	0.343918	Female	2.2314	Sep/Wid/Div	1	-1.4214	Other	-0.189764	nat_scty	1	priv_high_veryhigh	1	1	0	1	0	1	-0.111325	-0.220331	5.87498	0.842839	-0.130086	2.19395	0	0	0	0	0	0	0	0	0					0	0	0	0	0	0	0	0	0	0	0	0
18	2	1.13765	Female	0.165427	Mar/Cohab	4	1.56463	Employed	0.510333	nat_urb	0	priv_medlow_med	3	1	1	0	1	1	-0.111325	2.18364	5.19402	3.68448	2.66997	4.49893	1	1	0	1	0	1	0	0	0					0	0	1	0	0	0	0	0	0	1	0	0
18	1	4.5136	Female	1.89818	Sep/Wid/Div	1	-1.1917	Retired	-0.523781	nat_urb	0	priv_medlow_med	0	0	0	0	0	0	-0.111325	-0.220331	-0.253674	-0.375008	-0.130086	-0.371664	0	0	0	0	0	0	0	0	0					0	0	0	0	0	0	0	0	0	0	0	0
18	2	1.03942	Male	-0.56766	Mar/Cohab	3	0.645854	Employed	-0.519957	nat_urb	0	priv_medlow_med	1	0	0	0	0	0	-0.111325	-0.220331	-0.253674	-0.375008	-0.130086	-0.371664	0	0	0	0	0	0	0	0	0					0	0	0	0	0	0	0	0	0	0	0	0
18	2	3.11043	Male	-0.101151	Mar/Cohab	3	0.645854	Employed	-0.425939	nat_urb	0	priv_medlow_med	0	0	0	0	0	0	-0.111325	-0.220331	-0.253674	-0.375008	-0.130086	-0.371664	0	0	0	0	0	0	0	0	0					0	0	0	0	0	0	0	0	0	0	0	0
18	2	1.03942	Male	-0.301083	Mar/Cohab	2	-0.0432302	Other	-0.590223	nat_urb	0	priv_medlow_med	0	0	0	0	1	1	-0.111325	-0.220331	-0.253674	-0.104375	-0.130086	-0.208768	0	0	0	0	0	0	0	0	0					0	0	0	0	0	0	0	0	0	0	0	1
18	1	0.804731	Female	-1.43404	Mar/Cohab	4	0.875549	Employed	0.0444548	nat_urb	0	priv_medlow_med	1	0	0	0	0	0	-0.111325	-0.220331	-0.253674	-0.375008	-0.130086	-0.371664	0	0	0	0	0	0	0	0	0					0	0	0	0	0	0	0	0	0	0	0	0
19	2		Female	-0.101151	Mar/Cohab	2	-0.50262	Other	-0.219794	nat_rural	0	priv_high_veryhigh	0	1	0	0	0	1	-0.111325	-0.220331	-0.253674	3.27853	-0.130086	1.82744	0	0	0	0	0	0	0	0	0
19	1		Female	0.765225	Sep/Wid/Div	1	-1.65109	Employed	-0.455066	nat_rural	0	priv_high_veryhigh	0	0	0	0	0	0	-0.111325	-0.220331	-0.253674	-0.375008	-0.130086	-0.371664	0	0	0	0	0	0	0	0	0
19	2		Female	-0.167795	Mar/Cohab	2	-0.272925	Other	-0.445507	nat_rural	0	priv_medlow_med	0	0	0	0	0	0	-0.111325	-0.220331	-0.253674	-0.375008	-0.130086	-0.371664	0	0	0	0	0	0	0	0	0
19	2		Male	0.165427	Mar/Cohab	2	-0.732315	Employed	-0.406371	nat_rural	0	priv_medlow_med	0	0	0	0	0	0	-0.111325	-0.220331	-0.253674	-0.375008	-0.130086	-0.371664	0	0	0	0	0	0	0	0	0
19	2		Male	-1.10081	Never Mar	4	0.875549	Employed	-0.459678	nat_rural	0	priv_medlow_med	0	0	0	0	0	0	-0.111325	-0.220331	-0.253674	-0.375008	-0.130086	-0.371664	0	0	0	0	0	0	0	0	0
19	1		Male	0.498648	Mar/Cohab	1	-0.96201	Employed	-0.16154	nat_rural	0	priv_medlow_med	0	0	0	0	0	0	-0.111325	-0.220331	-0.253674	-0.375008	-0.130086	-0.371664	0	0	0	0	0	0	0	0	0
19	2	2.77538	Male	-0.167795	Mar/Cohab	4	1.56463	Employed	-0.238173	nat_urb	0	priv_high_veryhigh	1	0	0	0	0	0	-0.111325	-0.220331	-0.253674	-0.375008	-0.130086	-0.371664	0	0	0	0	0	0	0	0	0					0	0	0	0	0	0	0	0	0	0	0	0
19	2		Male	1.23173	Mar/Cohab	1	-0.96201	Retired	-0.24892	nat_rural	0	priv_high_veryhigh	0	0	0	0	0	0	-0.111325	-0.220331	-0.253674	-0.375008	-0.130086	-0.371664	0	0	0	0	0	0	0	0	0
18	1		Female	1.36502	Sep/Wid/Div	2	-0.0432302	Homemaker	-0.0732565	nat_rural	0	priv_medlow_med	0	0	0	0	0	0	-0.111325	-0.220331	4.51306	1.31645	-0.130086	2.07178	0	0	0	0	0	0	0	0	0
18	1		Female	0.165427	Sep/Wid/Div	3	0.645854	Employed	-0.449331	nat_rural	0	priv_medlow_med	0	1	0	0	0	1	-0.111325	-0.220331	-0.253674	-0.375008	-0.130086	-0.371664	0	0	0	0	0	0	0	0	0
18	2		Female	-1.10081	Mar/Cohab	3	0.645854	Employed	-0.191118	nat_rural	0	priv_high_veryhigh	0	0	0	0	0	0	-0.111325	-0.220331	-0.253674	-0.375008	-0.130086	-0.371664	0	0	0	0	0	0	0	0	0
18	1		Female	0.232071	Mar/Cohab	1	-1.1917	Homemaker	-0.543349	nat_rural	0	priv_high_veryhigh	0	0	0	0	0	0	-0.111325	-0.220331	-0.253674	0.0985993	-0.130086	-0.0865959	0	0	0	0	0	0	0	0	0
18	1		Male	0.365359	Mar/Cohab	1	-1.65109	Employed	-0.543349	nat_rural	0	priv_high_veryhigh	0	0	0	0	0	0	-0.111325	-0.220331	-0.253674	-0.375008	-0.130086	-0.371664	0	0	0	0	0	0	0	0	0
18	1		Male	-0.167795	Mar/Cohab	1	-1.88079	Employed	-0.519957	nat_rural	0	priv_high_veryhigh	0	0	0	0	0	0	-0.111325	-0.220331	-0.253674	-0.375008	-0.130086	-0.371664	0	0	0	0	0	0	0	0	0
18	1		Male	-0.167795	Mar/Cohab	3	0.645854	Other	-0.249823	nat_rural	0	priv_high_veryhigh	0	0	0	0	0	0	-0.111325	-0.220331	-0.0720843	-0.239691	-0.130086	-0.235917	0	0	0	0	0	0	0	0	0
18	1	0.348778	Female	-0.634305	Mar/Cohab	4	1.10524	Employed	-0.191118	nat_urb	0	priv_high_veryhigh	0	0	0	0	0	0	-0.111325	-0.220331	-0.253674	-0.375008	-0.130086	-0.371664	1	0	0	0	1	1	0	0	0					0	0	0	0	0	0	0	0	0	0	0	0
18	1	0.760726	Male	0.032138	Mar/Cohab	3	0.41616	Other	-0.514222	nat_urb	1	priv_medlow_med	1	0	1	0	0	1	-0.111325	-0.220331	-0.253674	-0.375008	-0.130086	-0.371664	1	1	0	1	0	1	0	0	0					0	0	0	0	0	0	0	0	0	0	0	0
18	1	2.52314	Male	0.498648	Mar/Cohab	1	-1.88079	Employed	0.0726935	nat_rural	1	priv_high_veryhigh	0	0	0	0	0	0	-0.111325	-0.220331	-0.253674	2.66961	-0.130086	1.46092	0	0	0	0	0	0	0	0	0					0	0	0	0	0	0	0	0	0	0	0	0
18	1		Male	-1.16746	Mar/Cohab	3	0.645854	Employed	-0.269241	nat_rural	0	priv_medlow_med	0	0	0	0	0	0	-0.111325	-0.220331	-0.253674	-0.375008	-0.130086	-0.371664	0	0	0	0	0	0	0	0	0
17	2	1.18372	Male	1.76489	Never Mar	1	-0.96201	Employed	1.57049	nat_scty	1	priv_medlow_med	2	0	0	0	0	0	-0.111325	-0.220331	-0.253674	-0.375008	-0.130086	-0.371664	0	0	0	0	0	0	0	0	0					0	0	0	0	0	0	0	0	0	0	0	0
17	2	1.63445	Female	0.165427	Mar/Cohab	4	1.56463	Employed	0.459064	nat_urb	0	priv_medlow_med	0	0	0	0	0	0	-0.111325	-0.220331	-0.253674	3.0079	0.0853029	1.69305	0	0	0	0	0	0	0	0	0					0	0	0	0	0	0	0	0	0	0	0	0
10	2	0.398585	Female	-1.10081	Mar/Cohab	1	-1.1917	Employed	3.56172	nat_urb	0	priv_high_veryhigh	0	1	1	0	0	1	-0.111325	-0.220331	-0.253674	-0.375008	0.608391	-0.273927	0	0	0	0	0	0	0	0	0					0	0	0	0	0	0	0	0	0	0	0	0
17	1	0.466906	Female	-1.10081	Sep/Wid/Div	3	0.645854	Employed	-0.367234	nat_urb	0	priv_medlow_med	2	0	0	0	0	0	-0.111325	-0.220331	-0.253674	-0.375008	-0.130086	-0.371664	0	0	0	0	0	0	0	0	0					0	0	0	0	0	0	0	0	0	0	0	0
17	1	1.08975	Female	-0.56766	Mar/Cohab	3	0.645854	Employed	-0.379065	nat_scty	1	priv_medlow_med	2	0	0	0	0	0	-0.111325	0.0372379	-0.253674	-0.375008	-0.130086	-0.32585	1	0	0	0	1	1	0	0	0					0	0	0	0	0	0	0	0	0	0	0	0
17	2	4.12116	Female	1.09845	Never Mar	2	-0.272925	Homemaker	-0.347515	nat_urb	0	priv_medlow_med	0	0	0	0	0	0	-0.111325	-0.220331	-0.0493856	-0.375008	-0.130086	-0.310578	0	0	0	0	0	0	0	0	0					0	0	0	0	0	0	0	0	0	0	0	0
10	1	0.341699	Male	0.165427	Mar/Cohab	1	-0.96201	Employed	-0.621773	nat_rural	1	priv_high_veryhigh	1	0	0	0	0	0	-0.111325	-0.220331	-0.253674	-0.375008	-0.130086	-0.371664	0	0	0	0	0	0	0	0	0					0	0	0	0	0	0	0	0	0	0	0	0
10	1	0.19449	Female	0.165427	Mar/Cohab	1	-1.88079	Other	-0.621773	nat_scty	1	priv_high_veryhigh	0	0	0	0	0	0	-0.111325	-0.220331	-0.253674	-0.375008	-0.130086	-0.371664	0	0	0	0	0	0	0	0	0					0	0	0	0	0	0	0	0	0	0	0	0
17	1	0.930161	Male	-0.700949	Mar/Cohab	3	0.645854	Employed	0.624883	nat_urb	0	priv_high_veryhigh	2	0	0	0	0	0	-0.111325	-0.220331	-0.253674	-0.375008	-0.130086	-0.371664	0	0	0	0	0	0	0	0	0					0	0	0	0	0	0	0	1	0	0	0	0
17	2		Male	-0.167795	Mar/Cohab	2	-0.272925	Employed	0.131158	nat_rural	0	priv_medlow_med	0	0	0	0	0	0	-0.111325	-0.220331	-0.253674	3.68448	-0.130086	2.07178	0	0	0	0	0	0	0	0	0
20	1		Male	0.298715	Sep/Wid/Div	2	-0.272925	Employed	0.338131	nat_rural	0	priv_medlow_med	0	0	0	0	0	0	-0.111325	-0.220331	-0.253674	-0.375008	-0.130086	-0.371664	0	0	0	0	0	0	0	0	0
20	1	0.524706	Male	-0.700949	Never Mar	3	0.41616	Employed	0.0441538	nat_rural	1	priv_medlow_med	1	1	0	0	1	1	-0.111325	-0.220331	-0.253674	-0.375008	-0.130086	-0.371664	0	0	0	0	0	0	0	0	0					0	1	1	1	0	1	1	1	1	0	0	1
20	1	1.53536	Male	-0.900882	Mar/Cohab	3	0.645854	Employed	-0.190667	nat_rural	1	priv_medlow_med	0	0	0	0	0	0	-0.111325	-0.220331	-0.253674	-0.375008	-0.130086	-0.371664	0	0	0	0	0	0	0	0	0					0	0	0	0	0	0	0	0	0	0	0	0
20	2	1.31683	Female	-1.10081	Sep/Wid/Div	3	0.186465	Employed	-0.328097	nat_urb	0	priv_high_veryhigh	1	1	0	1	0	1	-0.111325	-0.220331	-0.253674	3.68448	-0.130086	2.07178	0	0	0	0	0	0	0	0	0					0	0	0	0	0	0	0	1	0	0	0	0
20	1	0.768367	Female	-0.367728	Mar/Cohab	3	0.186465	Homemaker	-0.519957	nat_rural	1	priv_high_veryhigh	1	1	0	0	0	1	-0.111325	0.924418	-0.253674	1.62091	-0.130086	1.03332	0	0	0	0	0	0	0	0	0					0	0	0	0	0	0	0	0	0	0	0	0
20	1	0.329208	Female	-1.36739	Mar/Cohab	3	0.645854	Homemaker	-0.0732565	nat_rural	1	priv_high_veryhigh	0	0	0	0	0	0	-0.111325	-0.220331	-0.253674	-0.375008	-0.130086	-0.371664	0	0	0	0	0	0	0	0	0					0	0	0	0	0	0	1	0	0	0	0	0
20	1	0.297637	Male	-1.2341	Mar/Cohab	1	-1.1917	Employed	-0.190667	nat_rural	1	priv_high_veryhigh	2	0	0	0	0	0	-0.111325	-0.220331	-0.253674	-0.375008	-0.130086	-0.371664	0	0	0	0	0	0	0	0	0					0	0	0	0	0	0	0	0	0	0	0	0
20	2	1.555	Female	-1.10081	Mar/Cohab	3	0.645854	Homemaker	-0.308077	nat_urb	0	priv_medlow_med	0	1	0	0	0	1	-0.111325	-0.220331	-0.253674	-0.375008	-0.130086	-0.371664	1	0	1	1	0	1	0	0	0					0	0	0	0	0	0	0	0	0	0	0	0
20	2	2.52032	Female	-1.50068	Never Mar	3	0.186465	Employed	0.005017	nat_urb	0	priv_high_veryhigh	3	1	0	0	0	1	-0.111325	-0.220331	-0.253674	-0.375008	-0.130086	-0.371664	1	0	0	0	0	0	0	1	1					0	0	0	0	0	0	0	0	0	0	0	0
20	2	0.759112	Female	0.898513	Sep/Wid/Div	1	-1.88079	Retired	-0.472993	nat_rural	1	priv_high_veryhigh	0	0	1	0	0	1	-0.111325	0.0658566	-0.253674	-0.375008	-0.130086	-0.320759	0	0	0	0	0	0	0	0	0					0	0	0	0	0	0	0	0	0	0	0	0
22	1		Male	-0.0345063	Mar/Cohab	3	0.645854	Employed	-0.279402	nat_rural	0	priv_medlow_med	0	0	0	0	0	0	-0.111325	-0.220331	-0.253674	-0.375008	-0.130086	-0.371664	0	0	0	0	0	0	0	0	0
22	2		Female	1.6316	Sep/Wid/Div	1	-0.96201	Employed	0.161564	nat_rural	0	priv_medlow_med	0	0	0	0	0	0	-0.111325	-0.220331	-0.253674	-0.375008	-0.130086	-0.371664	0	0	0	0	0	0	0	0	0
22	1	1.20614	Male	-0.367728	Never Mar	3	0.645854	Employed	-0.269241	nat_urb	0	priv_medlow_med	2	0	0	0	1	1	-0.111325	0.00861914	-0.0720843	1.01198	-0.130086	0.558202	0	0	0	0	0	0	0	0	0					0	0	0	0	0	0	0	0	0	0	0	0
22	2		Male	-0.434372	Mar/Cohab	4	1.79433	Employed	1.07044	nat_rural	0	priv_medlow_med	0	0	0	0	0	0	-0.111325	0.580994	-0.253674	0.639865	-0.130086	0.381731	1	0	0	0	1	1	0	0	0
22	2		Male	-1.56732	Never Mar	3	0.645854	Student	-0.043904	nat_rural	0	priv_medlow_med	0	0	0	0	0	0	-0.111325	-0.220331	-0.253674	-0.375008	-0.130086	-0.371664	0	0	0	0	0	0	0	0	0
24	2		Female	-0.967526	Sep/Wid/Div	3	0.645854	Employed	-0.355583	nat_rural	0	priv_medlow_med	0	0	0	0	0	0	-0.111325	-0.220331	-0.253674	-0.375008	-0.130086	-0.371664	0	0	0	0	0	0	0	0	0
11	1	1.07814	Female	-0.900882	Never Mar	3	0.41616	Student	-0.379065	nat_urb	0	priv_high_veryhigh	0	0	0	0	0	0	-0.111325	0.495138	-0.253674	-0.375008	-0.130086	-0.244402	0	0	0	0	0	0	0	0	0					0	0	0	0	0	0	0	0	0	0	0	0
22	2		Female	-0.900882	Mar/Cohab	2	-0.732315	Homemaker	-0.514222	nat_rural	0		0	0	0	0	0	0	-0.111325	-0.220331	-0.253674	-0.375008	-0.130086	-0.371664	0	0	0	0	0	0	0	0	0
22	1		Male	-0.501016	Mar/Cohab	3	0.645854	Employed	1.6888	nat_rural	0		0	0	0	0	0	0	-0.111325	-0.220331	-0.253674	-0.375008	-0.130086	-0.371664	0	0	0	0	0	0	0	0	0
22	2		Male	0.232071	Mar/Cohab	2	-0.0432302	Employed	0.102407	nat_rural	0		0	0	0	0	0	0	-0.111325	-0.220331	-0.253674	-0.375008	-0.130086	-0.371664	0	0	0	0	0	0	0	0	0
22	1	0.413405	Male	-0.234439	Never Mar	2	-0.0432302	Employed	1.0532	nat_urb	1		2	1	0	0	0	1	-0.111325	-0.220331	-0.253674	-0.375008	-0.130086	-0.371664	0	0	0	0	0	0	0	0	0					0	0	0	1	0	0	0	0	0	0	0	0
22	1	3.71051	Male	2.03147	Mar/Cohab	4	1.56463	Employed	3.56285	nat_urb	0	priv_no_low	0	0	0	0	0	0	-0.111325	-0.220331	-0.253674	-0.375008	-0.130086	-0.371664	0	0	0	0	0	0	0	0	0					0	0	0	0	0	0	0	0	0	0	0	0
22	2	0.479711	Male	1.16509	Mar/Cohab	1	-0.96201	Employed	-0.331333	nat_urb	0	priv_no_low	0	0	0	0	0	0	-0.111325	-0.220331	-0.253674	-0.375008	-0.130086	-0.371664	0	0	0	0	0	0	0	0	0					0	0	0	0	0	0	0	0	0	0	0	0
22	1		Female	1.09845	Mar/Cohab	2	-0.732315	Homemaker	1.27899	nat_rural	0	priv_no_low	0	0	0	0	0	0	-0.111325	-0.220331	-0.253674	-0.375008	-0.130086	-0.371664	0	0	0	0	0	0	0	0	0
22	2	0.548416	Female	-1.10081	Mar/Cohab	2	-0.272925	Employed	-0.347515	nat_rural	1	priv_no_low	0	1	0	0	0	1	-0.111325	-0.220331	-0.253674	-0.375008	-0.130086	-0.371664	0	0	0	0	0	0	0	0	0
22	1		Male	-0.700949	Mar/Cohab	2	-0.0432302	Employed	1.9736	nat_rural	0	priv_no_low	0	0	0	0	0	0	-0.111325	-0.220331	-0.253674	-0.375008	-0.130086	-0.371664	0	0	0	0	0	0	0	0	0
22	2		Female	-0.101151	Mar/Cohab	3	0.645854	Homemaker	0.130496	nat_rural	0	priv_no_low	0	0	0	0	0	0	-0.111325	-0.220331	-0.253674	-0.375008	-0.130086	-0.371664	0	0	0	0	0	0	0	0	0
22	1		Male	0.0987822	Mar/Cohab	3	0.41616	Employed	-0.449692	nat_rural	0	priv_no_low	0	0	0	0	0	0	-0.111325	-0.220331	-0.253674	-0.375008	-0.130086	-0.371664	0	0	0	0	0	0	0	0	0
21	1	1.15748	Female	-0.634305	Mar/Cohab	3	0.645854	Homemaker	-0.331333	nat_scty	1	priv_no_low	1	0	0	1	0	1	-0.111325	-0.220331	-0.253674	-0.104375	-0.130086	-0.208768	0	0	0	0	0	0	0	0	0					0	0	0	0	0	0	0	0	0	0	0	0
21	2		Female	1.89818	Mar/Cohab	2	-0.0432302	Retired	3.07966	nat_rural	0	priv_no_low	0	0	0	0	0	0	-0.111325	-0.220331	1.17634	1.62091	-0.130086	1.2573	0	0	0	0	0	0	0	0	0
21	2	4.43064	Female	-0.234439	Sep/Wid/Div	4	1.79433	Employed	0.337228	nat_urb	0	priv_no_low	2	0	0	0	0	0	-0.111325	-0.220331	-0.253674	-0.375008	-0.130086	-0.371664	0	0	0	0	0	0	0	0	0					0	0	0	0	0	0	0	0	0	0	0	0
20	1	0.810661	Male	1.36502	Mar/Cohab	1	-1.4214	Other	-0.496295	nat_urb	0	priv_high_veryhigh	1	0	0	0	0	0	-0.111325	-0.220331	-0.253674	-0.375008	-0.130086	-0.371664	0	0	0	0	0	0	0	0	0					0	0	0	0	0	1	0	0	0	0	0	0
21	1	1.93269	Male	0.565292	Sep/Wid/Div	2	-0.0432302	Retired	0.0634813	nat_urb	0	priv_no_low	0	0	0	0	0	0	-0.111325	-0.220331	-0.253674	-0.375008	-0.130086	-0.371664	0	0	0	0	0	0	0	0	0					1	0	0	0	0	0	0	0	0	0	0	0
21	1		Male	-1.56732	Never Mar	3	0.645854	Employed	0.960631	nat_rural	0	priv_medlow_med	0	0	0	0	0	0	-0.111325	-0.220331	-0.253674	-0.375008	-0.130086	-0.371664	0	0	0	0	0	0	0	0	0
21	2		Female	0.565292	Mar/Cohab	4	0.875549	Employed	-0.191118	nat_rural	0	priv_medlow_med	0	0	0	0	0	0	-0.111325	-0.220331	-0.117482	-0.239691	-0.130086	-0.249492	0	0	0	0	0	0	0	0	0
24	1	0.560207	Female	-0.101151	Mar/Cohab	1	-0.96201	Homemaker	-0.132413	nat_urb	1	priv_high_veryhigh	1	1	0	0	0	1	-0.111325	-0.220331	-0.253674	-0.375008	-0.130086	-0.371664	0	0	0	0	0	0	0	0	0					0	0	0	0	0	0	0	0	0	0	0	0
24	2	0.755462	Female	1.0318	Mar/Cohab	1	-1.1917	Homemaker	-0.484644	nat_scty	1	priv_medlow_med	2	0	1	0	0	1	9.82902	-0.220331	2.81065	3.65065	9.10088	5.41115	0	0	0	0	0	0	0	0	0					0	0	0	0	0	0	0	0	0	0	0	0
24	1	4.39058	Female	-0.56766	Mar/Cohab	3	0.645854	Homemaker	-0.5435	nat_urb	0	priv_medlow_med	0	0	0	0	0	0	-0.111325	-0.220331	-0.253674	-0.375008	-0.130086	-0.371664	0	0	0	0	0	0	0	0	0					0	0	0	0	0	0	0	0	0	0	0	0
24	2		Female	0.365359	Never Mar	2	-0.732315	Other	-0.641492	nat_rural	0	priv_high_veryhigh	0	0	0	0	0	0	-0.111325	-0.220331	-0.253674	3.68448	-0.130086	2.07178	0	0	0	0	0	0	0	0	0
24	1	1.34132	Female	1.56496	Sep/Wid/Div	1	-1.88079	Homemaker	-0.504062	nat_rural	1	priv_medlow_med	0	0	0	0	0	0	-0.111325	-0.220331	-0.253674	-0.375008	-0.130086	-0.371664	0	0	0	0	0	0	0	0	0					0	0	0	0	0	0	0	0	0	0	0	0
24	2		Male	-1.30075	Mar/Cohab	2	-0.732315	Employed	-0.425788	nat_rural	0	priv_high_veryhigh	0	0	0	0	0	0	-0.111325	-0.220331	-0.253674	-0.375008	-0.130086	-0.371664	0	0	0	0	0	0	0	0	0
24	2		Male	-0.634305	Sep/Wid/Div	3	0.645854	Employed	0.591767	nat_rural	0	priv_high_veryhigh	0	0	0	0	0	0	-0.111325	-0.220331	-0.253674	-0.375008	-0.130086	-0.371664	0	0	0	0	0	0	0	0	0
24	2		Male	0.631936	Mar/Cohab	4	2.9428	Employed	0.578822	nat_rural	0	priv_no_low	0	0	0	0	0	0	-0.111325	-0.220331	-0.253674	-0.375008	-0.130086	-0.371664	0	0	0	0	0	0	0	0	0
24	2	0.762389	Female	1.43167	Mar/Cohab	2	-0.732315	Employed	4.71031	nat_scty	1	priv_no_low	0	0	0	0	0	0	-0.111325	-0.220331	-0.253674	-0.375008	-0.130086	-0.371664	0	0	0	0	0	0	0	0	0					0	0	0	0	0	0	0	0	0	0	0	0
24	2		Female	-0.967526	Mar/Cohab	4	1.10524	Other	-0.112694	nat_rural	0	priv_high_veryhigh	0	0	0	0	0	0	-0.111325	-0.220331	-0.253674	-0.375008	-0.130086	-0.371664	0	0	0	0	0	0	0	0	0
24	1	0.924034	Female	0.232071	Mar/Cohab	4	1.56463	Other	0.272351	nat_urb	0	priv_no_low	1	1	1	0	0	1	-0.111325	-0.220331	-0.253674	-0.375008	-0.130086	-0.371664	1	0	0	0	1	1	0	0	0					0	0	0	0	0	0	0	0	0	0	0	0
24	1	0.806138	Female	-1.10081	Mar/Cohab	2	-0.732315	Other	-0.465226	nat_urb	1	priv_high_veryhigh	0	0	1	0	1	1	-0.111325	-0.220331	-0.253674	-0.375008	-0.130086	-0.371664	0	0	0	0	0	0	0	0	0					0	0	0	0	0	0	0	0	0	0	0	0
24	2	2.70052	Female	0.032138	Mar/Cohab	1	-0.96201	Homemaker	-0.602355	nat_rural	1	priv_high_veryhigh	0	0	0	0	0	0	-0.111325	-0.220331	-0.253674	-0.375008	-0.130086	-0.371664	0	0	0	0	0	0	0	0	0					0	0	0	0	0	0	0	0	0	0	0	0
24	1	0.940757	Female	-0.234439	Never Mar	1	-1.88079	Employed	-0.464624	nat_urb	1	priv_high_veryhigh	0	0	0	0	0	0	-0.111325	-0.220331	-0.0493856	0.0985993	-0.130086	-0.0255098	0	0	0	0	0	0	0	0	0					0	0	0	0	0	0	0	0	0	0	0	0
24	1	0.287401	Female	1.36502	Mar/Cohab	1	-0.96201	Employed	-0.308077	nat_scty	1	priv_high_veryhigh	1	1	0	0	0	1	-0.111325	-0.220331	-0.253674	2.09452	-0.130086	1.11476	0	0	0	0	0	0	0	0	0					0	0	0	0	0	0	0	0	0	0	0	0
24	1	0.935702	Male	1.69824	Mar/Cohab	2	-0.732315	Employed	-0.425487	nat_rural	1	priv_high_veryhigh	0	0	0	0	0	0	-0.111325	-0.220331	-0.253674	3.68448	-0.130086	2.07178	0	0	0	0	0	0	0	0	0					0	0	0	0	0	0	0	1	0	0	0	0
22	1	0.603043	Male	-1.16746	Never Mar	3	0.645854	Other	0.748615	nat_urb	0	priv_no_low	0	0	0	0	1	1	-0.111325	-0.220331	-0.253674	-0.375008	-0.130086	-0.371664	0	0	0	0	0	0	0	0	0					0	0	0	1	0	0	0	0	0	0	0	1
22	2	0.149547	Female	1.89818	Sep/Wid/Div	3	0.645854	Homemaker	-0.0732565	nat_urb	1	priv_no_low	3	0	0	0	0	0	-0.111325	-0.220331	-0.253674	-0.375008	-0.130086	-0.371664	0	0	0	0	0	0	0	0	0					0	0	0	0	0	0	0	0	0	0	0	0
22	2	0.534243	Male	0.698581	Sep/Wid/Div	4	1.56463	Employed	0.474658	nat_urb	0	priv_no_low	0	0	0	0	0	0	-0.111325	-0.220331	-0.253674	-0.375008	-0.130086	-0.371664	0	0	0	0	0	0	0	0	0					0	0	0	0	0	0	0	0	0	0	0	0
22	1		Female	-0.167795	Never Mar	4	1.10524	Employed	0.396385	nat_rural	0	priv_no_low	0	1	0	0	0	1	-0.111325	-0.220331	-0.253674	-0.375008	-0.130086	-0.371664	0	0	0	0	0	0	0	0	0
16	2	1.06006	Male	-0.834238	Mar/Cohab	3	0.645854	Employed	-0.496295	nat_urb	0	priv_no_low	1	0	0	0	0	0	-0.111325	-0.0772371	-0.253674	-0.375008	-0.130086	-0.346212	0	0	0	0	0	0	0	0	0					0	0	0	0	1	0	0	0	1	0	0	0
16	2	0.543311	Male	-0.967526	Mar/Cohab	1	-1.1917	Employed	-0.465226	nat_scty	1	priv_no_low	0	0	0	0	0	0	-0.111325	-0.220331	-0.253674	-0.375008	-0.130086	-0.371664	0	0	0	0	0	0	0	0	0					0	0	0	0	0	0	0	0	0	0	0	0
16	1	0.421683	Female	1.89818	Sep/Wid/Div	2	-0.272925	Other	0.396385	nat_urb	1	priv_high_veryhigh	0	0	0	0	0	0	-0.111325	-0.220331	-0.253674	-0.375008	-0.130086	-0.371664	0	0	0	0	0	0	0	0	0					0	0	0	0	0	0	0	0	0	0	0	0
16	1	0.542191	Male	1.0318	Mar/Cohab	1	-0.96201	Employed	-0.27895	nat_urb	0	priv_high_veryhigh	1	0	0	0	0	0	-0.111325	-0.220331	-0.253674	-0.375008	-0.130086	-0.371664	0	0	0	0	0	0	0	0	0					0	0	0	0	0	0	0	0	0	0	0	0
16	2	0.3079	Male	1.69824	Sep/Wid/Div	1	-0.96201	Retired	0.396385	nat_rural	1	priv_high_veryhigh	2	1	0	0	0	1	-0.111325	-0.220331	1.56222	0.301574	-0.130086	0.578564	0	0	0	0	0	0	0	0	0					0	1	0	0	0	0	1	0	1	1	0	0
16	2	4.15333	Female	-0.767593	Mar/Cohab	2	-0.0432302	Other	0.102407	nat_urb	0	priv_high_veryhigh	0	0	0	0	0	0	0.882709	-0.220331	0.495384	0.538377	0.054533	0.548699	0	0	0	0	0	0	0	0	0					0	0	0	0	0	0	0	0	0	0	0	0
16	1	0.481563	Female	0.0987822	Mar/Cohab	3	0.645854	Other	0.396385	nat_urb	0	priv_no_low	0	0	0	0	1	1	-0.111325	-0.220331	-0.253674	-0.239691	-0.130086	-0.290216	0	0	0	0	0	0	0	0	0					0	0	0	0	0	0	0	0	0	0	0	0
16	1		Female	0.898513	Mar/Cohab	2	-0.0432302	Retired	0.0832905	nat_rural	0	priv_no_low	0	1	0	0	0	1	-0.111325	-0.220331	-0.253674	-0.375008	-0.130086	-0.371664	0	0	0	0	0	0	0	0	0
16	2	3.6867	Female	0.165427	Sep/Wid/Div	3	0.645854	Employed	-0.331333	nat_urb	0	priv_no_low	3	0	0	0	0	0	-0.111325	-0.220331	-0.253674	-0.375008	-0.130086	-0.371664	0	0	0	0	0	0	0	0	0					0	0	0	0	0	0	0	0	0	0	0	0
25	1	2.15364	Female	-1.36739	Sep/Wid/Div	3	0.645854	Employed	-0.425939	nat_scty	1	priv_medlow_med	0	0	0	0	0	0	-0.111325	-0.220331	-0.253674	-0.375008	-0.130086	-0.371664	0	0	0	0	0	0	0	0	0					0	0	0	0	0	0	0	0	0	0	0	0
25	1	1.68538	Male	0.365359	Never Mar	2	-0.0432302	Employed	0.161564	nat_rural	1	priv_medlow_med	1	0	0	0	0	0	-0.111325	-0.220331	-0.253674	-0.375008	-0.130086	-0.371664	0	0	0	0	0	0	0	0	0					0	0	0	0	0	0	0	0	0	0	0	0
25	1		Male	1.16509	Mar/Cohab	2	-0.0432302	Retired	-0.308529	nat_rural	0	priv_medlow_med	0	0	0	0	0	0	-0.111325	-0.220331	-0.253674	-0.375008	-0.130086	-0.371664	0	0	0	0	0	0	0	0	0
25	1	1.51151	Male	0.298715	Mar/Cohab	2	-0.50262	Employed	-0.190847	nat_urb	0	priv_medlow_med	3	1	0	0	0	1	-0.111325	-0.220331	-0.253674	-0.375008	-0.130086	-0.371664	0	0	0	0	0	0	0	0	0					0	0	0	0	0	0	0	0	0	0	0	0
25	1	0.611985	Female	-0.634305	Sep/Wid/Div	2	-0.0432302	Employed	-0.5435	nat_scty	1	priv_high_veryhigh	2	0	0	0	0	0	-0.111325	-0.220331	-0.253674	-0.239691	-0.130086	-0.290216	0	0	0	0	0	0	0	0	0					0	0	0	0	0	0	0	0	0	0	0	0
25	2	8.38485	Male	-0.434372	Mar/Cohab	4	1.10524	Employed	1.90411	nat_urb	1	priv_medlow_med	0	0	0	0	0	0	-0.111325	-0.220331	-0.253674	-0.375008	-0.130086	-0.371664	0	0	0	0	0	0	0	0	0					0	0	0	0	0	1	0	0	0	0	0	0
25	2	1.93269	Male	0.698581	Mar/Cohab	2	-0.0432302	Other	-0.21451	nat_scty	1	priv_medlow_med	1	0	0	0	0	0	-0.111325	1.21061	-0.253674	-0.375008	-0.130086	-0.117139	0	0	0	0	0	0	0	0	0					0	0	0	1	0	0	0	0	0	0	0	0
25	2	0.748456	Female	-1.03417	Mar/Cohab	3	0.645854	Homemaker	-0.455517	nat_urb	0	priv_medlow_med	1	0	0	0	0	0	2.59466	-0.220331	1.17634	1.04581	-0.130086	1.24372	0	0	0	0	0	0	0	0	0					0	0	0	0	0	0	0	0	0	0	0	0
25	2		Female	-0.167795	Mar/Cohab	4	2.02402	Homemaker	0.260189	nat_rural	0	priv_medlow_med	0	0	0	0	0	0	-0.111325	-0.220331	-0.253674	-0.375008	-0.130086	-0.371664	0	0	0	0	0	0	0	0	0
20	2		Female	-1.43404	Never Mar	3	0.645854	Employed	0.631205	nat_rural	0	priv_medlow_med	0	0	0	0	0	0	-0.111325	-0.220331	-0.253674	-0.239691	-0.130086	-0.290216	0	0	0	0	0	0	0	0	0
24	1		Female	-1.2341	Mar/Cohab	3	0.645854	Employed	-0.465226	nat_rural	0	priv_medlow_med	0	0	0	0	0	0	-0.111325	-0.220331	-0.253674	-0.375008	-0.130086	-0.371664	0	0	0	0	0	0	0	0	0
20	2		Female	-1.36739	Never Mar	4	1.33494	Employed	0.208167	nat_rural	0	priv_medlow_med	0	0	0	0	0	0	-0.111325	-0.220331	-0.253674	0.166257	-0.130086	-0.0458718	0	0	0	0	0	0	0	0	0
20	2		Male	-0.900882	Never Mar	2	-0.272925	Employed	0.161564	nat_rural	0	priv_medlow_med	0	0	0	0	0	0	-0.111325	-0.220331	-0.253674	-0.375008	-0.130086	-0.371664	0	0	0	0	0	0	0	0	0
20	2	0.981902	Female	0.232071	Sep/Wid/Div	2	-0.732315	Retired	0.631807	nat_scty	1	priv_no_low	0	0	0	0	0	0	-0.111325	-0.220331	-0.253674	-0.375008	-0.130086	-0.371664	0	0	0	0	0	0	0	0	0					0	0	0	0	0	0	0	0	0	0	0	0
20	2	1.01772	Female	2.2314	Sep/Wid/Div	1	-1.65109	Retired	-0.152132	nat_rural	1	priv_no_low	0	0	0	0	0	0	-0.111325	-0.220331	4.51306	-0.375008	-0.130086	1.05368	0	0	0	0	0	0	0	0	0					0	0	1	0	0	0	0	0	0	0	0	0
20	2	0.746122	Female	0.0987822	Mar/Cohab	1	-1.65109	Homemaker	-0.249823	nat_rural	1	priv_medlow_med	2	1	1	0	0	1	-0.111325	-0.220331	-0.253674	1.65474	-0.130086	0.850058	0	0	0	0	0	0	0	0	0					0	0	0	0	0	0	0	0	0	0	0	0
18	1	0.531023	Female	-0.434372	Mar/Cohab	3	0.645854	Employed	0.690362	nat_urb	0	priv_medlow_med	2	1	0	0	0	1	-0.111325	-0.220331	-0.253674	-0.239691	-0.130086	-0.290216	0	0	0	0	0	0	0	0	0					0	0	1	0	0	0	0	0	0	1	0	0
20	2	1.15501	Female	-0.367728	Mar/Cohab	2	-0.50262	Employed	-0.519957	nat_scty	1	priv_no_low	0	1	1	1	0	1	-0.111325	0.20895	-0.253674	0.301574	-0.130086	0.111934	0	0	0	0	0	0	0	0	0					0	0	1	0	0	0	0	0	0	1	0	0
20	2	2.15364	Female	-1.50068	Never Mar	4	0.875549	Student	-0.455517	nat_urb	0	priv_no_low	0	0	0	0	0	0	-0.111325	-0.220331	-0.253674	-0.375008	-0.130086	-0.371664	0	0	0	0	0	0	0	0	0					0	0	0	0	0	0	0	0	0	0	0	0
20	1		Female	-0.967526	Mar/Cohab	3	0.645854	Homemaker	-0.249823	nat_rural	0	priv_no_low	0	0	0	0	0	0	-0.111325	-0.220331	-0.253674	0.200087	-0.130086	-0.0255098	0	0	0	0	0	0	0	0	0
20	2	1.4501	Male	-0.634305	Mar/Cohab	1	-0.96201	Employed	-0.572928	nat_rural	1	priv_no_low	1	0	0	0	1	1	-0.111325	-0.220331	-0.253674	0.0647702	-0.130086	-0.106958	0	0	0	0	0	0	0	0	0					0	0	0	0	0	0	0	1	0	0	0	0
20	2		Male	0.232071	Mar/Cohab	2	-0.272925	Employed	-0.19443	nat_rural	0	priv_medlow_med	0	0	0	0	0	0	-0.111325	-0.220331	-0.253674	-0.375008	-0.130086	-0.371664	0	0	0	0	0	0	0	0	0
19	2	0.884936	Female	-0.234439	Never Mar	3	0.645854	Other	-0.572476	nat_urb	0	priv_high_veryhigh	0	0	0	0	1	1	-0.111325	-0.220331	-0.253674	-0.375008	-0.130086	-0.371664	0	0	0	0	0	0	0	0	0					0	0	0	0	0	0	0	0	0	0	0	1
19	1	0.66363	Female	0.0987822	Sep/Wid/Div	3	0.645854	Employed	-0.190667	nat_urb	0	priv_high_veryhigh	1	0	1	0	0	1	-0.111325	-0.220331	-0.253674	-0.375008	-0.130086	-0.371664	1	0	0	0	1	1	0	0	0					0	0	0	0	0	0	0	0	0	0	0	0
19	1		Female	1.43167	Sep/Wid/Div	1	-0.96201	Employed	-0.189764	nat_rural	0	priv_high_veryhigh	0	0	0	0	0	0	-0.111325	-0.220331	-0.253674	-0.375008	-0.130086	-0.371664	0	0	0	0	0	0	0	0	0
19	1	0.991136	Female	-0.0345063	Mar/Cohab	1	-1.88079	Employed	-0.171249	nat_scty	1	priv_medlow_med	0	0	1	0	0	1	-0.111325	-0.220331	4.51306	3.68448	-0.130086	3.49712	0	0	0	0	0	0	0	0	0					0	0	0	0	0	0	0	0	0	0	0	0
19	1		Female	-1.16746	Mar/Cohab	3	0.645854	Other	-0.190667	nat_rural	0	priv_medlow_med	0	0	0	0	0	0	-0.111325	0.638231	-0.253674	-0.375008	-0.130086	-0.218949	0	0	0	0	0	0	0	0	0
19	1	0.255981	Male	-1.03417	Mar/Cohab	3	0.41616	Employed	-0.0732565	nat_urb	0	priv_medlow_med	2	0	0	0	0	0	-0.111325	-0.220331	-0.253674	-0.375008	-0.130086	-0.371664	0	0	0	0	0	0	0	0	0					0	0	0	0	0	0	0	0	0	0	0	0
19	1	2.80407	Male	-0.301083	Mar/Cohab	2	-0.50262	Retired	-0.285137	nat_urb	0	priv_medlow_med	2	0	0	0	0	0	-0.111325	-0.220331	0.109505	0.166257	-0.130086	0.0627257	0	0	0	0	0	0	0	0	0					0	0	0	0	0	0	0	0	0	0	0	0
19	2	0.502237	Male	1.69824	Mar/Cohab	1	-0.96201	Retired	-0.0014556	nat_scty	1	priv_high_veryhigh	0	1	0	0	0	1	-0.111325	-0.220331	-0.253674	-0.375008	-0.130086	-0.371664	1	0	0	0	1	1	0	0	0					0	0	0	0	1	0	0	0	0	1	0	0
18	1	0.531023	Female	-0.434372	Sep/Wid/Div	2	-0.732315	Employed	-0.386953	nat_urb	1	priv_medlow_med	0	0	0	0	0	0	-0.111325	-0.220331	-0.253674	-0.375008	-0.130086	-0.371664	0	0	0	0	0	0	0	0	0					0	0	0	0	0	0	0	0	0	0	0	0
18	1		Male	0.565292	Mar/Cohab	1	-1.65109	Employed	-0.347515	nat_rural	0	priv_medlow_med	0	0	0	0	0	0	-0.111325	-0.220331	5.87498	3.68448	-0.130086	3.90436	0	0	0	0	0	0	0	0	0
18	1		Female	0.498648	Mar/Cohab	1	-1.88079	Employed	-0.504062	nat_rural	0	priv_medlow_med	0	0	0	0	0	0	-0.111325	-0.220331	-0.253674	-0.375008	-0.130086	-0.371664	0	0	0	0	0	0	0	0	0
18	1		Female	0.631936	Mar/Cohab	2	-0.732315	Homemaker	-0.519957	nat_rural	0	priv_medlow_med	0	0	0	0	0	0	-0.111325	-0.220331	-0.253674	-0.375008	-0.130086	-0.371664	0	0	0	0	0	0	0	0	0
18	2	5.62607	Female	0.232071	Mar/Cohab	2	-0.272925	Homemaker	-0.637548	nat_scty	1	priv_medlow_med	0	0	0	0	0	0	-0.111325	-0.220331	-0.253674	0.233916	-0.130086	-0.00514778	0	0	0	0	0	0	0	0	0					0	0	0	0	0	0	0	0	0	0	0	0
18	1	0.979955	Female	-0.434372	Mar/Cohab	2	-0.0432302	Employed	-0.308077	nat_scty	1	priv_medlow_med	2	0	0	0	0	0	-0.111325	-0.220331	-0.253674	-0.036717	-0.130086	-0.168044	0	0	0	0	0	0	0	0	0					0	0	0	0	0	0	0	0	0	0	0	0
18	2		Female	-1.43404	Never Mar	1	-0.96201	Employed	-0.618352	nat_rural	0	priv_medlow_med	0	1	0	0	0	1	-0.111325	-0.220331	-0.253674	-0.239691	-0.130086	-0.290216	0	0	0	0	0	0	0	0	0
18	2		Female	-1.03417	Mar/Cohab	3	0.645854	Homemaker	-0.5435	nat_rural	0	priv_medlow_med	0	0	0	0	0	0	-0.111325	-0.220331	-0.253674	-0.375008	-0.130086	-0.371664	0	0	0	0	0	0	0	0	0
16	1		Male	0.365359	Mar/Cohab	3	0.645854	Employed	0.0203105	nat_rural	0	priv_no_low	0	0	0	0	0	0	-0.111325	-0.220331	-0.253674	-0.375008	-0.130086	-0.371664	0	0	0	0	0	0	0	0	0
16	2	3.91266	Male	-0.700949	Mar/Cohab	4	1.33494	Employed	2.11539	nat_urb	0	priv_no_low	1	0	0	0	0	0	-0.111325	-0.220331	-0.253674	-0.375008	-0.130086	-0.371664	0	0	0	0	0	0	0	0	0					0	0	0	0	0	0	0	0	0	0	0	0
16	2	1.73203	Female	0.365359	Mar/Cohab	3	0.645854	Homemaker	-0.572928	nat_urb	0	priv_no_low	0	1	1	0	0	1	-0.111325	-0.220331	-0.253674	-0.104375	-0.130086	-0.208768	1	0	0	0	1	1	1	0	1					0	0	0	0	0	0	0	0	0	0	0	0
16	2		Male	-0.501016	Never Mar	4	1.79433	Employed	1.66509	nat_rural	0	priv_no_low	0	0	0	0	0	0	-0.111325	-0.220331	-0.253674	-0.375008	-0.130086	-0.371664	0	0	0	0	0	0	0	0	0
16	1		Female	2.49798	Sep/Wid/Div	1	-1.4214	Retired	0.749519	nat_rural	0	priv_no_low	0	0	0	0	0	0	4.85885	-0.220331	6.55594	3.68448	-0.130086	4.71884	0	0	0	0	0	0	0	0	0
16	1	0.263789	Female	-1.10081	Never Mar	4	0.875549	Employed	-0.308077	nat_urb	0	priv_no_low	0	1	1	0	0	1	-0.111325	0.0658566	-0.253674	1.41793	-0.130086	0.758428	0	0	0	0	0	0	0	0	0					0	0	0	0	0	0	0	0	0	0	0	0
10	2		Female	0.032138	Mar/Cohab	2	-0.272925	Employed	1.15052	nat_rural	0	priv_high_veryhigh	0	0	0	0	0	0	-0.111325	-0.220331	-0.253674	-0.375008	-0.130086	-0.371664	0	0	0	0	0	0	0	0	0
10	2	1.35502	Female	-0.967526	Mar/Cohab	3	0.645854	Homemaker	-0.455517	nat_scty	1	priv_high_veryhigh	0	0	0	0	0	0	-0.111325	-0.220331	-0.253674	-0.375008	-0.130086	-0.371664	0	0	0	0	0	0	0	0	0					0	0	0	0	0	0	0	0	0	0	0	0
10	1	0.762861	Female	-1.2341	Sep/Wid/Div	3	0.645854	Employed	-0.542898	nat_urb	0	priv_high_veryhigh	0	0	0	0	0	0	-0.111325	-0.220331	-0.253674	-0.375008	-0.130086	-0.371664	0	0	0	0	0	0	0	0	0					0	0	0	0	0	0	0	0	0	0	0	0
10	1	0.149786	Male	1.23173	Mar/Cohab	1	-0.96201	Employed	-0.572928	nat_scty	1	priv_high_veryhigh	0	0	1	0	0	1	0.882709	4.35867	-0.253674	-0.375008	2.9469	0.97223	0	0	0	0	0	0	0	0	0					0	0	0	0	0	0	0	0	0	0	0	0
10	2	1.30039	Male	-0.967526	Mar/Cohab	2	-0.272925	Employed	-0.566922	nat_urb	0	priv_high_veryhigh	3	0	0	0	0	0	-0.111325	-0.220331	-0.253674	-0.375008	-0.130086	-0.371664	0	0	0	0	0	0	0	0	0					0	0	0	0	0	0	0	0	0	0	0	0
17	2		Male	-1.50068	Never Mar	3	0.186465	Other	-0.3088	nat_rural	0	priv_medlow_med	0	0	0	0	0	0	-0.111325	-0.220331	-0.253674	-0.375008	-0.130086	-0.371664	0	0	0	0	0	0	0	0	0
10	1		Male	1.29838	Mar/Cohab	1	-1.1917	Employed	-0.514222	nat_rural	0	priv_high_veryhigh	0	0	0	0	0	0	-0.111325	-0.220331	-0.253674	-0.375008	-0.130086	-0.371664	0	0	0	0	0	0	0	0	0
10	2		Female	0.498648	Mar/Cohab	1	-1.4214	Employed	-0.513771	nat_rural	0	priv_high_veryhigh	0	0	0	0	0	0	-0.111325	-0.220331	-0.253674	-0.375008	-0.130086	-0.371664	0	0	0	0	0	0	0	0	0
10	2		Female	0.165427	Mar/Cohab	1	-0.96201	Homemaker	-0.661211	nat_rural	0	priv_high_veryhigh	0	0	0	0	0	0	-0.111325	-0.220331	-0.253674	-0.375008	-0.130086	-0.371664	0	0	0	0	0	0	0	0	0
10	2	0.624745	Female	0.965158	Mar/Cohab	1	-1.1917	Homemaker	-0.613886	nat_scty	1	priv_high_veryhigh	3	0	0	0	0	0	-0.111325	-0.220331	0.2003	-0.375008	-0.130086	-0.235917	0	0	0	0	0	0	0	0	0					0	0	0	0	0	0	0	0	0	0	0	0
25	1	0.678213	Female	0.698581	Never Mar	2	-0.50262	Other	-0.661211	nat_scty	1	priv_high_veryhigh	1	0	0	0	0	0	-0.111325	0.924418	-0.253674	-0.375008	-0.130086	-0.168044	0	0	0	0	0	0	0	0	0					0	0	0	0	0	0	0	0	0	0	0	0
25	1		Female	-0.434372	Mar/Cohab	2	-0.732315	Employed	-0.308077	nat_rural	0	priv_high_veryhigh	0	0	0	0	0	0	-0.111325	-0.220331	-0.253674	-0.375008	-0.130086	-0.371664	0	0	0	0	0	0	0	0	0
25	1		Female	0.0987822	Sep/Wid/Div	1	-0.96201	Employed	-0.572928	nat_rural	0	priv_high_veryhigh	0	0	0	0	0	0	-0.111325	-0.220331	-0.253674	-0.375008	-0.130086	-0.371664	0	0	0	0	0	0	0	0	0
25	1		Male	2.63126	Mar/Cohab	1	-0.96201	Employed	-0.269241	nat_rural	0	priv_high_veryhigh	0	0	0	0	0	0	-0.111325	-0.220331	-0.253674	-0.375008	-0.130086	-0.371664	0	0	0	0	0	0	0	0	0
25	1	0.366439	Female	2.16475	Mar/Cohab	1	-0.96201	Homemaker	-0.0732565	nat_scty	1	priv_high_veryhigh	1	0	0	0	0	0	-0.111325	-0.134475	-0.253674	-0.375008	-0.130086	-0.356393	0	0	0	0	0	0	0	0	0
25	2	0.964501	Male	0.965158	Mar/Cohab	1	-0.96201	Employed	0.102407	nat_scty	0	priv_high_veryhigh	0	0	0	0	0	0	-0.111325	-0.220331	-0.253674	-0.375008	-0.130086	-0.371664	1	1	0	1	0	1	0	0	0					0	0	0	0	0	0	0	0	0	0	0	0
25	2	0.304104	Female	1.0318	Mar/Cohab	3	0.645854	Homemaker	-0.331333	nat_scty	1	priv_high_veryhigh	0	0	0	0	0	0	-0.111325	-0.220331	-0.253674	-0.375008	-0.130086	-0.371664	0	0	0	0	0	0	0	0	0					0	0	0	0	0	0	0	0	0	0	0	0
25	2		Male	0.565292	Mar/Cohab	2	-0.732315	Employed	-0.484644	nat_rural	0	priv_high_veryhigh	0	0	0	0	0	0	-0.111325	-0.220331	-0.253674	-0.375008	-0.130086	-0.371664	0	0	0	0	0	0	0	0	0
25	2	0.643	Male	0.765225	Sep/Wid/Div	3	0.645854	Employed	-0.0732565	nat_scty	1	priv_high_veryhigh	1	0	0	0	0	0	-0.111325	-0.220331	-0.253674	3.68448	-0.130086	2.07178	0	0	0	0	0	0	0	0	0					0	0	0	0	0	0	0	0	0	0	0	0
25	2	2.19089	Male	1.23173	Mar/Cohab	1	-1.65109	Employed	-0.5435	nat_urb	1	priv_high_veryhigh	0	0	0	0	0	0	-0.111325	-0.220331	-0.253674	-0.375008	-0.130086	-0.371664	0	0	0	0	0	0	0	0	0					0	0	0	0	0	0	0	0	0	0	0	0
23	1		Female	0.032138	Mar/Cohab	1	-1.4214	Employed	0.775484	nat_rural	0	priv_no_low	0	0	0	0	0	0	-0.111325	-0.220331	-0.253674	0.0985993	-0.130086	-0.0865959	0	0	0	0	0	0	0	0	0
23	2		Female	-1.10081	Never Mar	4	1.79433	Employed	1.04621	nat_rural	0	priv_no_low	0	0	0	0	0	0	-0.111325	-0.220331	-0.253674	-0.375008	-0.130086	-0.371664	0	0	0	0	0	0	0	0	0
23	1	2.27783	Male	0.232071	Mar/Cohab	3	0.41616	Employed	2.92929	nat_urb	0	priv_no_low	2	1	0	0	0	1	-0.111325	-0.220331	-0.253674	-0.375008	-0.130086	-0.371664	0	0	0	0	0	0	0	0	0					0	0	0	0	0	0	0	0	0	0	0	0
23	1	3.67596	Male	0.232071	Mar/Cohab	3	0.645854	Employed	1.91941	nat_urb	0	priv_no_low	0	0	0	0	0	0	-0.111325	-0.220331	-0.253674	-0.375008	-0.130086	-0.371664	0	0	0	0	0	0	0	0	0					0	0	0	0	0	0	0	0	0	0	0	0
14	1		Male	0.898513	Mar/Cohab	3	0.645854	Retired	-0.355764	nat_rural	0	priv_medlow_med	0	0	0	0	0	0	-0.111325	-0.220331	-0.253674	-0.375008	-0.130086	-0.371664	0	0	0	0	0	0	0	0	0
14	1	0.265206	Female	0.965158	Mar/Cohab	1	-1.1917	Homemaker	-0.637548	nat_scty	1	priv_medlow_med	0	0	0	0	0	0	-0.111325	-0.220331	-0.253674	-0.375008	-0.130086	-0.371664	0	0	0	0	0	0	0	0	0					0	0	0	0	0	0	0	0	0	0	0	0
14	1		Female	0.0987822	Mar/Cohab	2	-0.0432302	Homemaker	0.396385	nat_rural	0	priv_medlow_med	0	0	0	0	0	0	-0.111325	-0.220331	-0.253674	-0.375008	-0.130086	-0.371664	0	0	0	0	0	0	0	0	0
14	2		Female	-0.167795	Mar/Cohab	3	0.645854	Employed	-0.425788	nat_rural	0	priv_high_veryhigh	0	0	0	0	0	0	-0.111325	-0.220331	-0.253674	-0.375008	-0.130086	-0.371664	0	0	0	0	0	0	0	0	0
14	1		Female	1.0318	Mar/Cohab	1	-0.96201	Homemaker	0.739132	nat_rural	0	priv_medlow_med	0	0	0	0	0	0	-0.111325	-0.220331	-0.253674	-0.375008	-0.130086	-0.371664	0	0	0	0	0	0	0	0	0
14	1	0.123685	Female	-0.700949	Mar/Cohab	2	-0.0432302	Homemaker	-0.386953	nat_scty	0	priv_high_veryhigh	0	0	0	0	0	0	-0.111325	-0.220331	-0.253674	-0.375008	-0.130086	-0.371664	0	0	0	0	0	0	0	0	0					0	0	0	0	0	0	0	0	0	0	0	0
14	1		Female	0.298715	Mar/Cohab	2	-0.0432302	Homemaker	-0.132413	nat_rural	0	priv_medlow_med	0	0	0	0	0	0	-0.111325	-0.220331	-0.253674	-0.375008	-0.130086	-0.371664	0	0	0	0	0	0	0	0	0
14	2		Female	-1.16746	Never Mar	3	0.645854	Other	0.0145754	nat_rural	0	priv_high_veryhigh	0	0	0	0	0	0	-0.111325	-0.220331	-0.253674	-0.375008	-0.130086	-0.371664	0	0	0	0	0	0	0	0	0
14	2	0.354276	Female	0.365359	Sep/Wid/Div	1	-1.4214	Other	-0.249823	nat_scty	1	priv_medlow_med	0	0	1	0	0	1	-0.111325	-0.220331	-0.253674	3.68448	-0.130086	2.07178	1	1	0	1	0	1	0	0	0					0	0	0	0	0	0	0	0	0	0	0	1
14	2		Female	-0.367728	Sep/Wid/Div	2	-0.272925	Employed	-0.484644	nat_rural	0	priv_high_veryhigh	0	0	0	0	0	0	-0.111325	-0.220331	-0.253674	-0.375008	-0.130086	-0.371664	0	0	0	0	0	0	0	0	0
18	2	1.91969	Male	-1.03417	Mar/Cohab	3	0.41616	Other	-0.406371	nat_urb	0	priv_high_veryhigh	2	0	0	0	1	1	-0.111325	-0.220331	-0.253674	-0.375008	-0.130086	-0.371664	0	0	0	0	0	0	0	0	0					0	0	0	0	0	0	1	0	0	0	0	0
18	1	4.91315	Male	-1.43404	Never Mar	3	0.41616	Other	-0.331333	nat_urb	1	priv_high_veryhigh	0	0	0	0	0	0	-0.111325	-0.220331	-0.253674	-0.375008	-0.130086	-0.371664	0	0	0	0	0	0	0	0	0					0	0	0	0	0	0	0	0	0	0	0	0
18	1		Male	-0.301083	Mar/Cohab	3	0.41616	Employed	-0.132413	nat_rural	0	priv_high_veryhigh	0	0	0	0	0	0	-0.111325	-0.220331	-0.253674	-0.375008	-0.130086	-0.371664	0	0	0	0	0	0	0	0	0
18	1		Male	-0.900882	Mar/Cohab	3	0.645854	Employed	-0.190667	nat_rural	0	priv_high_veryhigh	0	0	0	0	0	0	-0.111325	-0.134475	-0.253674	-0.341179	-0.130086	-0.336031	0	0	0	0	0	0	0	0	0
18	2	0.284413	Female	0.432004	Mar/Cohab	1	-1.4214	Employed	0.10331	nat_rural	1	priv_high_veryhigh	1	0	1	0	0	1	-0.111325	3.21392	4.51306	-0.375008	-0.130086	1.66454	0	0	0	0	0	0	0	0	0					0	0	0	0	0	0	0	0	0	0	0	0
18	2	0.664259	Male	0.965158	Mar/Cohab	1	-1.1917	Employed	0.278974	nat_scty	1	priv_high_veryhigh	3	0	0	0	0	0	-0.111325	0.352044	1.10825	3.68448	-0.130086	2.58083	0	0	0	0	0	0	0	0	0					0	0	0	0	0	0	0	0	1	0	0	0
18	2	0.971093	Female	-1.10081	Mar/Cohab	3	0.645854	Other	-0.249823	nat_urb	0	priv_high_veryhigh	1	1	0	0	0	1	-0.111325	-0.220331	0.154903	0.572206	2.45458	0.662727	0	0	0	0	0	0	0	0	0					0	0	0	0	0	0	0	0	0	0	0	0
18	2		Female	-0.167795	Mar/Cohab	2	-0.732315	Employed	-0.325495	nat_rural	0	priv_high_veryhigh	0	0	0	0	0	0	-0.111325	-0.220331	-0.253674	-0.375008	-0.130086	-0.371664	0	0	0	0	0	0	0	0	0
18	1		Male	-0.301083	Mar/Cohab	2	-0.50262	Employed	-0.510126	nat_rural	0	priv_high_veryhigh	0	0	0	0	0	0	-0.111325	-0.220331	-0.253674	-0.375008	-0.130086	-0.371664	0	0	0	0	0	0	0	0	0
18	2		Female	0.232071	Mar/Cohab	1	-1.1917	Homemaker	-0.590584	nat_rural	0	priv_high_veryhigh	0	0	0	0	0	0	-0.111325	-0.220331	-0.253674	-0.375008	-0.130086	-0.371664	0	0	0	0	0	0	0	0	0
18	2	2.16897	Female	-0.234439	Sep/Wid/Div	1	-1.88079	Employed	-0.590584	nat_rural	1	priv_high_veryhigh	2	0	0	0	0	0	-0.111325	-0.220331	-0.253674	-0.375008	-0.130086	-0.371664	0	0	0	0	0	0	0	0	0					0	0	0	0	0	0	0	0	0	0	1	0
11	1	3.38925	Male	-0.234439	Mar/Cohab	2	-0.732315	Employed	-0.386953	nat_scty	1	priv_high_veryhigh	0	0	0	0	0	0	-0.111325	-0.220331	-0.253674	-0.375008	-0.130086	-0.371664	0	0	0	0	0	0	0	0	0					0	0	0	0	0	0	0	0	0	0	0	0
9	2	2.24042	Male	-0.700949	Never Mar	3	0.41616	Employed	0.0437022	nat_urb	0	priv_medlow_med	1	0	0	0	0	0	-0.111325	-0.220331	-0.253674	-0.375008	-0.130086	-0.371664	1	0	1	1	0	1	0	0	0					0	0	0	0	0	0	0	0	0	0	0	0
9	1	1.09846	Male	-1.16746	Never Mar	3	0.645854	Employed	2.1299	nat_scty	0	priv_medlow_med	2	0	0	0	0	0	-0.111325	-0.220331	-0.253674	-0.375008	-0.130086	-0.371664	0	0	0	0	0	0	0	0	0					0	0	0	0	0	0	0	0	0	0	0	0
9	1	0.439386	Male	-0.900882	Mar/Cohab	3	0.645854	Other	-0.54362	nat_scty	1	priv_medlow_med	1	0	0	0	0	0	-0.111325	-0.220331	-0.253674	-0.375008	-0.130086	-0.371664	0	0	0	0	0	0	0	0	0					0	0	0	0	0	0	0	0	0	0	0	0
18	2		Female	-0.367728	Mar/Cohab	3	0.186465	Employed	-0.5435	nat_rural	0	priv_medlow_med	0	0	0	0	0	0	-0.111325	-0.220331	-0.253674	-0.375008	-0.130086	-0.371664	0	0	0	0	0	0	0	0	0
18	2	0.575982	Female	1.23173	Never Mar	2	-0.0432302	Retired	0.396385	nat_urb	0	priv_medlow_med	2	0	0	0	0	0	-0.111325	-0.220331	-0.253674	-0.375008	-0.130086	-0.371664	0	0	0	0	0	0	0	0	0					0	0	0	0	0	0	0	0	0	0	0	0
18	2	0.38284	Female	2.09811	Sep/Wid/Div	1	-1.88079	Other	-0.367234	nat_scty	1	priv_medlow_med	0	1	0	0	0	1	-0.111325	-0.220331	-0.253674	-0.30735	-0.130086	-0.33094	0	0	0	0	0	0	0	0	0					0	0	0	0	1	0	0	0	0	0	0	0
18	2	0.738814	Female	-0.234439	Never Mar	4	1.56463	Employed	0.474658	nat_urb	0	priv_medlow_med	1	1	1	0	0	1	-0.111325	1.61127	-0.253674	0.944326	-0.130086	0.748247	1	1	1	1	1	1	0	0	0					0	0	0	0	0	0	0	0	0	0	0	0
24	2	1.91969	Male	-1.2341	Mar/Cohab	3	0.645854	Employed	0.739132	nat_rural	1	priv_high_veryhigh	0	0	0	0	1	1	-0.111325	-0.220331	-0.253674	-0.375008	-0.130086	-0.371664	0	0	0	0	0	0	0	0	0					0	0	0	0	0	0	0	0	0	0	0	0
9	2	0.193953	Female	-0.634305	Sep/Wid/Div	3	0.41616	Other	-0.465226	nat_rural	1	priv_medlow_med	3	1	1	1	0	1	-0.111325	3.78629	0.881262	2.39898	2.3315	2.67585	0	0	0	0	0	0	0	0	0					0	0	0	0	1	0	0	0	0	0	0	0
9	1	0.387905	Female	-0.234439	Mar/Cohab	3	0.186465	Employed	-0.0732565	nat_scty	0	priv_medlow_med	1	1	0	0	0	1	-0.111325	-0.0486183	-0.253674	-0.375008	-0.130086	-0.341121	1	1	0	1	1	1	0	0	0					0	0	0	0	0	0	0	0	0	0	0	0
9	1	0.843628	Female	0.432004	Never Mar	2	-0.0432302	Employed	-0.5435	nat_urb	0	priv_medlow_med	2	0	1	0	0	1	-0.111325	7.50673	2.12969	2.16217	-0.130086	3.2426	0	0	0	0	0	0	0	0	0					0	0	0	0	0	0	0	0	0	0	0	0
24	1	2.28292	Female	-0.367728	Mar/Cohab	3	0.645854	Employed	-0.347515	nat_urb	1	priv_high_veryhigh	0	1	0	0	0	1	-0.111325	-0.220331	0.427287	-0.375008	-0.130086	-0.168044	0	0	0	0	0	0	0	0	0					0	0	0	0	0	0	0	0	0	0	0	0
19	1		Female	0.965158	Mar/Cohab	1	-0.96201	Homemaker	0.0832905	nat_rural	0	priv_no_low	0	0	0	0	0	0	-0.111325	-0.220331	-0.253674	-0.375008	-0.130086	-0.371664	0	0	0	0	0	0	0	0	0
7	1		Male	0.565292	Mar/Cohab	3	0.645854	Employed	0.582073	nat_rural	0	priv_no_low	0	0	0	0	0	0	-0.111325	-0.220331	-0.253674	-0.375008	-0.130086	-0.371664	0	0	0	0	0	0	0	0	0
7	2		Female	0.498648	Mar/Cohab	3	0.645854	Homemaker	1.18159	nat_rural	0	priv_no_low	0	0	0	0	0	0	-0.111325	-0.220331	-0.253674	-0.375008	-0.130086	-0.371664	0	0	0	0	0	0	0	0	0
7	2		Male	-0.56766	Sep/Wid/Div	3	0.645854	Employed	0.396385	nat_rural	0	priv_no_low	0	0	0	0	0	0	-0.111325	-0.220331	-0.253674	-0.375008	-0.130086	-0.371664	0	0	0	0	0	0	0	0	0
7	1		Female	-0.700949	Never Mar	4	1.56463	Employed	2.15844	nat_rural	0	priv_no_low	0	0	0	0	0	0	-0.111325	-0.220331	-0.253674	-0.375008	-0.130086	-0.371664	0	0	0	0	0	0	0	0	0
9	2	0.109631	Male	-0.767593	Mar/Cohab	3	0.645854	Employed	-0.308077	nat_urb	0	priv_medlow_med	1	0	0	0	0	0	-0.111325	-0.220331	-0.253674	-0.375008	-0.130086	-0.371664	0	0	0	0	0	0	0	0	0					0	0	0	0	0	0	0	0	0	0	0	0
9	1		Female	-0.834238	Mar/Cohab	3	0.645854	Homemaker	-0.425939	nat_rural	0	priv_medlow_med	0	1	0	0	0	1	-0.111325	-0.220331	0.0187105	0.707523	-0.130086	0.361369	0	0	0	0	0	0	0	0	0
9	2	0.676373	Female	-0.900882	Mar/Cohab	3	0.645854	Employed	-0.249823	nat_scty	0	priv_medlow_med	0	0	0	0	0	0	-0.111325	0.123094	-0.253674	-0.205862	-0.130086	-0.208768	0	0	0	0	0	0	0	0	0					0	0	0	0	0	0	0	0	0	0	0	0
9	2	0.174975	Female	0.0987822	Sep/Wid/Div	2	-0.50262	Employed	-0.308077	nat_scty	1	priv_medlow_med	0	0	0	0	0	0	-0.111325	-0.220331	-0.253674	-0.375008	-0.130086	-0.371664	0	0	0	0	0	0	0	0	0					1	0	0	0	0	1	0	1	0	1	1	0
9	1	1.18486	Female	-1.16746	Never Mar	3	0.41616	Employed	0.248869	nat_scty	0	priv_medlow_med	1	1	0	0	0	1	-0.111325	0.924418	-0.253674	0.504548	0.79301	0.483541	1	1	1	1	0	1	0	0	0					0	0	0	0	0	0	0	0	0	0	0	0
9	1	0.299796	Female	0.565292	Sep/Wid/Div	2	-0.732315	Other	-0.572928	nat_scty	1	priv_medlow_med	0	1	0	0	0	1	-0.111325	-0.220331	-0.253674	-0.375008	-0.130086	-0.371664	1	1	0	1	0	1	0	0	0					0	0	0	1	0	0	0	0	0	0	0	0
9	1	0.202191	Male	0.631936	Mar/Cohab	1	-0.96201	Other	-0.362718	nat_rural	1	priv_medlow_med	2	1	1	0	0	1	1.21405	4.93104	2.81065	3.68448	0.362232	4.13242	0	0	0	0	0	0	0	0	0					1	1	0	1	0	0	1	0	1	1	0	0
19	2	3.07404	Male	-1.03417	Sep/Wid/Div	4	1.33494	Employed	0.131158	nat_scty	0	priv_no_low	1	0	0	0	0	0	-0.111325	-0.220331	-0.253674	-0.375008	-0.130086	-0.371664	0	0	0	0	0	0	0	0	0					0	0	0	0	0	0	0	0	0	0	0	0
9	2	0.218526	Female	-0.167795	Sep/Wid/Div	3	0.645854	Employed	-0.602054	nat_scty	1	priv_high_veryhigh	0	0	0	0	0	0	-0.111325	-0.220331	-0.253674	-0.375008	-0.130086	-0.371664	0	0	0	0	0	0	0	0	0					0	0	0	0	0	0	0	0	0	0	0	0
19	1		Female	1.76489	Sep/Wid/Div	1	-1.1917	Retired	-0.425487	nat_rural	0	priv_high_veryhigh	0	0	0	0	0	0	-0.111325	-0.220331	0.654275	0.673694	-0.130086	0.531052	0	0	0	0	0	0	0	0	0
19	2	0.969589	Female	-0.0345063	Sep/Wid/Div	1	-0.96201	Employed	-0.455066	nat_scty	1	priv_high_veryhigh	0	1	1	1	1	1	3.3678	1.58265	-0.14018	-0.036717	10.024	1.95809	1	1	0	1	0	1	0	0	0					0	0	0	0	0	0	0	1	0	0	1	1
19	2		Female	1.29838	Mar/Cohab	1	-1.65109	Homemaker	-0.484644	nat_rural	0	priv_high_veryhigh	0	0	0	0	0	0	-0.111325	-0.220331	-0.253674	-0.375008	-0.130086	-0.371664	0	0	0	0	0	0	0	0	0
19	1		Female	-0.167795	Mar/Cohab	2	-0.50262	Other	-0.519957	nat_rural	0	priv_high_veryhigh	0	0	0	0	0	0	-0.111325	-0.220331	-0.253674	-0.375008	-0.130086	-0.371664	0	0	0	0	0	0	0	0	0
19	1		Female	-0.501016	Mar/Cohab	3	0.41616	Other	-0.17441	nat_rural	0	priv_high_veryhigh	0	0	0	0	0	0	-0.111325	-0.220331	-0.253674	-0.375008	-0.130086	-0.371664	0	0	0	0	0	0	0	0	0
19	1		Female	-0.900882	Mar/Cohab	3	0.41616	Employed	0.220721	nat_rural	0	priv_high_veryhigh	0	0	0	0	0	0	-0.111325	-0.220331	-0.253674	-0.375008	-0.130086	-0.371664	0	0	0	0	0	0	0	0	0
19	2		Male	0.831869	Mar/Cohab	1	-0.96201	Employed	-0.519957	nat_rural	0	priv_high_veryhigh	0	0	0	0	0	0	-0.111325	-0.220331	3.7186	3.68448	-0.130086	3.25956	0	0	0	0	0	0	0	0	0
19	2		Male	0.032138	Sep/Wid/Div	2	-0.0432302	Employed	-0.0732565	nat_rural	0	priv_high_veryhigh	0	0	0	0	0	0	-0.111325	-0.220331	-0.253674	-0.375008	-0.130086	-0.371664	0	0	0	0	0	0	0	0	0
18	1		Male	1.36502	Mar/Cohab	2	-0.272925	Other	-0.455517	nat_rural	0	priv_no_low	0	0	0	0	0	0	-0.111325	-0.220331	-0.253674	-0.375008	-0.130086	-0.371664	0	0	0	0	0	0	0	0	0
18	2	1.307	Male	-0.167795	Never Mar	3	0.645854	Employed	-0.0732565	nat_urb	0	priv_no_low	0	1	0	0	0	1	-0.111325	-0.220331	-0.253674	-0.375008	-0.130086	-0.371664	0	0	0	0	0	0	0	0	0					0	0	0	0	0	0	0	0	0	0	0	0
18	1	1.92769	Male	1.76489	Mar/Cohab	2	-0.732315	Employed	3.92298	nat_urb	0	priv_no_low	2	0	0	0	0	0	-0.111325	-0.220331	-0.253674	-0.375008	-0.130086	-0.371664	0	0	0	0	0	0	0	0	0					0	0	0	0	0	0	0	0	0	0	0	0
18	2	2.50311	Female	1.0318	Mar/Cohab	3	0.645854	Homemaker	0.0992463	nat_scty	1	priv_no_low	0	0	1	0	0	1	-0.111325	-0.220331	-0.253674	0.538377	-0.130086	0.178111	1	1	0	1	0	1	0	0	0					0	0	0	0	0	0	0	0	0	0	0	0
18	2		Male	-1.2341	Never Mar	3	0.645854	Other	-0.425939	nat_rural	0	priv_no_low	0	0	0	0	0	0	-0.111325	-0.220331	-0.253674	-0.375008	-0.130086	-0.371664	0	0	0	0	0	0	0	0	0
18	2	6.64649	Female	2.36469	Sep/Wid/Div	1	-0.96201	Homemaker	-0.465226	nat_rural	1	priv_no_low	0	0	0	0	0	0	-0.111325	-0.220331	4.51306	3.68448	-0.130086	3.49712	0	0	0	0	0	0	0	0	0					0	0	0	0	0	0	0	0	0	0	0	0
18	2		Female	0.232071	Mar/Cohab	2	-0.0432302	Employed	-0.103061	nat_rural	0	priv_no_low	0	1	0	0	0	1	-0.111325	-0.220331	-0.253674	-0.375008	-0.130086	-0.371664	0	0	0	0	0	0	0	0	0
18	1	0.91786	Female	1.96482	Sep/Wid/Div	1	-0.96201	Homemaker	-0.425487	nat_scty	1	priv_no_low	0	0	0	0	0	0	-0.111325	-0.220331	-0.253674	-0.375008	-0.130086	-0.371664	0	0	0	0	0	0	0	0	0					0	0	0	0	0	0	0	0	0	0	0	0
18	1	8.73867	Female	-0.367728	Mar/Cohab	2	-0.0432302	Employed	-0.120582	nat_urb	0	priv_no_low	1	0	0	0	0	0	-0.111325	-0.220331	-0.253674	-0.375008	-0.130086	-0.371664	0	0	0	0	0	0	0	0	0					0	0	0	0	0	0	0	0	0	0	0	0
18	2	0.97861	Male	0.032138	Mar/Cohab	2	-0.0432302	Other	-0.484644	nat_urb	0	priv_high_veryhigh	1	0	0	0	0	0	-0.111325	-0.220331	-0.253674	-0.375008	-0.130086	-0.371664	0	0	0	0	0	0	0	0	0					0	0	0	0	0	0	0	0	0	0	0	0
18	2	0.646432	Male	1.43167	Sep/Wid/Div	1	-1.1917	Other	-0.631633	nat_rural	1	priv_high_veryhigh	1	1	0	0	0	1	-0.111325	-0.220331	-0.253674	-0.375008	-0.130086	-0.371664	0	0	0	0	0	0	0	0	0					0	0	0	0	0	0	0	0	0	0	0	0
18	1	2.50311	Female	0.965158	Mar/Cohab	2	-0.732315	Employed	-0.504363	nat_scty	1	priv_high_veryhigh	1	1	0	0	0	1	-0.111325	-0.220331	5.19402	-0.375008	-0.130086	1.2573	0	0	0	0	0	0	0	0	0					0	0	0	0	0	0	0	0	0	0	0	0
18	2		Female	1.29838	Sep/Wid/Div	1	-1.1917	Employed	-0.15153	nat_rural	0	priv_medlow_med	0	0	0	0	0	0	-0.111325	-0.220331	-0.253674	-0.375008	-0.130086	-0.371664	0	0	0	0	0	0	0	0	0
18	1	0.854162	Female	0.165427	Sep/Wid/Div	2	-0.50262	Other	0.102407	nat_urb	0	priv_high_veryhigh	0	0	0	0	0	0	-0.111325	-0.220331	0.699672	3.68448	-0.130086	2.35685	0	0	0	0	0	0	0	0	0					0	0	0	0	0	0	0	0	0	0	0	0
18	1	0.993225	Female	0.965158	Mar/Cohab	1	-0.96201	Homemaker	-0.484644	nat_rural	1	priv_high_veryhigh	1	1	1	0	0	1	1.87674	-0.220331	0.2003	0.842839	12.7933	2.45187	1	1	0	1	0	1	0	0	0					0	0	0	0	0	0	0	0	1	0	1	1
18	1	8.24381	Female	-1.10081	Never Mar	4	2.02402	Employed	0.134108	nat_urb	0	priv_medlow_med	2	0	0	0	0	0	-0.111325	-0.220331	-0.253674	-0.375008	-0.130086	-0.371664	0	0	0	0	0	0	0	0	0					0	0	0	0	0	0	0	0	0	0	0	0
25	2	8.24381	Female	-1.36739	Never Mar	3	0.645854	Employed	-0.238173	nat_urb	0	priv_medlow_med	0	1	0	0	0	1	-0.111325	-0.220331	-0.253674	-0.375008	-0.130086	-0.371664	0	0	0	0	0	0	0	0	0					0	0	0	0	0	0	0	0	0	0	0	0
25	1	0.611985	Female	-0.501016	Never Mar	2	-0.50262	Employed	-0.590584	nat_scty	1	priv_high_veryhigh	0	0	0	0	0	0	-0.111325	-0.220331	-0.253674	-0.375008	-0.130086	-0.371664	0	0	0	0	0	0	0	0	0					0	0	0	0	0	0	0	0	0	0	0	0
25	2	0.611985	Female	-0.367728	Sep/Wid/Div	1	-1.65109	Other	-0.637548	nat_scty	1	priv_high_veryhigh	2	1	0	0	0	1	-0.111325	-0.220331	0.222999	1.65474	-0.130086	0.992592	0	0	0	0	0	0	0	0	0					0	0	0	0	0	0	0	0	0	0	0	0
25	2		Male	-0.367728	Mar/Cohab	1	-1.88079	Employed	-0.476322	nat_rural	0	priv_high_veryhigh	0	0	0	0	0	0	-0.111325	-0.220331	-0.253674	-0.375008	-0.130086	-0.371664	0	0	0	0	0	0	0	0	0
25	2		Male	-0.367728	Mar/Cohab	3	0.41616	Employed	-0.245458	nat_rural	0	priv_medlow_med	0	0	0	0	0	0	-0.111325	-0.220331	-0.253674	-0.375008	-0.130086	-0.371664	0	0	0	0	0	0	0	0	0
25	2		Male	-1.2341	Mar/Cohab	3	0.645854	Employed	0.175111	nat_rural	0	priv_medlow_med	0	0	0	0	0	0	-0.111325	-0.220331	-0.253674	-0.375008	-0.130086	-0.371664	0	0	0	0	0	0	0	0	0
25	1		Female	-0.167795	Sep/Wid/Div	2	-0.732315	Other	-0.54362	nat_rural	0	priv_high_veryhigh	0	0	0	0	0	0	-0.111325	-0.220331	-0.253674	-0.375008	-0.130086	-0.371664	0	0	0	0	0	0	0	0	0
25	2	8.71917	Male	-0.101151	Mar/Cohab	3	0.41616	Employed	0.231468	nat_urb	0	priv_medlow_med	0	0	0	0	0	0	-0.111325	-0.220331	-0.253674	-0.375008	-0.130086	-0.371664	0	0	0	0	0	0	0	0	0					0	0	0	0	0	0	0	0	0	0	0	0
25	2	3.19482	Female	-0.900882	Mar/Cohab	3	0.645854	Homemaker	-0.103286	nat_urb	0	priv_medlow_med	0	0	0	0	0	0	-0.111325	-0.220331	-0.253674	-0.375008	-0.130086	-0.371664	0	0	0	0	0	0	0	0	0					0	0	0	0	0	0	0	0	0	0	0	0
25	1	7.34828	Male	-1.50068	Never Mar	4	0.875549	Employed	0.0676358	nat_rural	0	priv_medlow_med	0	1	0	0	0	1	-0.111325	-0.134475	-0.253674	-0.375008	-0.130086	-0.356393	0	0	0	0	0	0	0	0	0					0	0	0	0	0	0	0	0	0	0	0	0
20	2		Female	0.631936	Sep/Wid/Div	1	-0.96201	Other	-0.484644	nat_rural	0	priv_high_veryhigh	0	0	0	0	0	0	-0.111325	-0.220331	-0.253674	-0.375008	-0.130086	-0.371664	0	0	0	0	0	0	0	0	0
20	2		Female	0.165427	Sep/Wid/Div	1	-1.4214	Employed	-0.440728	nat_rural	0	priv_high_veryhigh	0	0	0	0	0	0	-0.111325	-0.220331	-0.253674	-0.375008	-0.130086	-0.371664	0	0	0	0	0	0	0	0	0
20	2	0.894889	Female	-0.301083	Mar/Cohab	3	0.41616	Employed	-0.484644	nat_scty	1	priv_high_veryhigh	1	0	1	0	0	1	-0.111325	2.35536	4.51306	1.65474	7.25469	3.71092	0	0	0	0	0	0	0	0	0					0	0	0	0	0	0	0	0	0	0	0	0
21	2		Female	0.898513	Mar/Cohab	2	-0.272925	Employed	0.586499	nat_rural	0	priv_medlow_med	0	0	0	0	0	0	-0.111325	-0.220331	5.19402	-0.375008	-0.130086	1.2573	0	0	0	0	0	0	0	0	0
20	1		Male	0.898513	Mar/Cohab	1	-0.96201	Employed	-0.514222	nat_rural	0	priv_high_veryhigh	0	0	0	0	0	0	-0.111325	-0.220331	-0.253674	-0.375008	-0.130086	-0.371664	0	0	0	0	0	0	0	0	0
20	2		Male	0.032138	Mar/Cohab	1	-0.96201	Employed	-0.484644	nat_rural	0	priv_high_veryhigh	0	0	0	0	0	0	-0.111325	-0.220331	-0.253674	-0.375008	-0.130086	-0.371664	0	0	0	0	0	0	0	0	0
20	1	1.72943	Male	2.43133	Mar/Cohab	1	-1.65109	Retired	-0.367234	nat_scty	1	priv_high_veryhigh	1	0	0	0	0	0	-0.111325	-0.220331	-0.253674	-0.375008	-0.130086	-0.371664	0	0	0	0	0	0	0	0	0					0	0	1	0	0	0	0	1	0	0	0	0
20	2		Male	-1.43404	Mar/Cohab	3	0.645854	Employed	-0.560316	nat_rural	0	priv_high_veryhigh	0	0	0	1	0	1	-0.111325	0.123094	0.359191	0.538377	-0.130086	0.422455	0	0	0	0	0	0	0	0	0
14	1		Female	-0.767593	Mar/Cohab	2	-0.272925	Employed	-0.191209	nat_rural	0	priv_high_veryhigh	0	0	0	0	0	0	-0.111325	-0.220331	-0.253674	-0.375008	-0.130086	-0.371664	0	0	0	0	0	0	0	0	0
14	1		Female	-1.36739	Never Mar	3	0.645854	Employed	-0.425788	nat_rural	0	priv_medlow_med	0	0	0	0	0	0	-0.111325	-0.220331	-0.253674	-0.375008	-0.130086	-0.371664	0	0	0	0	0	0	0	0	0
14	1	1.14476	Male	-0.367728	Never Mar	3	0.645854	Retired	-0.249823	nat_urb	0	priv_medlow_med	0	0	0	0	0	0	-0.111325	-0.220331	-0.253674	-0.375008	-0.130086	-0.371664	0	0	0	0	0	0	0	0	0					0	0	0	0	0	0	0	0	0	0	0	0
14	1	0.123685	Female	-0.301083	Sep/Wid/Div	3	0.645854	Other	-0.661211	nat_urb	0	priv_high_veryhigh	0	1	0	0	0	1	-0.111325	-0.220331	-0.253674	-0.375008	-0.130086	-0.371664	0	0	0	0	0	0	0	0	0					0	0	0	0	0	0	0	0	0	0	0	0
14	2		Female	-0.700949	Mar/Cohab	3	0.186465	Homemaker	-0.331333	nat_rural	0	priv_medlow_med	0	0	0	0	0	0	-0.111325	-0.220331	-0.253674	-0.375008	-0.130086	-0.371664	0	0	0	0	0	0	0	0	0
14	2	0.599962	Female	-1.36739	Never Mar	3	0.645854	Employed	-0.269241	nat_scty	0	priv_medlow_med	0	0	0	0	0	0	-0.111325	-0.220331	-0.253674	-0.375008	-0.130086	-0.371664	0	0	0	0	0	0	0	0	0					0	0	0	0	0	0	0	0	0	0	0	0
14	1	0.0707824	Male	-0.101151	Mar/Cohab	1	-1.1917	Employed	-0.386351	nat_scty	1	priv_high_veryhigh	1	0	0	0	0	0	-0.111325	-0.220331	1.78921	-0.375008	-0.130086	0.239197	0	0	0	0	0	0	0	0	0					0	0	0	0	0	0	0	0	0	0	0	0
14	2	0.123685	Female	-0.700949	Mar/Cohab	2	-0.50262	Employed	-0.386351	nat_urb	1	priv_high_veryhigh	1	1	0	0	0	1	-0.111325	-0.220331	-0.253674	-0.0705461	-0.130086	-0.188406	0	0	0	0	0	0	0	0	0					0	0	0	0	0	0	0	0	0	0	0	0
14	2		Female	0.898513	Never Mar	1	-1.88079	Employed	-0.193763	nat_rural	0	priv_high_veryhigh	0	0	0	0	0	0	-0.111325	-0.220331	-0.253674	-0.375008	-0.130086	-0.371664	0	0	0	0	0	0	0	0	0
14	2		Male	-1.10081	Mar/Cohab	1	-0.96201	Employed	-0.590223	nat_rural	0	priv_high_veryhigh	0	0	0	0	0	0	-0.111325	-0.220331	-0.253674	0.0309412	-0.130086	-0.12732	0	0	0	0	0	0	0	0	0
17	1		Male	-1.30075	Never Mar	4	0.875549	Employed	0.0165172	nat_rural	0	priv_no_low	0	1	0	0	0	1	-0.111325	-0.220331	-0.253674	-0.375008	-0.130086	-0.371664	0	0	0	0	0	0	0	0	0
17	2		Female	-1.03417	Mar/Cohab	3	0.41616	Homemaker	-0.465226	nat_rural	0	priv_no_low	0	0	0	0	0	0	-0.111325	-0.220331	-0.253674	-0.375008	-0.130086	-0.371664	0	0	0	0	0	0	0	0	0
17	1		Female	0.432004	Mar/Cohab	4	2.02402	Employed	0.656042	nat_rural	0	priv_no_low	0	0	0	0	0	0	-0.111325	-0.220331	-0.253674	-0.375008	-0.130086	-0.371664	0	0	0	0	0	0	0	0	0
17	2		Female	0.032138	Mar/Cohab	4	1.79433	Employed	1.19071	nat_rural	0	priv_no_low	0	0	0	0	0	0	-0.111325	-0.220331	-0.253674	-0.375008	-0.130086	-0.371664	0	0	0	0	0	0	0	0	0
17	2	0.609745	Male	0.0987822	Mar/Cohab	4	2.02402	Employed	0.989758	nat_urb	0	priv_no_low	1	0	0	0	0	0	-0.111325	-0.220331	-0.253674	-0.375008	-0.130086	-0.371664	0	0	0	0	0	0	0	0	0					0	0	0	0	0	0	0	0	0	0	0	0
17	2		Male	1.76489	Mar/Cohab	3	0.645854	Employed	-0.347515	nat_rural	0	priv_no_low	0	0	0	0	0	0	-0.111325	-0.220331	-0.253674	-0.375008	-0.130086	-0.371664	0	0	0	0	0	0	0	0	0
16	2	0.82045	Male	-0.434372	Sep/Wid/Div	3	0.645854	Employed	-0.484644	nat_rural	1	priv_medlow_med	0	0	0	1	0	1	-0.111325	-0.220331	-0.253674	-0.375008	-0.130086	-0.371664	0	0	0	0	0	0	0	0	0					0	0	0	0	0	0	0	0	0	0	0	0
16	2	0.277949	Female	-0.101151	Sep/Wid/Div	2	-0.732315	Employed	-0.602054	nat_rural	1	priv_medlow_med	1	1	1	0	0	1	-0.111325	1.49679	-0.253674	-0.375008	-0.130086	-0.0662339	1	0	0	0	1	1	0	0	0					0	0	0	1	0	0	0	0	0	1	1	1
16	2		Female	0.698581	Mar/Cohab	1	-1.65109	Employed	-0.328097	nat_rural	0	priv_medlow_med	0	0	0	0	0	0	0.220019	-0.220331	-0.253674	-0.104375	-0.130086	-0.168044	0	0	0	0	0	0	0	0	0
16	2	1.09001	Female	1.0318	Sep/Wid/Div	2	-0.0432302	Employed	0.10331	nat_scty	1	priv_high_veryhigh	0	1	1	0	0	1	-0.111325	-0.220331	-0.253674	-0.375008	-0.130086	-0.371664	0	0	0	0	0	0	0	0	0					0	0	0	0	0	0	0	0	0	0	0	0
16	1	0.185208	Male	1.09845	Sep/Wid/Div	1	-0.96201	Employed	0.396385	nat_urb	1	priv_medlow_med	0	1	0	0	1	1	-0.111325	-0.220331	4.85354	3.68448	-0.130086	3.59893	0	0	0	0	0	0	0	0	0					1	0	0	0	0	0	0	0	0	0	0	0
16	1	2.28292	Female	-0.767593	Sep/Wid/Div	4	1.10524	Employed	-0.367234	nat_urb	1	priv_medlow_med	2	0	1	0	0	1	-0.111325	0.237569	-0.253674	0.403061	-0.130086	0.178111	1	0	1	1	1	1	0	0	0					0	0	0	0	0	0	0	0	0	0	1	1
16	1	2.15364	Female	-0.967526	Never Mar	2	-0.732315	Employed	-0.238173	nat_scty	1	priv_medlow_med	1	1	1	0	0	1	-0.111325	-0.134475	-0.253674	1.35028	-0.130086	0.682071	0	0	0	0	0	0	0	0	0					0	0	0	0	0	0	0	0	0	0	0	0
16	1		Female	-1.30075	Never Mar	3	0.645854	Other	-0.5437	nat_rural	0	priv_medlow_med	0	0	0	0	0	0	-0.111325	-0.220331	-0.253674	-0.375008	-0.130086	-0.371664	0	0	0	0	0	0	0	0	0
23	2	0.912638	Male	-1.50068	Never Mar	2	-0.0432302	Other	-0.221374	nat_urb	0	priv_no_low	2	0	0	0	0	0	-0.111325	-0.220331	-0.253674	-0.375008	-0.130086	-0.371664	0	0	0	0	0	0	0	0	0					0	0	0	0	0	0	0	0	0	0	0	0
23	1	0.795918	Male	-0.301083	Mar/Cohab	4	1.56463	Employed	2.13948	nat_urb	0	priv_no_low	0	1	0	0	0	1	-0.111325	0.20895	-0.253674	0.470719	0.639161	0.315554	0	0	0	0	0	0	0	0	0					0	0	0	0	0	0	0	0	0	0	0	0
23	2	2.32896	Male	-1.03417	Mar/Cohab	4	1.79433	Employed	-0.347515	nat_urb	0	priv_no_low	0	0	0	0	0	0	-0.111325	-0.220331	-0.253674	-0.375008	-0.130086	-0.371664	0	0	0	0	0	0	0	0	0					0	0	0	0	0	0	0	0	1	0	0	0
23	2		Male	0.631936	Mar/Cohab	2	-0.732315	Employed	-0.509868	nat_rural	0	priv_high_veryhigh	0	0	0	0	0	0	-0.111325	-0.220331	0.427287	-0.375008	-0.130086	-0.168044	0	0	0	0	0	0	0	0	0
23	2	0.890842	Female	-0.767593	Mar/Cohab	1	-1.65109	Homemaker	-0.602355	nat_rural	1	priv_high_veryhigh	0	0	0	0	0	0	-0.111325	-0.220331	-0.253674	3.68448	-0.130086	2.07178	0	0	0	0	0	0	0	0	0					0	0	0	0	0	0	0	0	0	0	0	0
23	2	0.184387	Male	-0.0345063	Mar/Cohab	2	-0.0432302	Employed	-0.386953	nat_urb	1	priv_high_veryhigh	1	0	0	0	0	0	-0.111325	-0.220331	-0.253674	-0.375008	-0.130086	-0.371664	0	0	0	0	0	0	0	0	0					0	1	0	0	0	0	0	0	0	1	0	0
23	2		Female	1.43167	Mar/Cohab	1	-1.65109	Homemaker	-0.5435	nat_rural	0	priv_high_veryhigh	0	0	0	0	0	0	-0.111325	-0.220331	-0.253674	-0.375008	-0.130086	-0.371664	0	0	0	0	0	0	0	0	0
23	1	0.142196	Female	1.23173	Sep/Wid/Div	1	-1.4214	Employed	-0.542898	nat_rural	1	priv_high_veryhigh	2	0	0	0	0	0	-0.111325	-0.220331	-0.253674	-0.375008	-0.130086	-0.371664	0	0	0	0	0	0	0	0	0					0	0	0	0	0	0	0	0	0	0	0	0
23	1	0.978128	Female	-1.43404	Mar/Cohab	3	0.186465	Homemaker	-0.621773	nat_scty	1	priv_no_low	1	0	0	0	0	0	-0.111325	-0.220331	-0.253674	-0.375008	-0.130086	-0.371664	0	0	0	0	0	0	0	0	0					0	0	0	0	0	0	0	0	0	0	0	0
19	2		Female	-0.634305	Sep/Wid/Div	3	0.645854	Employed	-0.484644	nat_rural	0	priv_medlow_med	0	0	0	0	0	0	-0.111325	-0.220331	-0.253674	-0.375008	-0.130086	-0.371664	0	0	0	0	0	0	0	0	0
19	1		Female	0.565292	Never Mar	2	-0.272925	Employed	-0.0732565	nat_rural	0	priv_medlow_med	0	1	0	1	0	1	-0.111325	0.123094	-0.253674	-0.375008	-0.130086	-0.310578	0	0	0	0	0	0	0	0	0
19	2	0.823403	Male	-0.700949	Mar/Cohab	4	0.875549	Employed	0.278673	nat_rural	1	priv_medlow_med	3	1	0	0	0	1	-0.111325	-0.220331	0.0868067	0.132428	-0.130086	0.0355763	0	0	0	0	0	0	0	0	0					0	0	0	0	1	0	0	1	0	0	0	0
19	1	0.629436	Male	-1.43404	Never Mar	3	0.645854	Other	-0.5435	nat_urb	0	priv_medlow_med	1	0	0	0	0	0	-0.111325	-0.220331	-0.253674	-0.375008	-0.130086	-0.371664	0	0	0	0	0	0	0	0	0					1	0	0	0	0	0	0	0	1	0	0	0
19	2		Male	1.76489	Mar/Cohab	1	-1.88079	Retired	-0.425487	nat_rural	0	priv_medlow_med	0	0	0	0	0	0	-0.111325	-0.220331	-0.253674	-0.375008	-0.130086	-0.371664	0	0	0	0	0	0	0	0	0
19	1		Female	0.365359	Mar/Cohab	3	0.645854	Employed	-0.472993	nat_rural	0	priv_no_low	0	0	0	0	0	0	-0.111325	-0.220331	-0.253674	-0.375008	-0.130086	-0.371664	0	0	0	0	0	0	0	0	0
19	1		Female	-0.0345063	Mar/Cohab	2	-0.0432302	Employed	-0.249823	nat_rural	0	priv_medlow_med	0	0	0	0	0	0	-0.111325	-0.220331	-0.253674	-0.375008	-0.130086	-0.371664	0	0	0	0	0	0	0	0	0
14	1		Female	0.432004	Sep/Wid/Div	2	-0.50262	Employed	-0.484644	nat_rural	0	priv_medlow_med	0	0	0	1	0	1	-0.111325	-0.220331	-0.253674	-0.375008	-0.130086	-0.371664	0	0	0	0	0	0	0	0	0
14	1	0.442218	Female	0.965158	Mar/Cohab	1	-1.1917	Homemaker	2.30204	nat_urb	0	priv_medlow_med	0	0	0	0	0	0	-0.111325	-0.220331	-0.253674	-0.375008	-0.130086	-0.371664	0	0	0	0	0	0	0	0	0					0	0	0	0	0	0	0	0	0	0	0	0
14	2	0.711285	Female	-1.2341	Mar/Cohab	3	0.41616	Homemaker	1.64229	nat_scty	1	priv_medlow_med	0	0	1	0	0	1	-0.111325	-0.220331	-0.253674	-0.0705461	-0.130086	-0.188406	0	0	0	0	0	0	0	0	0					0	0	0	0	0	0	0	0	0	0	0	0
14	1	0.23728	Female	0.365359	Sep/Wid/Div	3	0.186465	Homemaker	1.33567	nat_urb	0	priv_medlow_med	2	1	1	0	0	1	-0.111325	-0.220331	-0.253674	-0.375008	-0.130086	-0.371664	1	0	0	0	1	1	0	0	0					0	0	0	0	0	0	0	1	0	0	0	0
14	1	1.23954	Female	1.69824	Sep/Wid/Div	1	-0.96201	Homemaker	-0.465226	nat_rural	1	priv_no_low	0	1	0	0	0	1	-0.111325	-0.220331	-0.253674	-0.375008	-0.130086	-0.371664	0	0	0	0	0	0	0	0	0					0	0	0	0	0	0	0	0	0	0	0	0
14	1	1.31924	Male	1.23173	Mar/Cohab	3	0.645854	Retired	0.739132	nat_urb	1	priv_no_low	2	0	0	0	0	0	-0.111325	-0.220331	2.47017	3.68448	-0.130086	2.88626	0	0	0	0	0	0	0	0	0					0	0	0	0	0	0	0	0	0	0	0	0
14	2	1.01788	Male	-0.700949	Never Mar	3	0.186465	Employed	0.867832	nat_urb	0	priv_medlow_med	0	0	0	0	0	0	-0.111325	-0.220331	-0.253674	-0.375008	-0.130086	-0.371664	0	0	0	0	0	0	0	0	0					0	0	0	1	0	0	0	0	1	0	0	0
14	2		Male	1.16509	Mar/Cohab	3	0.645854	Retired	0.78143	nat_rural	0	priv_no_low	0	0	0	0	0	0	-0.111325	-0.220331	-0.253674	-0.375008	-0.130086	-0.371664	0	0	0	0	0	0	0	0	0
16	2	4.66495	Female	0.631936	Mar/Cohab	1	-0.96201	Homemaker	0.161112	nat_urb	0	priv_medlow_med	0	0	0	0	0	0	-0.111325	-0.220331	-0.253674	-0.239691	-0.130086	-0.290216	1	0	1	1	0	1	0	0	0					0	0	0	0	0	0	0	0	0	0	0	0
16	2		Female	-1.56732	Never Mar	3	0.645854	Student	0.572952	nat_rural	0	priv_medlow_med	0	0	0	0	0	0	-0.111325	-0.220331	-0.253674	1.04581	-0.130086	0.483541	0	0	0	0	0	0	0	0	0
16	2		Female	-1.30075	Mar/Cohab	3	0.41616	Other	-0.426132	nat_rural	0	priv_medlow_med	0	0	0	0	0	0	-0.111325	-0.220331	-0.253674	-0.375008	-0.130086	-0.371664	0	0	0	0	0	0	0	0	0
16	2	1.58554	Female	-1.10081	Mar/Cohab	3	0.645854	Employed	0.0145754	nat_urb	0	priv_medlow_med	2	0	1	1	0	1	-0.111325	-0.105856	-0.253674	-0.036717	-0.130086	-0.147682	0	0	0	0	0	0	0	0	0					0	0	0	0	0	0	0	0	0	0	0	0
16	1		Female	-1.43404	Never Mar	3	0.645854	Employed	-0.190968	nat_rural	0	priv_medlow_med	0	0	0	0	0	0	-0.111325	-0.220331	-0.253674	0.233916	-0.130086	-0.00514778	0	0	0	0	0	0	0	0	0
16	1	0.838149	Male	0.498648	Mar/Cohab	3	0.41616	Employed	-0.249823	nat_urb	0	priv_medlow_med	3	0	0	1	0	1	6.51557	-0.220331	4.51306	-0.375008	-0.130086	1.86816	0	0	0	0	0	0	0	0	0					0	0	0	0	0	0	0	0	0	0	0	0
16	2	1.57153	Male	0.232071	Mar/Cohab	3	0.645854	Employed	-0.002991	nat_urb	0	priv_medlow_med	3	0	0	0	0	0	-0.111325	-0.220331	-0.253674	-0.375008	-0.130086	-0.371664	1	0	1	1	0	1	1	1	1					0	0	0	0	0	0	0	1	0	0	0	0
16	2	0.67008	Male	-0.367728	Sep/Wid/Div	3	0.645854	Employed	1.46753	nat_urb	0	priv_medlow_med	0	0	1	0	0	1	-0.111325	-0.0486183	-0.0493856	-0.104375	0.362232	-0.0519805	0	0	0	0	0	0	0	0	0					0	0	0	0	0	0	0	0	0	0	0	0
23	1	0.415382	Female	2.16475	Sep/Wid/Div	3	0.645854	Retired	0.749519	nat_urb	0	priv_no_low	2	0	0	0	0	0	-0.111325	-0.220331	-0.253674	-0.375008	-0.130086	-0.371664	0	0	0	0	0	0	0	0	0					0	0	0	0	0	0	0	0	0	0	0	0
23	1		Male	-1.30075	Mar/Cohab	4	1.56463	Student	-0.514222	nat_rural	0	priv_no_low	0	0	0	0	0	0	-0.111325	0.0658566	-0.253674	0.369232	-0.130086	0.127205	0	0	0	0	0	0	0	0	0
23	1		Female	-1.10081	Mar/Cohab	4	2.25372	Employed	-0.249823	nat_rural	0	priv_no_low	0	0	0	0	0	0	-0.111325	-0.220331	-0.253674	-0.375008	-0.130086	-0.371664	0	0	0	0	0	0	0	0	0
23	2	0.284413	Female	-0.101151	Mar/Cohab	4	2.25372	Employed	2.40997	nat_urb	0	priv_no_low	0	0	0	0	0	0	-0.111325	-0.220331	-0.253674	-0.375008	-0.130086	-0.371664	0	0	0	0	0	0	0	0	0					0	0	0	0	0	0	0	0	0	0	0	0
23	1	2.39043	Female	0.965158	Mar/Cohab	3	0.645854	Retired	1.80838	nat_scty	0	priv_no_low	0	0	0	0	0	0	-0.111325	-0.220331	-0.253674	-0.375008	-0.130086	-0.371664	0	0	0	0	0	0	0	0	0					0	0	0	0	0	0	0	0	0	0	0	0
25	2	1.11579	Male	-1.10081	Never Mar	2	-0.732315	Other	-0.0253893	nat_urb	0	priv_high_veryhigh	2	1	0	0	1	1	-0.111325	-0.220331	-0.253674	-0.375008	-0.130086	-0.371664	1	1	1	1	0	1	0	1	1					0	0	0	0	0	0	0	0	0	0	0	0
25	1	0.219666	Male	0.765225	Sep/Wid/Div	1	-0.96201	Employed	0.396385	nat_urb	0	priv_high_veryhigh	0	0	0	0	1	1	-0.111325	-0.220331	-0.253674	-0.375008	-0.130086	-0.371664	0	0	0	0	0	0	0	0	0					0	0	0	0	0	0	0	0	0	0	0	0
25	1		Female	-0.301083	Mar/Cohab	3	0.186465	Employed	-0.465226	nat_rural	0	priv_high_veryhigh	0	1	0	0	0	1	-0.111325	-0.220331	-0.253674	-0.0705461	-0.130086	-0.188406	0	0	0	0	0	0	0	0	0
25	2		Male	-0.0345063	Sep/Wid/Div	3	0.645854	Employed	1.22932	nat_rural	0	priv_high_veryhigh	0	0	0	0	0	0	-0.111325	-0.220331	0.154903	-0.375008	-0.130086	-0.249492	0	0	0	0	0	0	0	0	0
25	2		Male	-0.634305	Mar/Cohab	1	-1.4214	Employed	-0.514222	nat_rural	0	priv_high_veryhigh	0	0	0	0	0	0	-0.111325	-0.220331	-0.253674	-0.375008	-0.130086	-0.371664	0	0	0	0	0	0	0	0	0
25	2	1.5408	Female	-0.767593	Mar/Cohab	2	-0.272925	Employed	-0.543349	nat_urb	0	priv_high_veryhigh	2	0	0	0	0	0	-0.111325	-0.220331	-0.253674	-0.375008	-0.130086	-0.371664	0	0	0	0	0	0	0	0	0					0	0	0	0	0	0	0	0	0	0	0	0
9	1		Female	2.16475	Sep/Wid/Div	1	-1.1917	Retired	-0.347515	nat_rural	0	priv_medlow_med	0	0	0	0	0	0	-0.111325	-0.220331	-0.253674	-0.375008	-0.130086	-0.371664	0	0	0	0	0	0	0	0	0
9	2	0.643526	Female	0.298715	Sep/Wid/Div	4	1.56463	Employed	-0.465226	nat_urb	0	priv_medlow_med	0	1	1	0	0	1	-0.111325	-0.220331	-0.253674	-0.375008	-0.130086	-0.371664	1	1	1	1	1	1	0	0	0					0	0	0	0	0	0	0	0	0	0	0	0
9	2	0.0930887	Male	0.631936	Mar/Cohab	1	-0.96201	Employed	-0.402367	nat_scty	1	priv_medlow_med	2	0	0	0	1	1	-0.111325	-0.220331	-0.253674	-0.375008	-0.130086	-0.371664	1	1	1	1	1	1	0	0	0					0	0	0	0	1	1	1	1	1	0	1	0
9	1	0.191298	Female	-0.101151	Mar/Cohab	2	-0.732315	Employed	-0.519957	nat_rural	1	priv_medlow_med	1	1	1	0	0	1	-0.111325	-0.220331	-0.253674	0.639865	-0.130086	0.239197	0	0	0	0	0	0	0	0	0					0	0	0	0	0	0	0	0	0	0	0	0
9	1	0.161282	Male	-0.56766	Sep/Wid/Div	1	-0.96201	Other	-0.542898	nat_urb	0	priv_medlow_med	0	0	0	1	0	1	-0.111325	-0.220331	-0.253674	-0.375008	-0.130086	-0.371664	0	0	0	0	0	0	0	0	0					0	0	0	0	0	0	0	0	0	0	0	0
9	2		Female	-0.501016	Mar/Cohab	2	-0.0432302	Homemaker	-0.496656	nat_rural	0	priv_medlow_med	0	0	0	0	0	0	-0.111325	-0.220331	-0.253674	-0.375008	-0.130086	-0.371664	0	0	0	0	0	0	0	0	0
9	1		Female	-1.36739	Never Mar	2	-0.0432302	Employed	0.0441538	nat_rural	0	priv_medlow_med	0	1	0	0	0	1	-0.111325	-0.220331	-0.253674	-0.375008	-0.130086	-0.371664	0	0	0	0	0	0	0	0	0
9	1	0.108147	Female	-0.501016	Never Mar	3	0.645854	Employed	-0.308077	nat_urb	1	priv_medlow_med	0	0	1	0	0	1	-0.111325	-0.220331	-0.253674	-0.375008	-0.130086	-0.371664	1	0	0	0	0	0	1	0	1					0	0	0	0	0	0	0	0	0	0	0	0
24	1		Male	1.09845	Mar/Cohab	3	0.645854	Employed	0.660332	nat_rural	0	priv_no_low	0	0	0	0	0	0	-0.111325	-0.220331	-0.253674	-0.375008	-0.130086	-0.371664	0	0	0	0	0	0	0	0	0
16	1	1.27127	Female	1.09845	Sep/Wid/Div	1	-1.88079	Homemaker	-0.347515	nat_rural	1	priv_medlow_med	1	1	1	1	0	1	-0.111325	-0.220331	-0.253674	-0.375008	-0.130086	-0.371664	0	0	0	0	0	0	0	0	0					0	0	0	0	0	0	1	0	0	0	0	0
16	1		Male	-0.700949	Mar/Cohab	1	-1.88079	Employed	-0.367234	nat_rural	0	priv_high_veryhigh	0	0	0	0	0	0	-0.111325	-0.220331	-0.253674	-0.375008	-0.130086	-0.371664	0	0	0	0	0	0	0	0	0
16	2	1.91969	Male	-1.03417	Sep/Wid/Div	1	-1.65109	Other	-0.543672	nat_urb	0	priv_no_low	3	1	0	0	0	1	-0.111325	1.15337	-0.253674	-0.375008	2.6392	0.239197	0	0	0	0	0	0	0	0	0					1	0	1	0	1	0	1	0	1	1	0	0
16	1	1.37521	Male	-1.56732	Never Mar	2	-0.272925	Student	-0.602355	nat_urb	0	priv_medlow_med	0	1	0	1	0	1	-0.111325	-0.220331	-0.253674	3.68448	-0.130086	2.07178	0	0	0	0	0	0	0	0	0					0	1	1	0	0	1	0	0	0	0	0	0
16	1	0.58333	Male	0.432004	Sep/Wid/Div	2	-0.0432302	Employed	0.409932	nat_rural	1	priv_high_veryhigh	3	1	1	1	1	1	-0.111325	-0.220331	-0.162879	0.301574	-0.130086	0.0627257	0	0	0	0	0	0	0	0	0					1	1	1	1	1	1	1	1	1	1	0	1
16	2		Female	-0.834238	Mar/Cohab	1	-0.96201	Homemaker	-0.617069	nat_rural	0	priv_medlow_med	0	0	0	0	0	0	-0.111325	4.07248	-0.253674	2.87258	-0.130086	2.34667	0	0	0	0	0	0	0	0	0
16	2	1.0446	Female	-1.30075	Sep/Wid/Div	1	-0.96201	Homemaker	-0.621773	nat_urb	0	priv_medlow_med	3	1	0	0	0	1	-0.111325	-0.220331	-0.253674	-0.375008	-0.130086	-0.371664	0	0	0	0	0	0	0	0	0					0	0	0	0	0	0	0	0	0	0	0	0
17	1	0.548511	Female	0.165427	Mar/Cohab	2	-0.50262	Other	-0.261474	nat_urb	0	priv_high_veryhigh	1	1	0	0	0	1	4.85885	-0.220331	1.38063	1.65474	-0.130086	1.94961	0	0	0	0	0	0	0	0	0					0	0	0	0	0	0	0	0	0	0	0	0
16	2	2.15364	Female	-1.43404	Sep/Wid/Div	2	-0.732315	Other	-0.661211	nat_rural	0	priv_medlow_med	1	0	1	0	0	1	-0.111325	-0.220331	0.0187105	-0.239691	-0.130086	-0.208768	0	0	0	0	0	0	0	0	0					0	0	0	0	0	0	0	0	0	0	0	0
9	2	0.789907	Female	-1.50068	Mar/Cohab	3	0.645854	Other	-0.465226	nat_urb	0	priv_medlow_med	1	0	0	0	0	0	-0.111325	-0.220331	-0.253674	0.0309412	-0.130086	-0.12732	0	0	0	0	0	0	0	0	0					0	0	0	0	0	0	0	0	0	0	0	0
9	2	2.29524	Male	0.432004	Mar/Cohab	2	-0.0432302	Other	-0.602054	nat_scty	1	priv_medlow_med	3	0	0	0	0	0	-0.111325	-0.220331	-0.253674	-0.375008	-0.130086	-0.371664	0	0	0	0	0	0	0	0	0					0	0	0	0	0	0	0	0	0	0	0	0
9	1	0.704711	Male	0.565292	Mar/Cohab	3	0.645854	Employed	-0.493224	nat_rural	1	priv_medlow_med	0	0	0	0	0	0	-0.111325	-0.220331	-0.253674	-0.375008	-0.130086	-0.371664	0	0	0	0	0	0	0	0	0					0	0	0	0	0	0	0	0	0	0	0	0
9	2		Male	2.49798	Mar/Cohab	1	-0.96201	Retired	-0.367234	nat_rural	0	priv_high_veryhigh	0	0	0	0	0	0	-0.111325	-0.220331	-0.253674	-0.375008	-0.130086	-0.371664	0	0	0	0	0	0	0	0	0
9	2	0.200037	Male	-0.967526	Mar/Cohab	2	-0.50262	Employed	-0.637548	nat_urb	0	priv_high_veryhigh	1	0	0	1	1	1	-0.111325	-0.220331	-0.253674	-0.036717	-0.130086	-0.168044	0	0	0	0	0	0	0	0	0					0	0	0	0	0	0	0	0	0	0	0	0
9	2		Male	-1.50068	Never Mar	3	0.645854	Employed	-0.191118	nat_rural	0	priv_high_veryhigh	0	0	0	0	0	0	-0.111325	-0.220331	-0.253674	-0.104375	-0.130086	-0.208768	0	0	0	0	0	0	0	0	0
9	2		Female	0.698581	Mar/Cohab	1	-1.65109	Employed	-0.337655	nat_rural	0	priv_high_veryhigh	0	0	0	0	0	0	-0.111325	-0.220331	-0.253674	-0.375008	-0.130086	-0.371664	0	0	0	0	0	0	0	0	0
21	2	0.947119	Female	-0.101151	Mar/Cohab	2	-0.272925	Homemaker	0.0795575	nat_scty	1	priv_no_low	1	1	1	0	0	1	-0.111325	1.49679	-0.253674	0.876668	1.40841	0.890782	0	0	0	0	0	0	0	0	0					0	0	0	0	0	0	0	0	0	0	1	1
21	2		Female	0.232071	Mar/Cohab	3	0.645854	Homemaker	0.425511	nat_rural	0	priv_no_low	0	0	0	0	0	0	0.385692	-0.220331	0.359191	0.267745	0.146843	0.29621	0	0	0	0	0	0	0	0	0
21	1		Male	-0.234439	Sep/Wid/Div	2	-0.732315	Employed	0.396385	nat_rural	0	priv_medlow_med	0	0	0	0	0	0	-0.111325	-0.220331	-0.253674	-0.375008	-0.130086	-0.371664	0	0	0	0	0	0	0	0	0
21	2		Female	-1.43404	Never Mar	3	0.186465	Employed	-0.0266537	nat_rural	0	priv_medlow_med	0	0	0	0	0	0	-0.111325	-0.220331	-0.253674	-0.375008	-0.130086	-0.371664	0	0	0	0	0	0	0	0	0
21	1	1.18768	Male	-0.834238	Never Mar	4	1.10524	Employed	2.69642	nat_urb	0	priv_medlow_med	3	0	0	0	0	0	-0.111325	-0.220331	-0.253674	-0.375008	-0.130086	-0.371664	0	0	0	0	0	0	0	0	0					0	0	0	0	0	0	0	0	0	0	0	0
21	1	1.09279	Male	0.0987822	Mar/Cohab	2	-0.272925	Other	-0.308077	nat_urb	0	priv_no_low	2	1	1	0	0	1	1.37973	0.20895	-0.253674	1.1473	-0.130086	0.804243	0	0	0	0	0	0	0	0	0					0	1	0	1	0	0	1	1	1	1	0	0
21	1		Male	0.631936	Sep/Wid/Div	2	-0.0432302	Other	-0.037356	nat_rural	0	priv_medlow_med	0	0	0	0	0	0	-0.111325	-0.220331	-0.253674	-0.375008	-0.130086	-0.371664	0	0	0	0	0	0	0	0	0
21	1		Male	-1.43404	Never Mar	3	0.645854	Employed	-0.386953	nat_rural	0	priv_medlow_med	0	0	0	0	0	0	-0.111325	-0.220331	-0.253674	-0.375008	-0.130086	-0.371664	0	0	0	0	0	0	0	0	0
21	1	1.59207	Female	1.0318	Sep/Wid/Div	1	-0.96201	Retired	-0.542898	nat_urb	0	priv_no_low	2	0	0	0	0	0	-0.111325	-0.220331	-0.253674	-0.375008	-0.130086	-0.371664	0	0	0	0	0	0	0	0	0					0	0	0	0	0	0	0	0	0	0	0	0
17	1	1.29067	Female	-0.301083	Mar/Cohab	3	0.645854	Homemaker	1.16791	nat_urb	0	priv_no_low	2	1	1	0	0	1	-0.111325	-0.220331	-0.253674	-0.375008	-0.130086	-0.371664	1	1	0	1	0	1	0	0	0					0	0	0	0	0	0	0	0	0	0	0	0
17	1	1.92005	Female	2.29804	Sep/Wid/Div	2	-0.0432302	Retired	0.396385	nat_scty	0	priv_no_low	0	0	0	0	0	0	-0.111325	-0.220331	-0.253674	-0.036717	-0.130086	-0.168044	0	0	0	0	0	0	0	0	0					0	0	0	0	0	0	0	0	0	0	0	0
17	2	2.66056	Female	1.6316	Mar/Cohab	2	-0.0432302	Homemaker	-0.0014556	nat_urb	0	priv_no_low	0	0	0	0	0	0	-0.111325	-0.220331	-0.253674	-0.375008	-0.130086	-0.371664	0	0	0	0	0	0	0	0	0					0	0	0	0	0	0	0	0	0	0	0	0
17	1	0.348544	Female	2.16475	Sep/Wid/Div	3	0.645854	Retired	0.161564	nat_urb	0	priv_no_low	3	1	0	0	0	1	-0.111325	-0.220331	-0.253674	-0.375008	-0.130086	-0.371664	0	0	0	0	0	0	0	0	0					0	0	0	0	0	0	0	0	0	0	0	0
17	1		Female	0.432004	Mar/Cohab	1	-0.96201	Homemaker	-0.590584	nat_rural	0	priv_medlow_med	0	0	0	0	0	0	-0.111325	-0.220331	-0.253674	-0.375008	-0.130086	-0.371664	0	0	0	0	0	0	0	0	0
17	2		Male	-1.36739	Mar/Cohab	2	-0.0432302	Employed	-0.332101	nat_rural	0	priv_medlow_med	0	0	0	0	0	0	-0.111325	-0.220331	-0.253674	-0.375008	-0.130086	-0.371664	0	0	0	0	0	0	0	0	0
17	1	0.842641	Female	1.43167	Mar/Cohab	3	0.645854	Employed	1.17355	nat_urb	1	priv_medlow_med	0	0	0	0	0	0	-0.111325	-0.220331	-0.253674	-0.104375	-0.130086	-0.208768	0	0	0	0	0	0	0	0	0					0	0	0	0	0	0	0	0	0	0	0	0
17	2	1.13957	Female	-0.967526	Never Mar	3	0.645854	Employed	0.357549	nat_urb	0	priv_medlow_med	1	0	1	0	0	1	-0.111325	-0.220331	0.222999	0.369232	-0.130086	0.218835	1	0	1	1	0	1	0	0	0					0	0	0	0	0	0	0	0	0	0	0	0
17	2	0.886577	Female	-0.234439	Never Mar	2	-0.50262	Employed	-0.572928	nat_urb	1	priv_medlow_med	0	0	0	0	0	0	-0.111325	-0.220331	-0.253674	-0.375008	-0.130086	-0.371664	0	0	0	0	0	0	0	0	0					0	0	0	0	0	0	0	0	0	0	0	0
17	2	0.535976	Female	2.03147	Sep/Wid/Div	1	-0.96201	Retired	1.01143	nat_urb	0	priv_medlow_med	0	0	1	0	0	1	4.30661	4.35867	2.47017	3.0079	-0.130086	3.83649	1	0	0	0	1	1	0	0	0					0	0	0	0	0	0	0	0	0	0	0	0
17	1		Female	1.43167	Never Mar	2	-0.732315	Retired	0.396385	nat_rural	0	priv_medlow_med	0	0	0	0	0	0	-0.111325	-0.220331	-0.253674	-0.375008	-0.130086	-0.371664	0	0	0	0	0	0	0	0	0
17	2		Male	0.165427	Mar/Cohab	2	-0.732315	Other	-0.542898	nat_rural	0	priv_medlow_med	0	0	0	0	0	0	-0.111325	-0.220331	-0.253674	-0.375008	-0.130086	-0.371664	0	0	0	0	0	0	0	0	0
22	1		Male	3.03113	Mar/Cohab	3	0.645854	Retired	-0.308679	nat_rural	0	priv_no_low	0	0	0	0	0	0	-0.111325	-0.220331	-0.253674	-0.375008	-0.130086	-0.371664	0	0	0	0	0	0	0	0	0
22	2		Male	-1.10081	Never Mar	4	1.79433	Employed	-0.455517	nat_rural	0	priv_no_low	0	0	0	0	0	0	-0.111325	-0.220331	-0.253674	-0.239691	-0.130086	-0.290216	0	0	0	0	0	0	0	0	0
22	2	4.52018	Male	0.0987822	Mar/Cohab	4	1.10524	Employed	-0.112694	nat_urb	0	priv_no_low	1	0	0	0	0	0	-0.111325	-0.220331	-0.253674	-0.375008	-0.130086	-0.371664	0	0	0	0	0	0	0	0	0					0	0	0	0	0	0	0	0	0	0	0	0
22	1	3.19007	Female	0.498648	Mar/Cohab	4	1.56463	Employed	1.03311	nat_scty	1	priv_no_low	0	0	0	0	0	0	-0.111325	-0.220331	-0.253674	-0.375008	-0.130086	-0.371664	0	0	0	0	0	0	0	0	0					0	0	0	0	0	0	0	0	0	0	0	0
22	2		Female	2.03147	Never Mar	1	-0.96201	Retired	-0.279402	nat_rural	0	priv_no_low	0	0	0	0	0	0	-0.111325	0.00861914	1.19904	0.978155	0.116073	0.95051	0	0	0	0	0	0	0	0	0
22	1	0.682377	Female	-0.434372	Sep/Wid/Div	3	0.645854	Other	-0.367234	nat_urb	0	priv_no_low	2	0	0	0	0	0	0.109571	-0.220331	-0.185578	-0.375008	-0.130086	-0.324153	0	0	0	0	0	0	0	0	0					0	0	0	0	0	0	0	0	0	0	0	0
23	2		Male	1.56496	Mar/Cohab	2	-0.0432302	Retired	-0.367234	nat_rural	0	priv_no_low	0	0	0	0	0	0	-0.111325	-0.220331	-0.253674	-0.375008	-0.130086	-0.371664	0	0	0	0	0	0	0	0	0
24	2	3.18579	Male	2.09811	Mar/Cohab	2	-0.732315	Homemaker	1.24987	nat_rural	1	priv_high_veryhigh	0	0	0	0	0	0	-0.111325	-0.220331	-0.253674	-0.375008	-0.130086	-0.371664	0	0	0	0	0	0	0	0	0					0	0	0	0	0	0	0	0	0	0	0	0
24	1	0.475454	Male	0.0987822	Never Mar	3	0.186465	Employed	0.161564	nat_urb	0	priv_high_veryhigh	1	0	1	0	0	1	-0.111325	-0.220331	-0.253674	-0.375008	-0.130086	-0.371664	0	0	0	0	0	0	0	0	0					0	0	0	0	0	0	0	0	0	0	0	0
24	2	0.950908	Male	0.032138	Mar/Cohab	2	-0.50262	Employed	-0.496656	nat_urb	0	priv_high_veryhigh	0	0	0	0	0	0	-0.111325	-0.220331	-0.253674	-0.375008	-0.130086	-0.371664	0	0	0	0	0	0	0	0	0					0	0	0	0	1	0	0	0	1	0	0	0
24	1	4.65606	Male	-0.700949	Mar/Cohab	3	0.41616	Employed	-0.347515	nat_rural	1	priv_high_veryhigh	0	0	0	0	0	0	-0.111325	-0.220331	-0.253674	-0.375008	-0.130086	-0.371664	0	0	0	0	0	0	0	0	0					0	0	0	0	0	0	0	0	0	0	0	0
13	1		Female	-0.167795	Mar/Cohab	3	0.645854	Employed	0.977415	nat_rural	0	priv_no_low	0	1	0	0	0	1	-0.111325	-0.220331	-0.253674	-0.375008	-0.130086	-0.371664	0	0	0	0	0	0	0	0	0
24	2	1.60692	Female	-0.167795	Mar/Cohab	3	0.645854	Other	-0.249823	nat_rural	1	priv_medlow_med	1	0	0	0	0	0	-0.111325	-0.220331	-0.253674	-0.375008	-0.130086	-0.371664	0	0	0	0	0	0	0	0	0					0	0	0	0	0	0	0	0	0	0	0	0
24	2	3.75829	Female	1.83153	Sep/Wid/Div	1	-1.65109	Retired	-0.308679	nat_urb	1	priv_medlow_med	2	1	0	0	0	1	-0.111325	0.123094	-0.253674	-0.375008	-0.130086	-0.310578	0	0	0	0	0	0	0	0	0					0	0	0	0	0	0	0	0	0	0	0	0
24	2	1.14484	Female	-0.834238	Mar/Cohab	4	0.875549	Other	-0.132413	nat_urb	0	priv_medlow_med	0	0	0	0	0	0	-0.111325	-0.220331	-0.253674	-0.375008	-0.130086	-0.371664	0	0	0	0	0	0	0	0	0					0	0	0	0	0	0	0	0	0	0	0	0
24	1	0.668011	Female	-0.301083	Mar/Cohab	3	0.645854	Other	0.161564	nat_scty	1	priv_medlow_med	0	1	0	1	1	1	-0.111325	-0.220331	-0.253674	-0.375008	-0.130086	-0.371664	0	0	0	0	0	0	0	0	0					0	0	0	0	0	0	0	0	0	0	1	1
24	2	0.186439	Male	0.765225	Mar/Cohab	2	-0.0432302	Other	-0.484644	nat_scty	1	priv_high_veryhigh	0	0	0	0	0	0	-0.111325	-0.220331	-0.253674	-0.375008	-0.130086	-0.371664	0	0	0	0	0	0	0	0	0					0	0	0	0	0	0	0	0	0	0	0	0
24	2		Female	-0.101151	Mar/Cohab	3	0.645854	Other	-0.483741	nat_rural	0	priv_high_veryhigh	0	0	0	0	0	0	-0.111325	-0.220331	-0.253674	-0.375008	-0.130086	-0.371664	0	0	0	0	0	0	0	0	0
24	2		Male	1.23173	Mar/Cohab	1	-1.4214	Employed	-0.347515	nat_rural	0	priv_high_veryhigh	0	0	0	0	0	0	-0.111325	-0.220331	-0.253674	-0.375008	-0.130086	-0.371664	0	0	0	0	0	0	0	0	0
24	1		Male	-0.501016	Mar/Cohab	1	-1.65109	Employed	0.218463	nat_rural	0	priv_high_veryhigh	0	0	0	0	0	0	-0.111325	-0.220331	-0.253674	-0.375008	-0.130086	-0.371664	0	0	0	0	0	0	0	0	0
24	1	4.83339	Male	-1.03417	Never Mar	4	1.79433	Employed	0.127244	nat_urb	0	priv_high_veryhigh	0	0	0	0	0	0	-0.111325	-0.220331	-0.253674	-0.375008	-0.130086	-0.371664	0	0	0	0	0	0	0	0	0					0	0	0	0	0	0	0	0	0	0	0	0
24	1	0.737214	Female	0.898513	Mar/Cohab	1	-1.1917	Employed	-0.229804	nat_rural	1	priv_high_veryhigh	0	0	0	0	0	0	-0.111325	-0.220331	-0.253674	-0.375008	-0.130086	-0.371664	0	0	0	0	0	0	0	0	0					0	0	0	0	0	0	0	0	0	0	0	0
24	2	1.29132	Male	0.032138	Mar/Cohab	2	-0.0432302	Other	-0.167546	nat_urb	0	priv_high_veryhigh	0	0	1	0	0	1	-0.111325	-0.0486183	1.10825	1.65474	-0.130086	1.28784	1	1	1	1	0	1	0	0	0					0	0	0	1	1	0	0	0	0	0	0	0
24	2		Female	2.03147	Sep/Wid/Div	1	-1.65109	Retired	-0.308077	nat_rural	0	priv_medlow_med	0	0	0	0	0	0	-0.111325	-0.220331	-0.253674	-0.375008	-0.130086	-0.371664	0	0	0	0	0	0	0	0	0
24	1		Female	1.56496	Mar/Cohab	1	-0.96201	Retired	1.48469	nat_rural	0	priv_medlow_med	0	0	0	0	0	0	-0.111325	-0.220331	-0.253674	-0.375008	-0.130086	-0.371664	0	0	0	0	0	0	0	0	0
24	2		Male	1.69824	Mar/Cohab	2	-0.732315	Retired	3.07424	nat_rural	0	priv_medlow_med	0	0	0	0	0	0	-0.111325	-0.220331	-0.253674	-0.375008	-0.130086	-0.371664	0	0	0	0	0	0	0	0	0
24	1	2.53768	Female	1.43167	Sep/Wid/Div	2	-0.0432302	Employed	-0.15153	nat_scty	1	priv_medlow_med	0	1	0	0	0	1	-0.111325	-0.220331	-0.253674	-0.375008	-0.130086	-0.371664	0	0	0	0	0	0	0	0	0					0	0	0	0	0	0	0	0	0	0	0	0
24	2	1.08503	Female	-0.634305	Mar/Cohab	2	-0.0432302	Homemaker	0.490539	nat_scty	1	priv_medlow_med	0	1	1	0	0	1	-0.111325	1.49679	1.65302	3.68448	-0.130086	2.94735	1	1	0	1	0	1	0	0	0					0	0	0	0	0	0	0	0	0	0	0	0
24	2		Male	0.698581	Mar/Cohab	4	1.33494	Employed	0.985242	nat_rural	0	priv_medlow_med	0	0	0	0	0	0	-0.111325	-0.220331	-0.253674	-0.375008	-0.130086	-0.371664	0	0	0	0	0	0	0	0	0
24	2		Female	0.631936	Mar/Cohab	2	-0.50262	Employed	0.0441538	nat_rural	0	priv_medlow_med	0	0	0	0	0	0	-0.111325	-0.220331	-0.253674	-0.375008	-0.130086	-0.371664	0	0	0	0	0	0	0	0	0
24	2	5.2673	Male	-0.367728	Sep/Wid/Div	2	-0.732315	Employed	-0.347515	nat_scty	1	priv_medlow_med	1	0	0	0	0	0	-0.111325	-0.220331	-0.253674	-0.375008	-0.130086	-0.371664	0	0	0	0	0	0	0	0	0					0	0	0	0	0	0	0	0	0	0	0	0
24	2	5.40187	Male	1.29838	Mar/Cohab	1	-1.4214	Employed	-0.220245	nat_scty	1	priv_medlow_med	1	0	0	0	0	0	-0.111325	-0.220331	-0.253674	-0.375008	-0.130086	-0.371664	0	0	0	0	0	0	0	0	0					0	0	0	0	0	0	0	0	0	0	0	0
24	1	1.91969	Male	-1.50068	Never Mar	3	0.645854	Other	-0.481483	nat_urb	0	priv_medlow_med	0	0	0	0	0	0	-0.111325	-0.220331	-0.253674	-0.375008	-0.130086	-0.371664	0	0	0	0	0	0	0	0	0					0	0	0	1	0	0	0	0	0	0	0	0
24	1		Male	0.432004	Mar/Cohab	1	-0.96201	Other	-0.484644	nat_rural	0	priv_medlow_med	0	0	0	0	0	0	-0.111325	-0.220331	-0.253674	-0.375008	-0.130086	-0.371664	0	0	0	0	0	0	0	0	0
24	1	2.50311	Female	0.965158	Mar/Cohab	3	0.41616	Homemaker	0.134108	nat_urb	0	priv_no_low	0	1	0	0	0	1	-0.111325	-0.220331	-0.253674	-0.036717	-0.130086	-0.168044	0	0	0	0	0	0	0	0	0					0	0	0	0	0	0	0	0	0	0	0	0
24	2	0.235048	Male	0.631936	Mar/Cohab	1	-0.96201	Other	-0.621773	nat_urb	0	priv_high_veryhigh	1	1	0	0	0	1	-0.111325	-0.220331	-0.253674	-0.375008	-0.130086	-0.371664	0	0	0	0	0	0	0	0	0					0	0	0	0	0	1	0	1	0	0	0	0
24	2	0.514609	Male	0.298715	Sep/Wid/Div	4	1.56463	Employed	-0.308077	nat_urb	1	priv_medlow_med	2	0	0	0	0	0	-0.111325	-0.220331	-0.253674	-0.375008	-0.130086	-0.371664	0	0	0	0	0	0	0	0	0					0	0	0	1	0	0	0	1	0	0	0	0
15	1		Female	-0.367728	Mar/Cohab	3	0.645854	Employed	3.21784	nat_rural	0	priv_medlow_med	0	0	0	0	0	0	-0.111325	4.07248	-0.253674	-0.375008	-0.130086	0.391912	0	0	0	0	0	0	0	0	0
22	1		Female	0.0987822	Mar/Cohab	3	0.645854	Other	-0.465226	nat_rural	0	priv_no_low	0	0	0	0	0	0	-0.111325	-0.220331	-0.253674	-0.375008	-0.130086	-0.371664	0	0	0	0	0	0	0	0	0
22	2	1.14713	Male	0.032138	Mar/Cohab	3	0.645854	Employed	-0.167034	nat_urb	0	priv_no_low	2	1	1	1	0	1	0.551364	0.123094	3.15113	3.68448	0.700701	3.34237	1	0	0	0	0	0	1	1	1					0	0	0	0	0	0	0	0	0	0	0	0
22	2	3.48476	Female	0.365359	Mar/Cohab	4	1.33494	Employed	0.880777	nat_urb	0	priv_no_low	1	0	0	0	0	0	-0.111325	-0.220331	-0.253674	-0.30735	-0.130086	-0.33094	0	0	0	0	0	0	0	0	0					0	0	0	0	0	0	0	0	0	0	0	0
22	1		Male	-0.101151	Mar/Cohab	3	0.186465	Employed	-0.367234	nat_rural	0	priv_no_low	0	0	0	0	0	0	-0.111325	-0.220331	-0.253674	-0.375008	-0.130086	-0.371664	0	0	0	0	0	0	0	0	0
22	1		Male	-0.367728	Mar/Cohab	2	-0.0432302	Employed	-0.0732565	nat_rural	0	priv_no_low	0	0	0	0	0	0	-0.111325	-0.220331	-0.253674	-0.375008	-0.130086	-0.371664	0	0	0	0	0	0	0	0	0
22	2	2.19049	Male	-0.700949	Never Mar	4	1.79433	Employed	3.46681	nat_urb	0	priv_no_low	1	0	0	0	1	1	-0.111325	-0.163093	-0.253674	0.910497	-0.130086	0.412274	0	0	0	0	0	0	0	0	0					0	0	0	0	0	0	0	0	0	0	0	0
22	2	1.24602	Male	-1.56732	Never Mar	3	0.645854	Employed	-0.347515	nat_urb	0	priv_no_low	1	0	0	0	0	0	-0.111325	-0.220331	-0.253674	-0.375008	-0.130086	-0.371664	0	0	0	0	0	0	0	0	0					0	0	0	0	0	0	0	0	0	0	0	0
15	1	0.1645	Female	-0.501016	Never Mar	2	-0.0432302	Employed	0.513795	nat_rural	1	priv_medlow_med	0	1	0	0	0	1	-0.111325	-0.220331	-0.253674	-0.375008	-0.130086	-0.371664	0	0	0	0	0	0	0	0	0					0	0	0	0	0	0	0	1	0	0	0	0
14	1	0.477074	Female	-0.167795	Sep/Wid/Div	4	1.33494	Employed	-0.220697	nat_urb	0	priv_no_low	0	1	0	1	0	1	-0.111325	-0.220331	-0.253674	-0.375008	-0.130086	-0.371664	0	0	0	0	0	0	0	0	0					0	0	0	0	0	0	0	0	0	0	0	0
14	2	0.567206	Female	-1.16746	Mar/Cohab	3	0.645854	Homemaker	-0.455517	nat_urb	0	priv_no_low	0	0	0	0	0	0	-0.111325	-0.220331	-0.253674	-0.375008	-0.130086	-0.371664	0	0	0	0	0	0	0	0	0					0	0	0	0	0	0	0	0	0	0	0	0
14	2		Female	-1.36739	Never Mar	3	0.645854	Employed	0.0540885	nat_rural	0	priv_no_low	0	0	0	0	0	0	-0.111325	-0.220331	-0.253674	-0.375008	-0.130086	-0.371664	0	0	0	0	0	0	0	0	0
14	2	0.873887	Male	1.09845	Mar/Cohab	3	0.645854	Retired	-0.331333	nat_scty	1	priv_no_low	0	0	0	0	0	0	-0.111325	-0.220331	-0.253674	-0.375008	-0.130086	-0.371664	0	0	0	0	0	0	0	0	0					0	0	0	0	0	0	0	0	0	0	0	0
14	2		Male	0.898513	Mar/Cohab	3	0.41616	Other	0.0832905	nat_rural	0	priv_no_low	0	0	0	0	0	0	-0.111325	-0.220331	1.10825	3.68448	-0.130086	2.47902	0	0	0	0	0	0	0	0	0
14	2	1.62339	Male	-0.767593	Mar/Cohab	3	0.645854	Employed	-0.190667	nat_scty	0	priv_no_low	1	0	0	0	0	0	-0.111325	-0.220331	-0.253674	3.68448	-0.130086	2.07178	0	0	0	0	0	0	0	0	0					0	0	0	0	0	0	0	0	0	0	0	0
14	1	1.62339	Male	-0.301083	Mar/Cohab	3	0.645854	Employed	-0.191118	nat_urb	0	priv_no_low	0	0	0	0	0	0	-0.111325	-0.220331	-0.253674	-0.375008	-0.130086	-0.371664	0	0	0	0	0	0	0	0	0					0	0	0	0	0	0	0	0	0	0	0	0
14	2		Male	-0.767593	Sep/Wid/Div	3	0.645854	Employed	-0.152132	nat_rural	0	priv_no_low	0	0	0	0	0	0	-0.111325	-0.220331	-0.253674	-0.375008	-0.130086	-0.371664	0	0	0	0	0	0	0	0	0
14	1	0.347106	Male	-0.834238	Mar/Cohab	3	0.645854	Employed	-0.331333	nat_urb	0	priv_no_low	0	0	0	0	0	0	-0.111325	-0.220331	-0.253674	-0.375008	-0.130086	-0.371664	0	0	0	0	0	0	0	0	0					0	0	0	0	0	0	1	0	0	1	0	0
7	1	2.08707	Female	-1.10081	Mar/Cohab	3	0.645854	Homemaker	-0.152132	nat_scty	1	priv_no_low	0	0	0	0	0	0	-0.111325	-0.220331	-0.253674	-0.375008	-0.130086	-0.371664	0	0	0	0	0	0	0	0	0					0	0	0	0	0	0	0	0	0	0	0	0
7	2		Female	-1.03417	Mar/Cohab	2	-0.732315	Employed	-0.229804	nat_rural	0	priv_no_low	0	0	0	0	0	0	-0.111325	-0.220331	-0.253674	-0.375008	-0.130086	-0.371664	0	0	0	0	0	0	0	0	0
7	1	1.09047	Female	-1.30075	Never Mar	4	1.33494	Employed	-0.425939	nat_urb	0	priv_no_low	0	0	0	0	0	0	-0.111325	-0.220331	-0.253674	-0.375008	-0.130086	-0.371664	0	0	0	0	0	0	0	0	0					0	0	0	0	0	0	0	0	0	0	0	0
14	1		Male	1.83153	Sep/Wid/Div	3	0.645854	Retired	0.6583	nat_rural	0	priv_no_low	0	0	0	0	0	0	-0.111325	-0.220331	-0.253674	-0.375008	-0.130086	-0.371664	0	0	0	0	0	0	0	0	0
14	1		Male	2.09811	Mar/Cohab	4	1.10524	Retired	-0.0014556	nat_rural	0		0	0	0	0	0	0	-0.111325	-0.220331	-0.253674	-0.375008	-0.130086	-0.371664	0	0	0	0	0	0	0	0	0
14	2	0.626721	Male	0.0987822	Mar/Cohab	3	0.41616	Employed	0.2004	nat_urb	0	priv_medlow_med	1	0	0	1	0	1	-0.111325	-0.220331	-0.253674	-0.375008	-0.130086	-0.371664	0	0	0	0	0	0	0	0	0					0	0	0	0	0	0	0	0	0	0	0	0
14	2		Female	-0.834238	Never Mar	2	-0.0432302	Employed	-0.3433	nat_rural	0	priv_no_low	0	0	0	0	0	0	-0.111325	-0.220331	-0.253674	-0.375008	-0.130086	-0.371664	0	0	0	0	0	0	0	0	0
14	1	0.437318	Female	0.831869	Mar/Cohab	1	-1.4214	Homemaker	-0.0642249	nat_rural	1	priv_medlow_med	0	0	1	0	0	1	-0.111325	-0.220331	-0.253674	-0.375008	-0.130086	-0.371664	0	0	0	0	0	0	0	0	0					0	0	0	0	0	0	0	0	0	0	0	0
12	1		Female	-0.0345063	Mar/Cohab	3	0.645854	Employed	-0.0014556	nat_rural	0	priv_no_low	0	0	0	0	0	0	-0.111325	-0.220331	-0.253674	-0.375008	-0.130086	-0.371664	0	0	0	0	0	0	0	0	0
12	1	0.306527	Male	0.765225	Mar/Cohab	3	0.645854	Employed	0.596524	nat_scty	0	priv_no_low	2	0	1	0	0	1	-0.111325	-0.220331	-0.253674	-0.375008	-0.130086	-0.371664	0	0	0	0	0	0	0	0	0					0	0	0	0	0	0	0	0	0	0	0	0
12	2		Male	-1.36739	Never Mar	3	0.645854	Employed	-0.167546	nat_rural	0	priv_no_low	0	0	0	0	0	0	-0.111325	-0.220331	-0.253674	-0.375008	-0.130086	-0.371664	0	0	0	0	0	0	0	0	0
12	1	0.140922	Female	-0.434372	Never Mar	4	1.56463	Employed	-0.0732565	nat_rural	1	priv_no_low	1	1	0	0	0	1	-0.111325	0.00861914	-0.253674	-0.375008	-0.0685465	-0.322795	0	0	0	0	0	0	0	0	0					0	0	0	0	0	0	0	0	0	0	0	0
12	2	0.722493	Male	-0.167795	Never Mar	3	0.645854	Employed	3.82386	nat_rural	0	priv_medlow_med	2	0	0	0	0	0	-0.111325	-0.220331	-0.253674	-0.375008	-0.130086	-0.371664	0	0	0	0	0	0	0	0	0					0	0	0	0	0	0	0	0	1	0	0	0
12	1	0.372344	Male	-1.03417	Never Mar	3	0.645854	Employed	-0.284776	nat_scty	1	priv_medlow_med	1	0	0	0	0	0	-0.111325	-0.220331	-0.253674	-0.375008	-0.130086	-0.371664	0	0	0	0	0	0	0	0	0					0	0	0	0	0	0	0	0	0	0	0	0
12	2	0.80113	Female	-1.16746	Never Mar	3	0.645854	Employed	-0.0737081	nat_scty	0	priv_medlow_med	1	0	0	0	0	0	-0.111325	-0.220331	-0.253674	-0.375008	-0.130086	-0.371664	0	0	0	0	0	0	0	0	0					0	0	0	0	0	0	0	0	0	0	0	0
12	1	0.266505	Female	0.898513	Mar/Cohab	2	-0.732315	Employed	-0.0732565	nat_scty	1	priv_medlow_med	1	1	0	0	0	1	-0.111325	-0.220331	-0.185578	0.572206	-0.130086	0.218835	0	0	0	0	0	0	0	0	0					0	0	0	0	0	0	0	0	0	0	0	0
3	1		Female	-0.234439	Mar/Cohab	1	-1.1917	Employed	-0.496295	nat_rural	0	priv_high_veryhigh	0	0	0	0	0	0	-0.111325	-0.220331	-0.253674	-0.375008	-0.130086	-0.371664	0	0	0	0	0	0	0	0	0
3	2	0.0804763	Male	-0.0345063	Mar/Cohab	2	-0.0432302	Employed	-0.332101	nat_urb	0	priv_high_veryhigh	0	0	0	0	0	0	-0.111325	-0.220331	-0.253674	-0.375008	-0.130086	-0.371664	0	0	0	0	0	0	0	0	0					0	0	0	0	0	0	0	0	0	0	0	0
3	1		Female	-0.700949	Mar/Cohab	2	-0.272925	Employed	-0.367234	nat_rural	0	priv_high_veryhigh	0	0	0	0	0	0	-0.111325	-0.220331	-0.253674	-0.375008	-0.130086	-0.371664	0	0	0	0	0	0	0	0	0
3	2		Female	-0.56766	Mar/Cohab	1	-1.1917	Homemaker	-0.0441297	nat_rural	0	priv_medlow_med	0	0	0	0	0	0	-0.111325	-0.220331	-0.253674	-0.375008	-0.130086	-0.371664	0	0	0	0	0	0	0	0	0
3	1		Male	1.89818	Sep/Wid/Div	1	-1.88079	Retired	-0.308077	nat_rural	0	priv_medlow_med	0	0	0	0	0	0	-0.111325	-0.220331	-0.253674	-0.375008	-0.130086	-0.371664	0	0	0	0	0	0	0	0	0
3	2	0.661368	Male	-1.16746	Never Mar	4	1.56463	Employed	0.131158	nat_urb	0	priv_medlow_med	0	0	0	0	0	0	-0.111325	-0.220331	-0.253674	-0.375008	-0.130086	-0.371664	0	0	0	0	0	0	0	0	0					0	0	0	0	0	0	0	0	0	0	0	0
3	1		Male	-1.50068	Never Mar	3	0.645854	Student	1.91414	nat_rural	0	priv_medlow_med	0	0	0	0	0	0	-0.111325	-0.220331	-0.253674	-0.375008	-0.130086	-0.371664	0	0	0	0	0	0	0	0	0
3	2		Male	-1.36739	Never Mar	3	0.186465	Other	-0.425788	nat_rural	0	priv_high_veryhigh	0	0	0	0	0	0	-0.111325	-0.220331	-0.253674	-0.375008	-0.130086	-0.371664	0	0	0	0	0	0	0	0	0
10	2		Female	-0.900882	Mar/Cohab	3	0.645854	Employed	0.161564	nat_rural	0	priv_medlow_med	0	0	0	0	0	0	-0.111325	-0.220331	-0.253674	-0.375008	-0.130086	-0.371664	0	0	0	0	0	0	0	0	0
10	1	0.160251	Female	-1.30075	Mar/Cohab	3	0.645854	Employed	-0.455517	nat_scty	0	priv_medlow_med	0	1	0	0	0	1	-0.111325	-0.220331	-0.253674	-0.375008	-0.130086	-0.371664	0	0	0	0	0	0	0	0	0					0	0	0	0	0	0	0	0	0	0	0	0
10	1		Male	-1.10081	Mar/Cohab	3	0.645854	Other	-0.455517	nat_rural	0	priv_medlow_med	0	0	0	0	0	0	-0.111325	-0.220331	-0.253674	-0.375008	-0.130086	-0.371664	0	0	0	0	0	0	0	0	0
10	2	0.478298	Female	2.76455	Sep/Wid/Div	1	-1.65109	Retired	-0.661211	nat_scty	1	priv_medlow_med	0	0	0	0	0	0	-0.111325	-0.220331	-0.253674	-0.375008	-0.130086	-0.371664	0	0	0	0	0	0	0	0	0					0	0	0	0	0	0	0	0	0	0	0	0
10	1	0.320501	Female	-1.36739	Mar/Cohab	2	-0.0432302	Other	-0.514222	nat_scty	0	priv_medlow_med	0	0	0	0	0	0	-0.111325	-0.220331	-0.253674	-0.375008	-0.130086	-0.371664	0	0	0	0	0	0	0	0	0					0	0	0	0	0	0	0	0	0	0	0	0
10	2	0.320501	Female	-1.2341	Never Mar	4	1.10524	Employed	-0.425939	nat_urb	0	priv_medlow_med	0	0	0	0	0	0	-0.111325	-0.220331	-0.253674	-0.375008	-0.130086	-0.371664	0	0	0	0	0	0	0	0	0					0	0	0	0	0	0	0	0	0	0	0	0
10	1	0.448244	Male	-0.301083	Mar/Cohab	2	-0.0432302	Employed	0.102407	nat_scty	1	priv_medlow_med	1	1	0	0	0	1	-0.111325	-0.220331	-0.253674	-0.375008	-0.130086	-0.371664	1	1	0	1	0	1	0	0	0					0	0	0	0	0	0	0	0	0	0	0	0
10	2	0.134956	Female	-0.434372	Mar/Cohab	3	0.186465	Homemaker	-0.602054	nat_rural	1	priv_medlow_med	0	1	1	0	0	1	-0.111325	-0.220331	-0.253674	-0.375008	-0.130086	-0.371664	0	0	0	0	0	0	0	0	0					0	0	0	0	0	0	0	0	0	0	0	0
10	1		Male	0.298715	Sep/Wid/Div	2	-0.272925	Employed	-0.523781	nat_rural	0	priv_medlow_med	0	0	0	0	0	0	-0.111325	-0.0486183	-0.253674	-0.375008	-0.130086	-0.341121	0	0	0	0	0	0	0	0	0
10	1		Male	1.0318	Mar/Cohab	2	-0.50262	Employed	-0.0503164	nat_rural	0	priv_medlow_med	0	0	0	0	0	0	-0.111325	-0.220331	-0.253674	-0.375008	-0.130086	-0.371664	0	0	0	0	0	0	0	0	0
10	1	0.274784	Female	-0.634305	Mar/Cohab	2	-0.272925	Employed	5.02551	nat_scty	1	priv_medlow_med	1	0	1	0	0	1	-0.111325	-0.220331	0.2003	0.301574	-0.130086	0.171323	1	0	0	0	1	1	0	0	0					0	0	0	0	0	1	0	0	0	0	0	0
10	2	1.66058	Female	0.0987822	Mar/Cohab	2	-0.272925	Homemaker	-0.5435	nat_urb	0	priv_medlow_med	0	0	0	0	0	0	-0.111325	-0.220331	-0.253674	-0.375008	-0.130086	-0.371664	0	0	0	0	0	0	0	0	0					0	0	0	0	0	0	0	0	0	0	0	0
10	1	0.289211	Female	0.0987822	Mar/Cohab	3	0.186465	Employed	-0.261474	nat_urb	0	priv_medlow_med	0	0	0	0	0	0	-0.111325	-0.220331	-0.253674	-0.375008	-0.130086	-0.371664	0	0	0	0	0	0	0	0	0					0	0	0	0	0	0	0	0	0	0	0	0
10	2	0.225429	Female	-0.900882	Mar/Cohab	2	-0.732315	Homemaker	-0.54362	nat_rural	1	priv_high_veryhigh	1	0	0	0	0	0	-0.111325	-0.220331	-0.253674	-0.375008	-0.130086	-0.371664	0	0	0	0	0	0	0	0	0					0	0	0	0	0	0	0	0	0	0	0	0
10	1	0.338143	Female	-1.56732	Never Mar	3	0.645854	Homemaker	-0.367234	nat_urb	1	priv_high_veryhigh	1	0	1	0	0	1	-0.111325	-0.220331	-0.253674	-0.375008	-0.130086	-0.371664	1	0	1	1	0	1	0	0	0					0	0	0	0	0	0	0	0	0	0	0	0
10	1		Female	-0.301083	Mar/Cohab	1	-0.96201	Homemaker	-0.496656	nat_rural	0	priv_high_veryhigh	0	0	0	0	0	0	-0.111325	-0.220331	-0.253674	-0.375008	-0.130086	-0.371664	0	0	0	0	0	0	0	0	0
10	1	0.196453	Male	0.765225	Mar/Cohab	2	-0.0432302	Other	-0.396812	nat_rural	1	priv_high_veryhigh	2	0	0	0	0	0	-0.111325	-0.220331	-0.253674	3.68448	-0.130086	2.07178	0	0	0	0	0	0	0	0	0					0	0	0	0	0	0	0	0	0	0	0	0
1	2	0.400008	Male	0.032138	Mar/Cohab	1	-1.4214	Employed	-0.465226	nat_rural	1	priv_medlow_med	2	0	0	1	0	1	-0.111325	-0.220331	-0.253674	-0.375008	-0.130086	-0.371664	0	0	0	0	0	0	0	0	0					0	0	0	0	0	0	0	0	0	0	0	0
1	1		Male	-0.501016	Mar/Cohab	2	-0.732315	Other	-0.425788	nat_rural	0	priv_medlow_med	0	0	0	0	0	0	-0.111325	-0.220331	-0.253674	-0.375008	-0.130086	-0.371664	0	0	0	0	0	0	0	0	0
1	1		Male	-0.434372	Mar/Cohab	2	-0.0432302	Other	-0.504062	nat_rural	0	priv_medlow_med	0	0	0	0	0	0	-0.111325	-0.220331	-0.253674	-0.375008	-0.130086	-0.371664	0	0	0	0	0	0	0	0	0
1	1		Female	-1.03417	Never Mar	3	0.645854	Employed	-0.484644	nat_rural	0	priv_medlow_med	0	0	0	0	0	0	-0.111325	-0.220331	-0.253674	-0.375008	-0.130086	-0.371664	0	0	0	0	0	0	0	0	0
1	1	1.46833	Female	-1.36739	Mar/Cohab	3	0.645854	Employed	-0.229804	nat_urb	0	priv_high_veryhigh	1	0	0	0	0	0	-0.111325	-0.220331	-0.253674	-0.375008	-0.130086	-0.371664	0	0	0	0	0	0	0	0	0					0	0	0	0	0	0	0	0	0	0	0	0
1	2		Female	0.232071	Mar/Cohab	2	-0.732315	Homemaker	-0.572928	nat_rural	0	priv_high_veryhigh	0	0	0	0	0	0	-0.111325	-0.220331	-0.253674	-0.375008	-0.130086	-0.371664	0	0	0	0	0	0	0	0	0
1	1	0.383592	Female	-1.16746	Mar/Cohab	2	-0.272925	Homemaker	-0.465226	nat_scty	1	priv_high_veryhigh	0	0	0	0	0	0	-0.111325	-0.220331	-0.253674	-0.375008	-0.130086	-0.371664	0	0	0	0	0	0	0	0	0					0	1	0	0	0	0	0	0	0	0	0	0
1	1	0.628128	Female	-0.367728	Mar/Cohab	1	-0.96201	Homemaker	-0.602355	nat_rural	1	priv_high_veryhigh	1	1	1	0	0	1	-0.111325	-0.220331	-0.253674	-0.375008	-0.130086	-0.371664	0	0	0	0	0	0	0	0	0					0	0	0	0	0	0	0	0	0	0	0	0
1	1	0.850458	Male	1.76489	Sep/Wid/Div	1	-1.65109	Retired	-0.396812	nat_rural	1	priv_medlow_med	2	0	0	0	0	0	-0.111325	-0.220331	-0.253674	-0.375008	-0.130086	-0.371664	0	0	0	0	0	0	0	0	0					0	0	0	1	0	0	0	0	0	0	0	0
1	1	0.104702	Male	0.298715	Mar/Cohab	1	-1.1917	Employed	-0.308529	nat_rural	1	priv_medlow_med	3	0	1	0	0	1	-0.111325	2.06917	0.222999	0.707523	-0.130086	0.829695	0	0	0	0	0	0	0	0	0					0	0	0	0	0	0	0	0	0	0	0	0
1	1	0.224978	Female	-0.501016	Mar/Cohab	3	0.41616	Employed	-0.24305	nat_scty	1	priv_medlow_med	0	0	0	0	0	0	-0.111325	-0.220331	-0.253674	-0.375008	-0.130086	-0.371664	0	0	0	0	0	0	0	0	0					0	0	0	0	0	0	0	0	0	0	0	0
1	1	0.400784	Male	0.032138	Mar/Cohab	3	0.645854	Employed	-0.572928	nat_rural	1	priv_medlow_med	2	0	0	0	0	0	-0.111325	-0.220331	-0.253674	-0.375008	-0.130086	-0.371664	0	0	0	0	0	0	0	0	0					0	0	0	0	0	0	0	0	0	0	0	0
1	1	0.224978	Female	-0.167795	Mar/Cohab	1	-0.96201	Homemaker	-0.602054	nat_rural	1	priv_medlow_med	1	1	0	0	0	1	-0.111325	-0.220331	4.51306	1.1473	-0.130086	1.96997	1	0	0	0	1	1	0	0	0					0	0	0	0	0	0	0	0	0	0	0	0
1	2		Male	-0.301083	Mar/Cohab	2	-0.0432302	Other	-0.519957	nat_rural	0	priv_medlow_med	0	0	0	0	0	0	-0.111325	-0.220331	-0.253674	-0.375008	-0.130086	-0.371664	0	0	0	0	0	0	0	0	0
1	1	0.501862	Male	-1.43404	Never Mar	3	0.645854	Other	-0.572928	nat_urb	0	priv_medlow_med	0	0	0	0	0	0	-0.111325	-0.220331	-0.253674	-0.375008	-0.130086	-0.371664	0	0	0	0	0	0	0	0	0					0	0	0	0	0	0	0	0	0	0	0	0
1	1		Male	0.831869	Never Mar	1	-0.96201	Employed	-0.661211	nat_rural	0	priv_medlow_med	0	0	0	0	0	0	-0.111325	-0.220331	-0.253674	-0.375008	-0.130086	-0.371664	0	0	0	0	0	0	0	0	0
1	2	0.236719	Female	0.232071	Mar/Cohab	1	-1.88079	Retired	-0.484644	nat_urb	0	priv_medlow_med	1	1	1	0	0	1	-0.111325	4.07248	0.359191	3.68448	-0.130086	3.01861	0	0	0	0	0	0	0	0	0					0	0	0	0	0	0	0	0	0	0	1	1
1	1	0.436719	Female	-0.501016	Mar/Cohab	2	-0.0432302	Homemaker	-0.455517	nat_scty	1	priv_medlow_med	2	0	1	0	0	1	-0.111325	-0.220331	-0.253674	1.1473	-0.130086	0.544627	1	1	1	1	0	1	1	0	1					0	0	0	0	0	0	0	0	0	0	0	0
1	2	0.243633	Female	-0.834238	Mar/Cohab	1	-0.96201	Homemaker	-0.386953	nat_scty	1	priv_medlow_med	2	0	0	0	0	0	-0.111325	-0.220331	-0.253674	1.99303	-0.130086	1.05368	0	0	0	0	0	0	0	0	0					0	0	0	0	0	0	0	0	0	0	0	0
1	2	2.04178	Female	-1.10081	Never Mar	4	1.56463	Other	-0.220245	nat_urb	0	priv_medlow_med	1	0	0	0	0	0	-0.111325	-0.220331	-0.253674	-0.375008	-0.130086	-0.371664	1	0	0	0	0	0	0	1	1					0	0	0	0	0	0	0	0	0	0	0	0
16	2		Female	-1.16746	Mar/Cohab	3	0.645854	Employed	1.36878	nat_rural	0	priv_no_low	0	0	0	0	0	0	-0.111325	-0.220331	-0.253674	-0.375008	-0.130086	-0.371664	0	0	0	0	0	0	0	0	0
16	1	1.53208	Female	-1.43404	Never Mar	3	0.645854	Employed	0.0437022	nat_urb	0	priv_no_low	1	0	0	0	0	0	-0.111325	-0.220331	-0.253674	-0.375008	-0.130086	-0.371664	0	0	0	0	0	0	0	0	0					0	0	0	0	0	1	0	1	0	0	0	1
16	2	3.78745	Male	-0.767593	Mar/Cohab	3	0.645854	Employed	0.409932	nat_urb	0	priv_no_low	2	0	0	0	0	0	-0.111325	-0.220331	-0.253674	-0.375008	-0.130086	-0.371664	0	0	0	0	0	0	0	0	0					0	0	0	0	0	0	0	0	0	0	0	0
16	2		Male	0.498648	Mar/Cohab	3	0.41616	Employed	0.550824	nat_rural	0	priv_no_low	0	0	0	0	0	0	-0.111325	-0.220331	-0.253674	-0.375008	-0.130086	-0.371664	0	0	0	0	0	0	0	0	0
16	2		Male	-0.434372	Mar/Cohab	4	0.875549	Other	-0.382437	nat_rural	0	priv_medlow_med	0	0	0	0	0	0	-0.111325	-0.220331	-0.253674	-0.375008	-0.130086	-0.371664	0	0	0	0	0	0	0	0	0
16	2	1.33354	Male	-0.967526	Never Mar	4	1.33494	Employed	1.08248	nat_urb	0	priv_medlow_med	1	0	0	0	0	0	-0.111325	-0.220331	-0.253674	-0.375008	-0.130086	-0.371664	0	0	0	0	0	0	0	0	0					0	0	0	0	0	0	0	0	0	0	0	0
16	1	1.38414	Female	0.831869	Sep/Wid/Div	1	-1.1917	Other	0.278523	nat_scty	1	priv_medlow_med	0	1	0	0	0	1	-0.111325	-0.220331	-0.253674	0.132428	-0.130086	-0.0662339	0	0	0	0	0	0	0	0	0					0	0	0	0	0	1	0	0	0	0	0	0
16	2	0.787597	Male	0.765225	Mar/Cohab	1	-1.65109	Employed	-0.347515	nat_scty	1	priv_medlow_med	0	0	0	0	1	1	-0.111325	-0.220331	-0.253674	-0.375008	-0.130086	-0.371664	0	0	0	0	0	0	0	0	0					0	0	0	0	0	1	0	0	1	0	1	1
16	1	3.64021	Female	1.76489	Sep/Wid/Div	1	-1.88079	Other	-0.5435	nat_scty	0	priv_medlow_med	0	0	0	0	0	0	-0.111325	-0.220331	-0.253674	-0.375008	-0.130086	-0.371664	0	0	0	0	0	0	0	0	0					0	0	0	0	0	0	0	0	0	0	0	0
11	2	1.23525	Female	-0.434372	Mar/Cohab	3	0.645854	Employed	0.0437022	nat_scty	0	priv_high_veryhigh	0	0	0	0	0	0	-0.111325	-0.220331	-0.253674	-0.375008	-0.130086	-0.371664	0	0	0	0	0	0	0	0	0					0	0	0	0	0	0	0	0	0	0	0	0
24	1		Female	2.76455	Sep/Wid/Div	1	-1.1917	Retired	-0.661211	nat_rural	0	priv_no_low	0	0	0	0	0	0	-0.111325	-0.220331	-0.253674	-0.375008	-0.130086	-0.371664	0	0	0	0	0	0	0	0	0
24	1	4.67578	Female	-1.50068	Mar/Cohab	3	0.186465	Employed	-0.332101	nat_urb	0	priv_no_low	0	0	0	0	0	0	-0.111325	-0.220331	-0.253674	-0.375008	-0.130086	-0.371664	0	0	0	0	0	0	0	0	0					0	0	0	0	0	0	0	0	0	0	0	0
24	1		Female	-1.03417	Never Mar	4	1.33494	Employed	-0.184345	nat_rural	0	priv_no_low	0	0	0	0	0	0	-0.111325	-0.220331	-0.253674	-0.375008	-0.130086	-0.371664	0	0	0	0	0	0	0	0	0
24	1		Male	1.43167	Mar/Cohab	3	0.645854	Retired	-0.367234	nat_rural	0	priv_medlow_med	0	0	0	0	0	0	-0.111325	-0.220331	1.01745	2.06069	-0.130086	1.47449	0	0	0	0	0	0	0	0	0
24	2		Male	-1.16746	Mar/Cohab	3	0.645854	Employed	-0.367234	nat_rural	0	priv_high_veryhigh	0	0	0	0	0	0	-0.111325	-0.220331	-0.253674	-0.375008	-0.130086	-0.371664	0	0	0	0	0	0	0	0	0
24	2		Female	-1.10081	Mar/Cohab	4	0.875549	Employed	1.16091	nat_rural	0	priv_high_veryhigh	0	0	0	0	0	0	-0.111325	-0.220331	-0.253674	-0.375008	-0.130086	-0.371664	0	0	0	0	0	0	0	0	0
24	1		Female	0.032138	Mar/Cohab	2	-0.0432302	Employed	-0.347816	nat_rural	0	priv_high_veryhigh	0	0	0	0	0	0	-0.111325	-0.220331	-0.253674	-0.375008	-0.130086	-0.371664	0	0	0	0	0	0	0	0	0
24	2		Female	-1.43404	Never Mar	3	0.645854	Employed	-0.524082	nat_rural	0	priv_medlow_med	0	0	0	0	0	0	-0.111325	-0.220331	-0.253674	-0.375008	-0.130086	-0.371664	0	0	0	0	0	0	0	0	0
24	1		Female	-1.30075	Never Mar	4	1.33494	Employed	0.181072	nat_rural	0	priv_high_veryhigh	0	0	0	0	0	0	-0.111325	-0.220331	-0.253674	-0.375008	-0.130086	-0.371664	0	0	0	0	0	0	0	0	0
13	2		Female	-0.101151	Sep/Wid/Div	3	0.645854	Homemaker	0.166622	nat_rural	0	priv_no_low	0	0	0	0	0	0	-0.111325	-0.220331	-0.253674	3.68448	-0.130086	2.07178	0	0	0	0	0	0	0	0	0
13	2		Male	2.8312	Sep/Wid/Div	1	-1.65109	Retired	1.48685	nat_rural	0	priv_high_veryhigh	0	0	0	0	0	0	-0.111325	-0.220331	-0.253674	-0.375008	-0.130086	-0.371664	0	0	0	0	0	0	0	0	0
13	2	0.212123	Female	-0.101151	Sep/Wid/Div	3	0.645854	Employed	0.0450569	nat_scty	1	priv_no_low	2	0	0	0	0	0	-0.111325	-0.220331	-0.253674	-0.375008	-0.130086	-0.371664	0	0	0	0	0	0	0	0	0					1	0	0	0	0	0	0	0	0	0	0	0
13	1		Male	0.432004	Never Mar	4	2.71311	Employed	3.67078	nat_rural	0	priv_no_low	0	0	0	0	0	0	-0.111325	-0.220331	-0.253674	-0.375008	-0.130086	-0.371664	0	0	0	0	0	0	0	0	0
13	1		Male	1.49831	Mar/Cohab	2	-0.50262	Employed	0.805815	nat_rural	0	priv_no_low	0	1	0	0	0	1	-0.111325	-0.220331	2.47017	3.68448	-0.130086	2.88626	0	0	0	0	0	0	0	0	0
13	2		Female	-0.501016	Never Mar	3	0.645854	Other	-0.297641	nat_rural	0	priv_high_veryhigh	0	0	0	0	0	0	-0.111325	-0.220331	-0.253674	-0.375008	-0.130086	-0.371664	0	0	0	0	0	0	0	0	0
13	2	0.741976	Male	-0.101151	Mar/Cohab	4	1.10524	Employed	-0.496656	nat_scty	1	priv_high_veryhigh	0	0	0	0	0	0	-0.111325	-0.220331	-0.253674	-0.375008	-0.130086	-0.371664	0	0	0	0	0	0	0	0	0					0	0	0	0	0	0	0	0	0	0	0	0
13	2	0.531843	Female	-0.967526	Mar/Cohab	3	0.645854	Other	-0.543349	nat_urb	0	priv_high_veryhigh	3	1	0	0	0	1	-0.111325	-0.220331	-0.253674	-0.375008	-0.130086	-0.371664	0	0	0	0	0	0	0	0	0					0	0	0	0	0	0	0	0	0	0	0	0
13	2		Male	-1.2341	Never Mar	3	0.645854	Employed	0.303359	nat_rural	0	priv_high_veryhigh	0	0	0	0	0	0	-0.111325	-0.220331	-0.253674	-0.375008	-0.130086	-0.371664	0	0	0	0	0	0	0	0	0
24	1	0.706294	Female	-1.56732	Mar/Cohab	3	0.41616	Homemaker	-0.426029	nat_urb	0	priv_high_veryhigh	0	0	1	0	0	1	-0.111325	5.44618	1.33524	2.87258	13.7164	4.89871	0	0	0	0	0	0	0	0	0					0	0	0	0	0	0	0	0	0	0	0	1
24	1		Male	-1.30075	Mar/Cohab	2	-0.0432302	Employed	-0.355402	nat_rural	0	priv_high_veryhigh	0	0	0	0	0	0	-0.111325	-0.220331	-0.253674	-0.375008	-0.130086	-0.371664	0	0	0	0	0	0	0	0	0
12	1	0.139635	Female	-0.501016	Never Mar	2	-0.0432302	Employed	-0.308077	nat_scty	0	priv_high_veryhigh	1	0	0	0	0	0	-0.111325	-0.220331	-0.253674	1.75622	-0.130086	0.911144	0	0	0	0	0	0	0	0	0					1	0	0	0	0	0	0	0	0	0	0	0
12	2	0.27927	Female	-0.367728	Mar/Cohab	2	-0.272925	Other	-0.602054	nat_scty	0	priv_high_veryhigh	0	1	1	1	0	1	-0.111325	-0.220331	-0.253674	-0.375008	12.7933	1.33875	0	0	0	0	0	0	0	0	0					0	0	0	0	0	0	0	1	0	0	0	1
12	2		Female	-1.2341	Mar/Cohab	1	-0.96201	Other	-0.472993	nat_rural	0	priv_high_veryhigh	0	0	0	0	0	0	-0.111325	-0.220331	-0.253674	-0.375008	0.639161	-0.269854	0	0	0	0	0	0	0	0	0
12	1	0.253818	Male	-1.43404	Never Mar	3	0.186465	Other	0.00441489	nat_scty	0	priv_high_veryhigh	1	0	0	0	0	0	-0.111325	-0.220331	-0.253674	-0.375008	-0.130086	-0.371664	0	0	0	0	0	0	0	0	0					0	0	0	0	0	1	0	0	0	0	0	0
12	2	0.151864	Male	1.16509	Mar/Cohab	3	0.41616	Retired	-0.661211	nat_rural	1	priv_high_veryhigh	1	1	0	0	0	1	-0.111325	-0.220331	-0.253674	-0.375008	-0.130086	-0.371664	1	1	0	1	0	1	0	0	0					0	0	0	0	0	0	1	0	0	0	0	0
12	1	1.13934	Male	-0.167795	Mar/Cohab	3	0.645854	Employed	-0.326682	nat_scty	0	priv_medlow_med	1	0	0	0	0	0	-0.111325	-0.220331	-0.253674	-0.375008	-0.130086	-0.371664	0	0	0	0	0	0	0	0	0					0	0	0	0	0	0	0	0	0	0	0	0
12	2	0.896524	Male	1.0318	Mar/Cohab	2	-0.0432302	Employed	-0.0732565	nat_rural	1	priv_medlow_med	0	0	0	0	0	0	-0.111325	-0.220331	-0.253674	-0.375008	-0.130086	-0.371664	0	0	0	0	0	0	0	0	0					0	0	0	0	0	0	0	0	0	0	0	0
12	1	0.900172	Male	0.165427	Mar/Cohab	2	-0.272925	Other	-0.465226	nat_scty	0	priv_medlow_med	0	0	0	0	0	0	-0.111325	-0.220331	-0.253674	-0.375008	-0.130086	-0.371664	0	0	0	0	0	0	0	0	0					1	0	0	1	1	0	1	0	1	1	0	0
12	1		Male	-1.16746	Never Mar	4	1.10524	Employed	0.314649	nat_rural	0	priv_medlow_med	0	0	0	0	0	0	-0.111325	-0.220331	-0.253674	-0.375008	-0.130086	-0.371664	0	0	0	0	0	0	0	0	0
13	2		Female	0.232071	Mar/Cohab	3	0.645854	Employed	0.0439731	nat_rural	0	priv_medlow_med	0	0	0	0	0	0	-0.111325	-0.220331	-0.253674	0.0309412	-0.130086	-0.12732	0	0	0	0	0	0	0	0	0
13	1	1.8462	Female	-1.43404	Mar/Cohab	3	0.645854	Homemaker	-0.484644	nat_urb	0	priv_medlow_med	1	0	0	0	0	0	1.43495	-0.220331	1.17634	0.572206	-0.130086	0.816121	0	0	0	0	0	0	0	0	0					0	0	0	0	0	0	0	0	0	0	0	0
13	2	0.465584	Female	1.0318	Mar/Cohab	2	-0.0432302	Retired	-0.347515	nat_scty	1	priv_medlow_med	2	1	0	0	0	1	-0.111325	-0.220331	6.55594	3.68448	-0.130086	4.10798	0	0	0	0	0	0	0	0	0					0	0	0	0	0	0	0	0	0	0	0	0
13	1	0.103184	Male	0.831869	Mar/Cohab	1	-1.65109	Employed	-0.249823	nat_rural	1	priv_medlow_med	3	1	0	0	0	1	-0.111325	-0.220331	-0.253674	-0.375008	-0.130086	-0.371664	0	0	0	0	0	0	0	0	0					0	0	0	0	0	0	0	0	0	0	0	0
13	1		Female	1.0318	Sep/Wid/Div	1	-1.4214	Other	-0.190667	nat_rural	0	priv_medlow_med	0	0	0	0	0	0	-0.111325	5.7896	1.10825	-0.375008	-0.130086	1.10458	0	0	0	0	0	0	0	0	0
13	1	0.115718	Female	1.09845	Sep/Wid/Div	1	-1.65109	Employed	-0.308077	nat_scty	1	priv_medlow_med	1	0	0	0	0	0	-0.111325	-0.220331	-0.253674	-0.273521	-0.130086	-0.310578	0	0	0	0	0	0	0	0	0					0	0	0	0	0	0	0	0	0	0	0	0
13	1	0.0583979	Male	0.565292	Mar/Cohab	1	-1.4214	Retired	-0.406371	nat_rural	1	priv_medlow_med	2	1	0	1	0	1	-0.111325	-0.220331	1.78921	3.68448	-0.130086	2.68264	1	0	0	0	1	1	0	0	0
13	1	0.174509	Female	-0.0345063	Mar/Cohab	1	-0.96201	Employed	-0.406371	nat_rural	1	priv_medlow_med	1	0	0	0	0	0	-0.111325	0.466519	-0.253674	-0.375008	-0.130086	-0.249492	0	0	0	0	0	0	0	0	0					0	0	0	0	0	0	0	0	0	0	0	0
13	1		Male	-1.16746	Never Mar	3	0.645854	Employed	-0.0737081	nat_rural	0	priv_medlow_med	0	0	0	0	0	0	-0.111325	-0.0199996	-0.094783	-0.375008	-0.130086	-0.288519	0	0	0	0	0	0	0	0	0
10	2	0.795586	Male	0.898513	Mar/Cohab	3	0.41616	Employed	0.0441538	nat_urb	0	priv_high_veryhigh	0	0	0	0	0	0	-0.111325	-0.220331	-0.253674	-0.375008	-0.130086	-0.371664	0	0	0	0	0	0	0	0	0					0	0	0	0	0	0	0	0	0	0	0	0
10	1		Female	0.765225	Mar/Cohab	2	-0.732315	Homemaker	0.739132	nat_rural	0	priv_high_veryhigh	0	0	0	0	0	0	-0.111325	-0.220331	-0.253674	-0.375008	-0.130086	-0.371664	0	0	0	0	0	0	0	0	0
10	1	1.0247	Female	-0.56766	Mar/Cohab	3	0.41616	Other	-0.349983	nat_scty	1	priv_high_veryhigh	0	0	0	0	0	0	-0.111325	-0.220331	-0.253674	-0.375008	-0.130086	-0.371664	0	0	0	0	0	0	0	0	0					0	0	0	0	0	0	0	0	0	0	0	0
10	1	1.53704	Female	-0.367728	Mar/Cohab	2	-0.0432302	Other	-0.392587	nat_urb	1	priv_high_veryhigh	0	0	0	0	0	0	-0.111325	-0.220331	-0.253674	-0.375008	-0.130086	-0.371664	0	0	0	0	0	0	0	0	0					0	0	0	0	0	0	0	0	0	0	0	0
10	2	0.25255	Female	0.965158	Sep/Wid/Div	1	-0.96201	Homemaker	-0.484644	nat_rural	1	priv_high_veryhigh	1	0	0	0	0	0	-0.111325	-0.220331	-0.253674	-0.375008	-0.130086	-0.371664	0	0	0	0	0	0	0	0	0					0	0	0	0	0	0	0	0	0	0	0	0
10	1		Female	-1.30075	Never Mar	3	0.41616	Employed	0.0540885	nat_rural	0	priv_medlow_med	0	0	0	0	0	0	-0.111325	-0.220331	-0.253674	-0.239691	-0.130086	-0.290216	0	0	0	0	0	0	0	0	0
10	2		Female	-1.50068	Never Mar	2	-0.0432302	Homemaker	-0.484945	nat_rural	0	priv_medlow_med	0	0	0	0	0	0	-0.111325	-0.220331	-0.253674	-0.375008	-0.130086	-0.371664	0	0	0	0	0	0	0	0	0
10	2		Male	-0.301083	Mar/Cohab	3	0.645854	Employed	-0.190968	nat_rural	0	priv_medlow_med	0	0	0	0	0	0	-0.111325	-0.220331	-0.253674	-0.104375	-0.130086	-0.208768	0	0	0	0	0	0	0	0	0
10	1		Male	0.565292	Mar/Cohab	1	-0.96201	Employed	-0.514222	nat_rural	0	priv_medlow_med	0	0	0	0	0	0	-0.111325	-0.220331	-0.253674	-0.375008	-0.130086	-0.371664	0	0	0	0	0	0	0	0	0
10	2	0.0530962	Female	-0.434372	Mar/Cohab	2	-0.0432302	Employed	-0.16154	nat_urb	1	priv_medlow_med	1	1	0	0	0	1	-0.111325	-0.220331	-0.253674	-0.375008	-0.130086	-0.371664	0	0	0	0	0	0	0	0	0					0	0	0	0	0	0	0	0	0	0	0	0
10	1		Male	-0.301083	Mar/Cohab	4	1.56463	Employed	0.26475	nat_rural	0	priv_medlow_med	0	0	0	0	0	0	-0.111325	-0.220331	-0.253674	-0.375008	-0.130086	-0.371664	0	0	0	0	0	0	0	0	0
13	2	0.971116	Male	0.365359	Mar/Cohab	1	-0.96201	Employed	0.215528	nat_urb	1	priv_medlow_med	2	1	0	0	0	1	-0.111325	-0.220331	5.87498	-0.375008	-0.130086	1.46092	0	0	0	0	0	0	0	0	0					0	0	0	0	0	0	0	0	0	0	0	0
13	2		Male	0.965158	Mar/Cohab	4	1.56463	Retired	1.81886	nat_rural	0	priv_medlow_med	0	0	0	0	0	0	-0.111325	-0.220331	-0.253674	-0.375008	-0.130086	-0.371664	0	0	0	0	0	0	0	0	0
13	2	0.740055	Male	0.565292	Mar/Cohab	3	0.645854	Employed	0.197465	nat_rural	1	priv_medlow_med	0	0	0	0	0	0	-0.111325	-0.220331	-0.253674	0.639865	-0.130086	0.239197	0	0	0	0	0	0	0	0	0					0	0	0	0	0	0	0	0	0	0	0	0
13	2		Female	1.0318	Mar/Cohab	1	-0.96201	Homemaker	0.0438527	nat_rural	0	priv_medlow_med	0	0	0	0	0	0	-0.111325	-0.220331	-0.117482	-0.375008	-0.130086	-0.33094	0	0	0	0	0	0	0	0	0
13	2	0.475001	Female	-0.434372	Mar/Cohab	3	0.645854	Homemaker	-0.331333	nat_scty	1	priv_medlow_med	2	0	1	0	0	1	-0.111325	-0.220331	-0.253674	-0.375008	-0.130086	-0.371664	1	0	0	0	0	0	1	0	1					0	0	0	1	0	0	0	0	0	0	0	0
8	2		Female	-0.101151	Mar/Cohab	4	1.56463	Employed	0.474658	nat_rural	0	priv_high_veryhigh	0	1	0	0	0	1	-0.111325	-0.220331	-0.253674	-0.375008	-0.130086	-0.371664	0	0	0	0	0	0	0	0	0
8	1	0.554949	Female	0.565292	Mar/Cohab	1	-0.96201	Homemaker	-0.249823	nat_scty	1	priv_high_veryhigh	0	1	0	0	0	1	-0.111325	-0.220331	-0.253674	0.335403	-0.130086	0.0559383	1	1	1	1	0	1	0	0	0					0	0	0	0	0	0	0	0	0	0	0	0
8	2	0.289953	Female	1.16509	Mar/Cohab	1	-1.88079	Homemaker	-0.472993	nat_rural	1	priv_high_veryhigh	0	0	1	0	0	1	0.385692	-0.0486183	-0.0720843	0.200087	0.423772	0.193721	0	0	0	0	0	0	0	0	0					0	0	0	0	0	0	0	0	0	0	0	0
8	2	0.505949	Female	-1.30075	Never Mar	4	1.10524	Employed	-0.190968	nat_scty	0	priv_high_veryhigh	1	1	0	0	0	1	-0.111325	-0.220331	-0.253674	-0.375008	-0.130086	-0.371664	0	0	0	0	0	0	0	0	0					0	0	0	0	0	0	0	0	0	0	0	0
8	2	0.0502342	Male	-0.56766	Mar/Cohab	3	0.186465	Employed	-0.572928	nat_scty	0	priv_high_veryhigh	0	0	0	0	0	0	-0.111325	-0.220331	-0.253674	-0.375008	-0.130086	-0.371664	1	1	0	1	0	1	0	0	0					0	0	0	0	0	0	0	0	0	0	0	0
8	1	0.178025	Female	-0.967526	Mar/Cohab	3	0.41616	Other	-0.631633	nat_scty	0	priv_high_veryhigh	1	0	1	0	0	1	-0.111325	0.00861914	-0.253674	-0.036717	-0.130086	-0.12732	1	1	0	1	0	1	0	0	0					0	0	0	0	0	0	0	0	0	0	0	0
8	1	0.575667	Male	-0.301083	Mar/Cohab	3	0.645854	Employed	-0.426132	nat_urb	0	priv_high_veryhigh	0	0	0	0	0	0	-0.111325	-0.220331	-0.253674	-0.375008	-0.130086	-0.371664	0	0	0	0	0	0	0	0	0					0	0	0	0	0	0	0	0	0	0	0	0
8	1	0.418549	Female	-0.56766	Mar/Cohab	3	0.645854	Employed	-0.510126	nat_rural	1	priv_high_veryhigh	0	0	0	0	0	0	-0.111325	-0.220331	-0.253674	-0.375008	-0.130086	-0.371664	1	1	1	1	1	1	0	0	0					0	0	0	0	0	0	0	0	0	0	0	0
8	2	0.10026	Male	-0.700949	Mar/Cohab	3	0.645854	Employed	-0.132413	nat_rural	0	priv_high_veryhigh	0	0	0	0	1	1	-0.111325	-0.220331	-0.253674	-0.375008	-0.130086	-0.371664	0	0	0	0	0	0	0	0	0					0	0	0	0	0	0	0	0	0	0	0	0
8	1		Female	-0.634305	Mar/Cohab	2	-0.272925	Other	-0.514222	nat_rural	0	priv_high_veryhigh	0	0	0	0	0	0	-0.111325	-0.0772371	-0.253674	-0.375008	-0.130086	-0.346212	0	0	0	0	0	0	0	0	0
8	1	0.107673	Female	1.09845	Sep/Wid/Div	1	-1.65109	Employed	-0.0732565	nat_scty	1	priv_high_veryhigh	0	0	0	0	0	0	-0.111325	-0.220331	-0.0266869	-0.273521	-0.130086	-0.242705	0	0	0	0	0	0	0	0	0					0	0	0	0	0	0	0	0	0	0	0	0
8	1		Female	1.6316	Sep/Wid/Div	1	-1.88079	Employed	-0.484644	nat_rural	0	priv_high_veryhigh	0	0	0	0	0	0	-0.111325	-0.220331	-0.253674	-0.375008	-0.130086	-0.371664	0	0	0	0	0	0	0	0	0
8	1	0.200519	Male	-0.167795	Sep/Wid/Div	2	-0.50262	Employed	-0.386351	nat_scty	1	priv_high_veryhigh	0	0	0	0	1	1	-0.111325	1.49679	0.654275	2.66961	-0.130086	2.03784	1	1	0	1	0	1	0	0	0					0	0	0	0	0	0	0	0	0	0	0	0
12	2		Female	0.698581	Mar/Cohab	2	-0.0432302	Employed	-0.220245	nat_rural	0	priv_no_low	0	0	0	0	0	0	-0.111325	-0.220331	-0.253674	-0.375008	-0.130086	-0.371664	0	0	0	0	0	0	0	0	0
12	2		Male	-1.50068	Never Mar	3	0.41616	Employed	1.07044	nat_rural	0	priv_no_low	0	0	0	0	0	0	-0.111325	-0.220331	-0.253674	-0.375008	-0.130086	-0.371664	0	0	0	0	0	0	0	0	0
12	1	0.482364	Female	0.232071	Mar/Cohab	4	1.56463	Employed	0.983436	nat_urb	1	priv_no_low	0	1	0	0	0	1	-0.111325	-0.220331	-0.253674	-0.375008	-0.130086	-0.371664	0	0	0	0	0	0	0	0	0					0	0	0	0	0	0	0	0	0	0	0	0
12	2	1.62074	Female	-0.501016	Mar/Cohab	4	1.56463	Employed	0.244654	nat_scty	0	priv_no_low	0	0	0	0	0	0	-0.111325	-0.220331	-0.253674	-0.375008	-0.130086	-0.371664	0	0	0	0	0	0	0	0	0					0	0	0	0	0	0	0	0	0	0	0	0
12	2		Female	0.032138	Mar/Cohab	4	2.48341	Employed	3.78751	nat_rural	0	priv_medlow_med	0	0	0	0	0	0	-0.111325	-0.220331	-0.253674	-0.375008	-0.130086	-0.371664	0	0	0	0	0	0	0	0	0
12	1		Male	1.49831	Mar/Cohab	1	-0.96201	Employed	0.338131	nat_rural	0	priv_medlow_med	0	0	0	0	0	0	-0.111325	-0.220331	-0.253674	-0.375008	-0.130086	-0.371664	0	0	0	0	0	0	0	0	0
12	1	0.0989097	Female	1.83153	Mar/Cohab	1	-0.96201	Employed	0.279877	nat_rural	1	priv_medlow_med	0	1	0	0	0	1	-0.111325	-0.220331	-0.253674	3.68448	-0.130086	2.07178	0	0	0	0	0	0	0	0	0					0	0	0	0	0	0	0	0	0	0	0	0
12	1	0.847858	Male	0.765225	Mar/Cohab	3	0.645854	Employed	0.6583	nat_urb	1	priv_medlow_med	2	0	0	0	0	0	-0.111325	-0.220331	-0.253674	-0.375008	-0.130086	-0.371664	0	0	0	0	0	0	0	0	0					0	0	0	0	0	0	0	0	0	0	0	0
12	2		Male	1.29838	Mar/Cohab	3	0.645854	Employed	-0.15153	nat_rural	0	priv_medlow_med	0	0	0	0	0	0	-0.111325	-0.220331	-0.253674	-0.375008	-0.130086	-0.371664	0	0	0	0	0	0	0	0	0
8	1	0.0470433	Female	0.365359	Never Mar	3	0.645854	Employed	0.161564	nat_scty	1	priv_high_veryhigh	1	0	0	0	0	0	-0.111325	-0.220331	-0.253674	-0.375008	-0.130086	-0.371664	0	0	0	0	0	0	0	0	0					0	0	0	0	0	0	0	0	0	0	0	0
8	1	0.251464	Female	1.43167	Mar/Cohab	1	-1.1917	Homemaker	-0.386953	nat_scty	1	priv_high_veryhigh	0	0	0	0	0	0	-0.111325	-0.220331	-0.253674	-0.375008	-0.130086	-0.371664	0	0	0	0	0	0	0	0	0					0	0	0	0	0	0	0	0	0	0	0	0
8	1	0.277584	Female	-0.56766	Never Mar	3	0.645854	Employed	0.0441538	nat_scty	0	priv_high_veryhigh	0	0	1	0	0	1	-0.111325	0.638231	-0.14018	0.335403	0.177613	0.283314	1	1	0	1	1	1	0	0	0					0	0	0	0	0	0	0	0	0	0	0	0
8	1	0.138792	Female	-0.767593	Mar/Cohab	2	-0.272925	Homemaker	-0.572928	nat_urb	1	priv_high_veryhigh	0	0	0	0	0	0	-0.111325	-0.220331	-0.253674	-0.375008	-0.130086	-0.371664	0	0	0	0	0	0	0	0	0					0	0	0	0	0	0	0	0	0	0	0	0
8	1	0.190651	Male	-1.10081	Mar/Cohab	2	-0.732315	Employed	-0.514222	nat_scty	0	priv_high_veryhigh	0	0	0	0	0	0	-0.111325	-0.220331	-0.253674	-0.375008	-0.130086	-0.371664	0	0	0	0	0	0	0	0	0					0	0	0	0	0	0	0	0	0	0	0	0
8	1	0.251047	Female	-1.2341	Never Mar	2	-0.0432302	Employed	-0.347515	nat_urb	0	priv_high_veryhigh	0	0	0	1	0	1	-0.111325	-0.220331	-0.253674	-0.375008	-0.130086	-0.371664	0	0	0	0	0	0	0	0	0					0	0	0	0	0	0	0	0	0	0	0	0
8	1	0.0904583	Female	0.298715	Mar/Cohab	4	2.25372	Employed	-0.0960612	nat_urb	0	priv_high_veryhigh	0	0	0	0	0	0	-0.111325	-0.220331	0.359191	0.132428	-0.130086	0.117024	0	0	0	0	0	0	0	0	0					0	0	0	0	0	0	0	0	0	0	0	0
8	1		Male	0.165427	Mar/Cohab	3	0.41616	Employed	2.90693	nat_rural	0	priv_high_veryhigh	0	0	0	0	0	0	-0.111325	-0.220331	-0.253674	-0.375008	-0.130086	-0.371664	0	0	0	0	0	0	0	0	0
8	1	0.397359	Female	-0.167795	Mar/Cohab	4	1.33494	Employed	-0.323581	nat_urb	1	priv_high_veryhigh	0	1	0	0	0	1	-0.111325	-0.220331	-0.253674	-0.375008	-0.130086	-0.371664	0	0	0	0	0	0	0	0	0					0	0	0	0	0	0	0	0	0	0	0	0
8	2		Male	-0.501016	Mar/Cohab	3	0.645854	Employed	-0.396812	nat_rural	0	priv_high_veryhigh	0	0	0	0	0	0	-0.111325	-0.220331	-0.253674	-0.375008	-0.130086	-0.371664	0	0	0	0	0	0	0	0	0
8	1		Male	0.298715	Mar/Cohab	2	-0.272925	Other	-0.465226	nat_rural	1	priv_high_veryhigh	0	0	0	0	0	0	-0.111325	-0.220331	-0.253674	2.66961	-0.130086	1.46092	0	0	0	0	0	0	0	0	0
3	1	0.162116	Male	0.0987822	Mar/Cohab	3	0.645854	Employed	-0.396812	nat_scty	0	priv_medlow_med	2	0	1	0	0	1	-0.111325	-0.220331	-0.253674	0.132428	-0.130086	-0.0662339	0	0	0	0	0	0	0	0	0					0	0	0	0	0	0	0	0	0	0	0	0
3	2		Male	0.032138	Mar/Cohab	4	0.875549	Employed	-0.331333	nat_rural	0	priv_medlow_med	0	0	0	0	0	0	-0.111325	-0.220331	-0.253674	-0.375008	-0.130086	-0.371664	0	0	0	0	0	0	0	0	0
3	1	0.669281	Female	1.16509	Sep/Wid/Div	1	-1.1917	Homemaker	-0.590584	nat_urb	0	priv_medlow_med	1	1	1	0	0	1	-0.111325	1.78298	3.37812	3.27853	0.423772	3.34305	1	1	0	1	0	1	0	0	0					0	0	0	0	0	0	0	0	0	0	0	0
3	2	0.691268	Male	-0.501016	Mar/Cohab	2	-0.0432302	Other	-0.566922	nat_rural	1	priv_medlow_med	3	1	0	0	1	1	-0.111325	0.123094	-0.253674	0.132428	-0.130086	-0.00514778	0	0	0	0	0	0	0	0	0					0	0	0	0	0	0	0	1	0	0	1	1
3	2	0.503639	Female	0.365359	Mar/Cohab	3	0.41616	Employed	-0.337655	nat_scty	1	priv_medlow_med	2	1	1	1	0	1	-0.111325	9.22385	-0.253674	3.68448	12.7933	5.46206	1	1	0	1	0	1	0	0	0					0	0	1	0	0	0	1	0	0	0	0	0
3	1		Female	-0.167795	Mar/Cohab	2	-0.0432302	Homemaker	-0.308679	nat_rural	0	priv_high_veryhigh	0	0	0	0	0	0	-0.111325	-0.220331	-0.253674	-0.375008	-0.130086	-0.371664	0	0	0	0	0	0	0	0	0
3	1	0.175937	Female	0.432004	Mar/Cohab	2	-0.50262	Other	-0.465226	nat_urb	0	priv_high_veryhigh	0	1	0	0	0	1	-0.111325	-0.220331	-0.253674	0.80901	-0.130086	0.341007	0	0	0	0	0	0	0	0	0					0	0	0	0	0	1	0	0	0	0	0	0
3	1		Female	-1.10081	Mar/Cohab	2	-0.0432302	Homemaker	-0.54362	nat_rural	0	priv_high_veryhigh	0	0	0	0	0	0	-0.111325	-0.220331	-0.253674	-0.375008	-0.130086	-0.371664	0	0	0	0	0	0	0	0	0
7	1	0.253941	Male	-1.56732	Never Mar	3	0.645854	Employed	0.937977	nat_scty	0	priv_medlow_med	2	0	0	1	1	1	-0.111325	-0.220331	-0.14018	0.639865	-0.130086	0.273133	0	0	0	0	0	0	0	0	0					0	0	0	0	0	0	0	0	0	0	0	0
7	2	0.276763	Male	0.0987822	Mar/Cohab	2	-0.0432302	Employed	-0.191118	nat_rural	1	priv_medlow_med	0	0	0	0	0	0	-0.111325	0.0658566	-0.253674	-0.30735	-0.130086	-0.280035	0	0	0	0	0	0	0	0	0					0	0	0	0	0	0	0	0	0	0	0	0
7	1	1.26344	Female	-0.167795	Mar/Cohab	3	0.645854	Employed	1.19071	nat_rural	1	priv_medlow_med	1	0	0	0	0	0	-0.111325	-0.220331	-0.253674	-0.375008	-0.130086	-0.371664	0	0	0	0	0	0	0	0	0					0	0	0	0	0	0	0	0	0	0	0	0
7	1	0.538171	Female	1.23173	Sep/Wid/Div	1	-0.96201	Retired	-0.0732565	nat_rural	1	priv_medlow_med	1	1	0	0	0	1	-0.111325	-0.220331	-0.253674	-0.375008	-0.130086	-0.371664	1	0	1	1	0	1	0	0	0					0	0	0	0	0	0	0	0	1	0	0	0
7	2		Male	-0.434372	Mar/Cohab	3	0.645854	Employed	-0.191118	nat_rural	0	priv_medlow_med	0	0	0	0	0	0	-0.111325	-0.220331	-0.253674	-0.375008	-0.130086	-0.371664	0	0	0	0	0	0	0	0	0
7	1	1.16473	Male	-0.767593	Mar/Cohab	2	-0.0432302	Employed	-0.152132	nat_urb	1	priv_medlow_med	0	1	0	0	0	1	-0.111325	-0.220331	-0.253674	-0.375008	-0.130086	-0.371664	0	0	0	0	0	0	0	0	0					0	0	0	1	1	0	1	0	0	1	0	0
7	2	0.179248	Female	-1.03417	Mar/Cohab	2	-0.272925	Homemaker	-0.661211	nat_scty	1	priv_medlow_med	1	0	0	0	0	0	-0.111325	-0.220331	1.01745	-0.375008	-0.130086	0.00842692	0	0	0	0	0	0	0	0	0					0	0	0	0	0	0	0	0	0	0	0	0
7	1	0.0828631	Male	-1.10081	Mar/Cohab	1	-1.65109	Employed	0.00441489	nat_urb	0	priv_medlow_med	3	1	0	0	0	1	-0.111325	-0.220331	-0.253674	-0.30735	-0.130086	-0.33094	0	0	0	0	0	0	0	0	0					1	0	0	0	0	0	1	0	0	0	0	1
7	2		Female	0.365359	Mar/Cohab	2	-0.272925	Homemaker	-0.308679	nat_rural	0	priv_medlow_med	0	0	0	0	0	0	-0.111325	-0.220331	-0.253674	-0.375008	-0.130086	-0.371664	0	0	0	0	0	0	0	0	0
24	1	1.57077	Female	-1.2341	Never Mar	4	1.79433	Employed	0.558411	nat_urb	0	priv_no_low	0	1	0	0	0	1	-0.111325	-0.220331	-0.253674	-0.375008	-0.130086	-0.371664	0	0	0	0	0	0	0	0	0					0	0	0	0	0	0	0	0	0	0	0	0
24	1		Female	-1.16746	Never Mar	4	2.02402	Employed	3.03337	nat_rural	0	priv_no_low	0	0	0	0	0	0	-0.111325	-0.220331	-0.253674	-0.375008	-0.130086	-0.371664	0	0	0	0	0	0	0	0	0
24	1	1.01443	Male	-0.167795	Mar/Cohab	4	2.02402	Employed	0.527342	nat_urb	0	priv_no_low	3	0	1	1	1	1	-0.111325	-0.220331	-0.253674	-0.375008	-0.130086	-0.371664	0	0	0	0	0	0	0	0	0					1	0	0	1	1	0	1	1	0	0	1	0
24	2	1.65925	Male	0.0987822	Sep/Wid/Div	1	-0.96201	Other	-0.396361	nat_urb	0	priv_medlow_med	3	1	1	0	1	1	-0.111325	9.22385	0.427287	3.68448	-0.130086	3.95527	1	0	0	0	0	0	0	1	1					0	0	0	0	0	0	1	0	0	0	1	1
17	1	0.75637	Female	-1.56732	Never Mar	3	0.645854	Student	-0.484644	nat_urb	0	priv_no_low	1	0	1	0	0	1	-0.111325	-0.220331	-0.253674	-0.375008	-0.130086	-0.371664	1	0	1	1	0	1	0	0	0					0	0	0	0	0	0	0	0	0	0	0	0
17	1		Female	-0.501016	Never Mar	4	1.79433	Employed	0.48369	nat_rural	0	priv_no_low	0	0	0	0	0	0	-0.111325	-0.220331	-0.253674	0.978155	-0.130086	0.442817	0	0	0	0	0	0	0	0	0
17	1	5.06814	Female	-0.167795	Sep/Wid/Div	1	-0.96201	Employed	-0.112694	nat_urb	0	priv_no_low	0	0	0	0	0	0	-0.111325	-0.220331	-0.253674	-0.375008	-0.130086	-0.371664	0	0	0	0	0	0	0	0	0					0	0	0	0	0	0	0	0	0	0	0	0
17	2	1.12022	Male	-0.967526	Mar/Cohab	3	0.186465	Other	0.0441538	nat_urb	0	priv_no_low	2	0	0	0	0	0	-0.111325	-0.220331	-0.253674	-0.375008	-0.130086	-0.371664	1	0	1	1	0	1	0	0	0					1	0	1	0	1	0	0	1	0	0	0	0
17	1	1.92769	Male	1.83153	Mar/Cohab	4	2.25372	Retired	-0.27895	nat_urb	0	priv_no_low	1	0	0	0	0	0	-0.111325	-0.220331	-0.253674	-0.375008	-0.130086	-0.371664	0	0	0	0	0	0	0	0	0					0	0	0	0	0	0	0	0	0	0	0	0
17	1	2.39322	Female	0.298715	Mar/Cohab	4	1.79433	Employed	1.18159	nat_urb	0	priv_no_low	1	0	0	1	0	1	-0.111325	-0.220331	-0.253674	-0.375008	-0.130086	-0.371664	0	0	0	0	0	0	0	0	0					0	0	0	0	0	0	0	0	0	0	0	0
17	2	1.91969	Male	-1.03417	Mar/Cohab	2	-0.272925	Employed	0.0509274	nat_urb	0	priv_no_low	3	0	0	1	0	1	3.20212	1.92607	0.540781	0.369232	-0.130086	1.10289	0	0	0	0	0	0	0	0	0					0	0	0	0	0	0	0	0	0	1	0	0
17	2		Female	1.36502	Mar/Cohab	3	0.645854	Retired	0.670041	nat_rural	0	priv_no_low	0	0	0	0	0	0	-0.111325	-0.0486183	0.0187105	-0.239691	-0.130086	-0.178225	0	0	0	0	0	0	0	0	0
12	2	0.592632	Male	-1.50068	Never Mar	4	0.875549	Student	-0.514222	nat_urb	0	priv_medlow_med	2	0	0	0	0	0	-0.111325	0.380663	-0.253674	1.1473	-0.130086	0.651528	1	0	0	0	0	0	1	0	1					1	0	0	0	0	0	0	0	0	0	0	0
12	2	0.247617	Female	0.165427	Sep/Wid/Div	3	0.645854	Other	0.0450569	nat_rural	1	priv_medlow_med	1	1	0	0	0	1	-0.111325	-0.105856	-0.253674	-0.375008	-0.130086	-0.351302	0	0	0	0	0	0	0	0	0					0	0	0	0	0	0	0	0	0	0	0	0
12	2	1.64866	Female	-0.700949	Never Mar	4	1.56463	Employed	0.0145754	nat_urb	0	priv_medlow_med	0	0	0	0	0	0	-0.111325	-0.220331	-0.253674	-0.375008	-0.130086	-0.371664	0	0	0	0	0	0	0	0	0					0	0	0	0	0	0	0	0	0	0	0	0
12	2		Male	0.498648	Mar/Cohab	2	-0.272925	Employed	-0.0736178	nat_rural	0	priv_medlow_med	0	0	0	0	0	0	-0.111325	-0.220331	-0.253674	-0.375008	-0.130086	-0.371664	0	0	0	0	0	0	0	0	0
12	2		Male	-1.36739	Mar/Cohab	3	0.41616	Employed	-0.112694	nat_rural	0	priv_medlow_med	0	0	0	0	0	0	-0.111325	-0.220331	-0.253674	-0.375008	-0.130086	-0.371664	1	0	0	0	1	1	0	0	0
3	2	1.50697	Male	-0.834238	Never Mar	4	1.10524	Employed	0.769388	nat_scty	0	priv_medlow_med	0	0	0	0	0	0	-0.111325	-0.220331	-0.253674	-0.375008	-0.130086	-0.371664	0	0	0	0	0	0	0	0	0					0	1	0	0	0	0	0	0	0	0	0	0
3	1		Male	-0.367728	Mar/Cohab	2	-0.50262	Employed	-0.449331	nat_rural	0	priv_medlow_med	0	0	0	0	0	0	-0.111325	-0.220331	-0.253674	-0.375008	-0.130086	-0.371664	0	0	0	0	0	0	0	0	0
3	2		Female	0.698581	Mar/Cohab	4	2.48341	Employed	0.391643	nat_rural	0	priv_medlow_med	0	0	0	0	0	0	-0.111325	-0.220331	-0.253674	-0.375008	-0.130086	-0.371664	0	0	0	0	0	0	0	0	0
3	2		Female	-1.03417	Never Mar	4	1.33494	Employed	-0.285137	nat_rural	0	priv_medlow_med	0	0	0	0	0	0	-0.111325	-0.220331	-0.253674	-0.375008	-0.130086	-0.371664	0	0	0	0	0	0	0	0	0
3	2		Female	-1.50068	Sep/Wid/Div	3	0.41616	Employed	-0.602355	nat_rural	0	priv_medlow_med	0	0	0	0	0	0	-0.111325	-0.220331	-0.253674	-0.239691	-0.130086	-0.290216	0	0	0	0	0	0	0	0	0
3	2		Female	-0.0345063	Mar/Cohab	2	-0.0432302	Homemaker	0.102407	nat_rural	0	priv_medlow_med	0	0	0	0	0	0	-0.111325	-0.220331	-0.253674	-0.375008	-0.130086	-0.371664	0	0	0	0	0	0	0	0	0
3	2	0.276939	Male	-0.101151	Mar/Cohab	2	-0.272925	Employed	-0.249823	nat_rural	1	priv_medlow_med	3	0	0	0	0	0	0.993157	-0.220331	3.83209	3.68448	4.4854	4.04011	0	0	0	0	0	0	0	0	0					0	0	0	0	0	0	0	0	0	0	0	0
3	1	0.148389	Female	-0.234439	Mar/Cohab	4	1.10524	Retired	-0.249823	nat_rural	1	priv_medlow_med	3	1	0	0	0	1	-0.111325	-0.220331	-0.253674	-0.375008	-0.130086	-0.371664	0	0	0	0	0	0	0	0	0					0	0	0	0	0	0	0	0	0	0	0	0
3	1	1.18087	Male	-0.700949	Mar/Cohab	1	-0.96201	Employed	-0.465226	nat_rural	1	priv_medlow_med	0	0	0	0	0	0	-0.111325	-0.220331	-0.253674	-0.375008	-0.130086	-0.371664	0	0	0	0	0	0	0	0	0					0	0	0	0	0	0	0	0	0	0	0	0
3	2	0.0945254	Female	-0.834238	Mar/Cohab	3	0.645854	Homemaker	-0.5435	nat_urb	1	priv_medlow_med	1	0	0	1	0	1	-0.111325	-0.220331	-0.253674	-0.375008	-0.130086	-0.371664	0	0	0	0	0	0	0	0	0					0	0	0	0	0	0	0	0	0	0	0	0
16	1		Male	-1.10081	Never Mar	3	0.645854	Employed	0.197148	nat_rural	0	priv_medlow_med	0	0	0	0	0	0	-0.111325	1.49679	3.83209	3.68448	4.79309	4.25052	0	0	0	0	0	0	0	0	0
16	2	1.91969	Male	-1.43404	Never Mar	3	0.186465	Other	-0.572928	nat_urb	0	priv_medlow_med	0	0	0	0	0	0	-0.111325	-0.220331	-0.253674	-0.375008	-0.130086	-0.371664	0	0	0	0	0	0	0	0	0					0	0	0	0	0	0	0	0	0	0	0	0
16	2	0.377433	Female	1.56496	Sep/Wid/Div	1	-0.96201	Retired	-0.308077	nat_urb	1	priv_medlow_med	0	0	0	0	0	0	16.4559	-0.220331	7.91786	3.68448	-0.130086	6.55143	0	0	0	0	0	0	0	0	0					0	0	0	0	1	0	0	0	0	0	0	0
16	2		Female	-0.234439	Mar/Cohab	2	-0.732315	Employed	-0.562918	nat_rural	0	priv_medlow_med	0	0	0	0	0	0	-0.111325	-0.220331	-0.253674	-0.375008	-0.130086	-0.371664	0	0	0	0	0	0	0	0	0
16	1	2.39322	Female	0.298715	Mar/Cohab	2	-0.732315	Employed	-0.530554	nat_urb	1	priv_medlow_med	1	0	0	0	0	0	-0.111325	-0.220331	-0.253674	-0.375008	-0.130086	-0.371664	0	0	0	0	0	0	0	0	0					0	0	0	0	0	0	0	0	0	0	0	0
16	2	2.28292	Female	-0.434372	Mar/Cohab	2	-0.732315	Homemaker	-0.556646	nat_urb	0	priv_medlow_med	1	1	0	0	0	1	-0.111325	-0.220331	-0.253674	-0.375008	-0.130086	-0.371664	0	0	0	0	0	0	0	0	0					0	0	0	0	0	0	0	0	0	0	0	0
16	1	2.28292	Female	-0.367728	Mar/Cohab	2	-0.272925	Employed	-0.220245	nat_rural	0	priv_medlow_med	0	0	1	0	0	1	-0.111325	0.638231	-0.253674	2.66961	-0.130086	1.61363	0	0	0	0	0	0	0	0	0					0	0	0	0	0	0	0	0	0	0	0	0
6	2	0.66659	Male	0.032138	Mar/Cohab	2	-0.732315	Employed	-0.572928	nat_scty	1	priv_medlow_med	0	1	0	0	0	1	-0.111325	-0.220331	-0.253674	-0.375008	-0.130086	-0.371664	0	0	0	0	0	0	0	0	0					0	0	0	0	0	0	0	0	0	0	0	0
6	2	2.95605	Male	-1.16746	Mar/Cohab	3	0.645854	Employed	-0.602355	nat_scty	1	priv_medlow_med	0	0	0	0	0	0	-0.111325	-0.220331	-0.253674	-0.375008	-0.130086	-0.371664	0	0	0	0	0	0	0	0	0					0	0	0	0	0	0	0	0	0	0	0	0
6	1	0.421541	Female	-0.834238	Mar/Cohab	2	-0.732315	Other	-0.563219	nat_urb	1	priv_medlow_med	1	1	0	1	0	1	0.717037	0.380663	-0.185578	0.606036	0.177613	0.488631	0	0	0	0	0	0	0	0	0					0	1	0	0	0	0	0	0	0	0	0	0
6	1	0.797164	Female	0.365359	Sep/Wid/Div	3	0.186465	Employed	-0.425788	nat_scty	1	priv_medlow_med	0	1	0	0	0	1	-0.111325	-0.220331	-0.253674	-0.375008	-0.130086	-0.371664	0	0	0	0	0	0	0	0	0					0	0	0	0	0	0	0	0	0	0	0	0
6	1		Female	-0.767593	Mar/Cohab	3	0.186465	Homemaker	-0.367234	nat_rural	0	priv_no_low	0	0	0	0	0	0	-0.111325	-0.220331	-0.253674	-0.375008	-0.130086	-0.371664	0	0	0	0	0	0	0	0	0
6	1	0.476933	Female	-0.167795	Mar/Cohab	2	-0.50262	Employed	0.396385	nat_rural	0	priv_no_low	1	0	0	0	0	0	-0.111325	-0.220331	-0.253674	-0.375008	-0.130086	-0.371664	1	0	0	0	1	1	0	0	0					0	0	0	0	0	0	0	0	0	0	0	0
6	2	0.433976	Female	1.96482	Sep/Wid/Div	1	-0.96201	Homemaker	-0.661211	nat_scty	1	priv_no_low	0	0	0	0	0	0	-0.111325	-0.220331	-0.253674	-0.375008	-0.130086	-0.371664	0	0	0	0	0	0	0	0	0					0	0	0	0	0	0	0	0	0	0	0	0
6	2	0.195727	Female	0.232071	Sep/Wid/Div	4	2.02402	Employed	1.21916	nat_scty	0	priv_no_low	0	0	0	0	0	0	-0.111325	0.00861914	-0.094783	-0.375008	-0.130086	-0.283429	0	0	0	0	0	0	0	0	0					0	0	0	0	0	0	0	0	0	0	0	0
7	2		Female	-1.43404	Never Mar	4	1.10524	Student	-0.190968	nat_rural	0	priv_no_low	0	1	0	0	0	1	-0.111325	-0.220331	-0.253674	-0.205862	-0.130086	-0.269854	0	0	0	0	0	0	0	0	0
7	2	0.109363	Male	2.43133	Sep/Wid/Div	1	-0.96201	Retired	3.45899	nat_urb	0	priv_no_low	3	1	1	0	0	1	4.03049	-0.220331	3.37812	1.35028	-0.130086	2.26183	0	0	0	0	0	0	0	0	0					0	0	1	0	0	0	1	0	0	1	0	1
7	2	0.453755	Male	0.032138	Mar/Cohab	4	1.10524	Employed	1.38353	nat_scty	0	priv_no_low	1	0	0	0	0	0	-0.111325	-0.220331	-0.253674	-0.375008	-0.130086	-0.371664	0	0	0	0	0	0	0	0	0					0	0	0	0	0	0	0	0	0	0	0	0
7	2	0.721575	Male	-0.767593	Mar/Cohab	3	0.645854	Employed	0.0165172	nat_rural	1	priv_no_low	2	1	0	1	0	1	-0.111325	-0.220331	-0.253674	-0.341179	-0.130086	-0.351302	0	0	0	0	0	0	0	0	0					0	0	0	0	0	0	0	1	1	0	0	0
7	1	0.45838	Female	0.165427	Never Mar	3	0.645854	Employed	-0.386351	nat_scty	0	priv_medlow_med	0	0	0	0	1	1	-0.111325	0.00861914	-0.253674	0.233916	-0.130086	0.0355763	0	0	0	0	0	0	0	0	0					0	0	0	0	0	0	0	0	0	0	0	0
7	1		Female	-0.767593	Mar/Cohab	3	0.186465	Employed	-0.190968	nat_rural	0	priv_medlow_med	0	0	0	0	0	0	-0.111325	0.00861914	-0.253674	0.538377	-0.130086	0.218835	0	0	0	0	0	0	0	0	0
7	1		Female	1.96482	Sep/Wid/Div	2	-0.732315	Retired	0.278974	nat_rural	0	priv_medlow_med	0	0	0	0	0	0	-0.111325	-0.220331	-0.253674	-0.375008	-0.130086	-0.371664	0	0	0	0	0	0	0	0	0
10	1	0.864674	Female	-0.634305	Mar/Cohab	3	0.186465	Employed	-0.484644	nat_urb	0	priv_medlow_med	0	0	0	0	0	0	-0.111325	-0.220331	-0.253674	-0.375008	-0.130086	-0.371664	0	0	0	0	0	0	0	0	0					0	0	0	0	0	0	0	0	0	0	0	0
10	1	0.257936	Male	0.698581	Sep/Wid/Div	2	-0.0432302	Employed	-0.308077	nat_urb	0	priv_medlow_med	0	0	0	0	0	0	-0.111325	-0.220331	-0.253674	-0.375008	-0.130086	-0.371664	0	0	0	0	0	0	0	0	0					0	0	0	0	0	0	0	0	0	0	0	0
10	2		Female	-0.101151	Mar/Cohab	2	-0.0432302	Employed	-0.191209	nat_rural	0	priv_medlow_med	0	0	0	0	0	0	-0.111325	-0.220331	-0.253674	-0.375008	-0.130086	-0.371664	0	0	0	0	0	0	0	0	0
10	2	0.864674	Female	-0.234439	Mar/Cohab	2	-0.732315	Homemaker	-0.367535	nat_scty	1	priv_medlow_med	0	0	0	0	0	0	-0.111325	-0.220331	-0.253674	-0.375008	-0.130086	-0.371664	0	0	0	0	0	0	0	0	0					0	0	0	0	0	0	0	0	0	0	0	0
10	2	0.565571	Female	2.49798	Sep/Wid/Div	1	-1.88079	Retired	-0.367234	nat_rural	1	priv_medlow_med	0	0	0	0	0	0	-0.111325	-0.220331	-0.253674	-0.375008	-0.130086	-0.371664	0	0	0	0	0	0	0	0	0					0	0	0	0	0	0	0	0	0	0	0	0
10	1	1.65819	Male	0.232071	Mar/Cohab	2	-0.0432302	Employed	-0.379065	nat_scty	1	priv_medlow_med	0	0	0	0	0	0	-0.111325	-0.220331	-0.253674	-0.375008	-0.130086	-0.371664	0	0	0	0	0	0	0	0	0					0	0	0	0	0	0	0	0	0	0	0	0
10	2	1.019	Male	-1.43404	Never Mar	3	0.645854	Employed	-0.543575	nat_urb	0	priv_high_veryhigh	1	0	0	0	0	0	-0.111325	-0.220331	-0.253674	-0.375008	-0.130086	-0.371664	0	0	0	0	0	0	0	0	0					0	0	0	1	0	0	0	0	0	0	0	0
10	2	0.418121	Female	0.298715	Mar/Cohab	2	-0.732315	Employed	-0.190968	nat_urb	1	priv_high_veryhigh	0	0	0	0	0	0	-0.111325	-0.220331	-0.253674	-0.375008	-0.130086	-0.371664	0	0	0	0	0	0	0	0	0					1	0	0	0	0	0	0	0	0	0	0	0
10	1	0.530902	Female	-1.10081	Mar/Cohab	3	0.645854	Other	-0.465226	nat_urb	1	priv_high_veryhigh	1	1	0	0	0	1	-0.111325	-0.220331	-0.253674	-0.375008	-0.130086	-0.371664	1	0	0	0	1	1	0	0	0					0	0	0	0	0	0	0	0	0	1	0	0
7	2		Female	0.498648	Mar/Cohab	2	-0.0432302	Homemaker	-0.220697	nat_rural	0	priv_no_low	0	0	0	0	0	0	-0.111325	-0.220331	-0.253674	-0.375008	-0.130086	-0.371664	0	0	0	0	0	0	0	0	0
7	2	0.60076	Male	0.698581	Mar/Cohab	3	0.645854	Employed	2.72585	nat_urb	0	priv_no_low	1	0	0	0	0	0	-0.111325	-0.220331	-0.253674	-0.375008	-0.130086	-0.371664	0	0	0	0	0	0	0	0	0					0	0	0	0	0	0	0	0	0	0	0	0
7	2		Female	1.96482	Sep/Wid/Div	2	-0.732315	Retired	0.0450569	nat_rural	0	priv_no_low	0	0	0	0	0	0	-0.111325	-0.220331	-0.253674	-0.375008	-0.130086	-0.371664	0	0	0	0	0	0	0	0	0
7	1	0.633756	Male	0.0987822	Mar/Cohab	4	1.79433	Employed	0.294328	nat_scty	0	priv_no_low	1	1	0	1	0	1	-0.111325	0.352044	-0.253674	1.11347	0.608391	0.723813	0	0	0	0	0	0	0	0	0					1	0	0	0	0	0	0	0	0	0	0	0
7	1	0.350529	Female	1.29838	Mar/Cohab	3	0.645854	Homemaker	0.272351	nat_urb	0	priv_no_low	0	1	0	0	0	1	-0.111325	-0.220331	-0.253674	-0.375008	-0.130086	-0.371664	0	0	0	0	0	0	0	0	0					0	0	0	0	0	0	0	0	0	0	0	0
7	1		Male	1.56496	Mar/Cohab	3	0.645854	Retired	0.356947	nat_rural	0	priv_no_low	0	0	0	0	0	0	-0.111325	-0.220331	-0.253674	-0.375008	-0.130086	-0.371664	0	0	0	0	0	0	0	0	0
7	2	0.24294	Male	-0.0345063	Never Mar	2	-0.732315	Employed	-0.590584	nat_rural	1	priv_medlow_med	1	0	1	0	0	1	-0.111325	-0.220331	-0.253674	3.68448	-0.130086	2.07178	1	1	0	1	1	1	0	0	0					0	0	0	0	0	0	0	0	0	0	0	0
7	2	0.314026	Female	1.09845	Sep/Wid/Div	4	1.56463	Other	-0.661211	nat_urb	0	priv_medlow_med	1	1	1	0	0	1	-0.111325	-0.220331	1.17634	3.68448	-0.130086	2.49938	1	0	1	1	0	1	0	0	0					0	0	0	0	0	0	0	0	0	0	0	1
7	1		Male	-0.301083	Sep/Wid/Div	3	0.645854	Employed	0.272351	nat_rural	0	priv_medlow_med	0	0	0	0	0	0	-0.111325	-0.220331	-0.253674	-0.104375	-0.130086	-0.208768	0	0	0	0	0	0	0	0	0
7	2		Male	1.96482	Mar/Cohab	2	-0.732315	Employed	0.795399	nat_rural	0	priv_medlow_med	0	0	0	0	0	0	-0.111325	-0.220331	-0.253674	-0.375008	-0.130086	-0.371664	0	0	0	0	0	0	0	0	0
7	1	0.427809	Male	-0.634305	Mar/Cohab	3	0.645854	Employed	-0.308679	nat_urb	0	priv_no_low	2	0	0	0	0	0	-0.111325	-0.220331	-0.253674	-0.375008	-0.130086	-0.371664	0	0	0	0	0	0	0	0	0					0	0	0	0	0	0	0	0	0	0	0	0
7	1		Male	1.6316	Mar/Cohab	4	2.25372	Employed	0.338131	nat_rural	0	priv_no_low	0	0	0	0	0	0	-0.111325	-0.220331	-0.253674	-0.375008	-0.130086	-0.371664	0	0	0	0	0	0	0	0	0
7	2		Female	0.365359	Mar/Cohab	3	0.41616	Employed	-0.0496239	nat_rural	0	priv_no_low	0	0	0	0	0	0	-0.111325	-0.220331	-0.253674	-0.375008	-0.130086	-0.371664	0	0	0	0	0	0	0	0	0
13	1		Female	-0.101151	Mar/Cohab	2	-0.732315	Homemaker	-0.331333	nat_rural	0	priv_medlow_med	0	0	0	0	0	0	-0.111325	-0.220331	0.291095	0.707523	-0.130086	0.442817	0	0	0	0	0	0	0	0	0
13	2	3.92526	Female	-1.2341	Never Mar	3	0.645854	Employed	-0.572928	nat_rural	1	priv_medlow_med	0	0	0	0	0	0	-0.111325	-0.220331	-0.253674	-0.375008	-0.130086	-0.371664	0	0	0	0	0	0	0	0	0					0	0	0	0	0	0	0	0	0	0	0	0
13	2	0.400488	Female	0.0987822	Mar/Cohab	1	-1.1917	Employed	0.0441538	nat_urb	1	priv_medlow_med	0	1	0	0	0	1	-0.111325	-0.220331	-0.253674	3.68448	-0.130086	2.07178	0	0	0	0	0	0	0	0	0					0	0	0	0	0	0	0	0	0	0	0	0
13	2	1.53817	Female	-1.36739	Never Mar	3	0.645854	Employed	-0.465226	nat_urb	0	priv_medlow_med	0	0	1	0	0	1	-0.111325	4.93104	2.47017	3.68448	-0.130086	3.80255	0	0	0	0	0	0	0	0	0					1	0	0	0	0	0	0	1	1	0	0	0
12	2		Male	1.09845	Mar/Cohab	2	-0.0432302	Other	-0.308077	nat_rural	0	priv_no_low	0	0	0	0	0	0	-0.111325	-0.220331	4.28607	3.68448	-0.130086	3.42925	0	0	0	0	0	0	0	0	0
12	2		Female	1.16509	Mar/Cohab	1	-0.96201	Employed	-0.504062	nat_rural	0	priv_no_low	0	0	0	0	0	0	-0.111325	-0.220331	-0.253674	-0.375008	-0.130086	-0.371664	0	0	0	0	0	0	0	0	0
12	1		Female	2.2314	Never Mar	1	-1.1917	Retired	-0.484644	nat_rural	0	priv_no_low	0	0	0	0	0	0	-0.111325	-0.220331	-0.253674	-0.375008	-0.130086	-0.371664	0	0	0	0	0	0	0	0	0
12	2	0.298895	Female	0.698581	Sep/Wid/Div	4	1.56463	Employed	-0.269241	nat_urb	0	priv_no_low	1	0	0	0	0	0	-0.111325	-0.220331	-0.253674	-0.375008	-0.130086	-0.371664	0	0	0	0	0	0	0	0	0					0	0	0	0	0	0	0	0	0	0	0	0
12	1		Female	2.36469	Sep/Wid/Div	1	-1.4214	Homemaker	-0.484644	nat_rural	0	priv_no_low	0	0	0	0	0	0	-0.111325	-0.220331	-0.253674	-0.375008	-0.130086	-0.371664	0	0	0	0	0	0	0	0	0
12	1	0.640203	Male	0.0987822	Mar/Cohab	2	-0.0432302	Employed	0.71851	nat_scty	0	priv_no_low	2	0	0	0	0	0	-0.111325	-0.220331	-0.253674	-0.375008	-0.130086	-0.371664	0	0	0	0	0	0	0	0	0					0	0	0	0	1	0	0	0	0	0	0	0
12	1	0.464746	Female	1.16509	Sep/Wid/Div	4	1.56463	Employed	2.03968	nat_scty	0	priv_no_low	0	0	0	0	0	0	-0.111325	-0.220331	-0.253674	-0.375008	-0.130086	-0.371664	0	0	0	0	0	0	0	0	0					0	0	0	0	0	0	0	0	0	0	0	0
12	1	0.183901	Female	1.83153	Mar/Cohab	1	-0.96201	Homemaker	-0.132413	nat_urb	0	priv_no_low	0	1	0	0	0	1	-0.111325	-0.220331	1.17634	0.572206	-0.130086	0.626075	0	0	0	0	0	0	0	0	0					0	0	0	0	0	0	0	0	0	0	0	0
12	2		Female	-0.967526	Mar/Cohab	4	1.56463	Employed	1.10085	nat_rural	0	priv_no_low	0	0	0	0	0	0	-0.111325	-0.220331	-0.253674	-0.375008	-0.130086	-0.371664	0	0	0	0	0	0	0	0	0
12	2		Female	-1.2341	Never Mar	4	1.56463	Other	0.573403	nat_rural	0	priv_no_low	0	0	0	0	0	0	-0.111325	-0.220331	-0.253674	-0.375008	-0.130086	-0.371664	0	0	0	0	0	0	0	0	0
12	2		Male	-0.167795	Mar/Cohab	3	0.645854	Employed	-0.152132	nat_rural	0	priv_medlow_med	0	0	0	0	0	0	-0.111325	-0.220331	-0.253674	0.0309412	-0.130086	-0.12732	0	0	0	0	0	0	0	0	0
12	1		Male	0.298715	Mar/Cohab	2	-0.732315	Employed	-0.484644	nat_rural	0	priv_medlow_med	0	0	0	0	0	0	-0.111325	0.20895	-0.253674	-0.375008	-0.130086	-0.295307	0	0	0	0	0	0	0	0	0
12	2		Female	0.232071	Mar/Cohab	1	-0.96201	Employed	-0.3433	nat_rural	0	priv_medlow_med	0	0	0	0	0	0	-0.111325	-0.220331	-0.253674	-0.375008	-0.130086	-0.371664	0	0	0	0	0	0	0	0	0
12	1		Male	-0.967526	Never Mar	3	0.645854	Employed	-0.484644	nat_rural	0	priv_no_low	0	0	0	0	0	0	-0.111325	-0.220331	-0.253674	-0.375008	-0.130086	-0.371664	0	0	0	0	0	0	0	0	0
12	1		Female	-1.36739	Mar/Cohab	3	0.645854	Employed	-0.269241	nat_rural	0	priv_no_low	0	0	0	0	0	0	-0.111325	-0.220331	-0.253674	-0.375008	-0.130086	-0.371664	0	0	0	0	0	0	0	0	0
6	2	0.706338	Female	-1.03417	Mar/Cohab	3	0.645854	Other	-0.249823	nat_rural	1	priv_medlow_med	1	0	1	0	0	1	-0.111325	-0.220331	-0.253674	-0.375008	-0.130086	-0.371664	1	0	1	1	0	1	0	0	0					0	0	0	0	0	0	0	0	0	0	0	0
6	1	1.68668	Female	1.23173	Sep/Wid/Div	1	-0.96201	Employed	-0.308679	nat_rural	1	priv_medlow_med	0	0	0	0	0	0	-0.111325	-0.220331	-0.253674	-0.375008	-0.130086	-0.371664	0	0	0	0	0	0	0	0	0					0	0	0	0	0	0	0	0	0	0	0	0
6	2	0.493612	Female	1.89818	Mar/Cohab	1	-1.4214	Homemaker	-0.386953	nat_rural	1	priv_medlow_med	0	0	0	0	0	0	-0.111325	-0.220331	-0.253674	-0.375008	-0.130086	-0.371664	0	0	0	0	0	0	0	0	0					0	0	0	0	0	0	0	0	0	0	0	0
6	2	0.193026	Male	1.83153	Mar/Cohab	1	-0.96201	Retired	-0.308679	nat_scty	0	priv_medlow_med	1	0	0	0	0	0	-0.111325	-0.220331	-0.253674	-0.375008	-0.130086	-0.371664	0	0	0	0	0	0	0	0	0					0	0	0	0	0	0	0	0	0	0	0	0
6	1	0.24821	Male	0.232071	Sep/Wid/Div	3	0.645854	Employed	-0.661211	nat_rural	1	priv_medlow_med	0	0	0	0	0	0	-0.111325	-0.220331	-0.253674	-0.375008	-0.130086	-0.371664	0	0	0	0	0	0	0	0	0					1	0	0	0	0	0	0	0	1	0	0	0
6	1	0.241099	Female	-0.501016	Sep/Wid/Div	3	0.645854	Other	-0.5435	nat_scty	0	priv_medlow_med	0	0	1	0	1	1	-0.00087709	1.49679	-0.253674	3.68448	0.0237631	2.41115	1	0	1	1	0	1	0	0	0					0	0	0	0	0	0	0	0	0	0	0	0
6	2	0.885018	Female	-0.967526	Sep/Wid/Div	2	-0.0432302	Other	-0.504062	nat_urb	0	priv_high_veryhigh	1	1	0	0	0	1	-0.111325	-0.220331	-0.0266869	-0.375008	-0.130086	-0.303791	0	0	0	0	0	0	0	0	0					0	0	0	0	0	0	0	0	0	0	0	0
6	2	0.162493	Male	0.0987822	Mar/Cohab	3	0.645854	Employed	0.455541	nat_scty	1	priv_high_veryhigh	1	0	0	0	0	0	-0.111325	-0.220331	-0.253674	-0.375008	-0.130086	-0.371664	0	0	0	0	0	0	0	0	0					0	0	1	0	0	0	0	0	0	0	0	0
6	2		Female	-1.36739	Mar/Cohab	3	0.41616	Homemaker	-0.484644	nat_rural	0	priv_high_veryhigh	0	0	0	0	0	0	-0.111325	-0.220331	-0.253674	-0.375008	-0.130086	-0.371664	0	0	0	0	0	0	0	0	0
6	2		Male	-0.434372	Mar/Cohab	1	-1.65109	Employed	-0.269542	nat_rural	0	priv_high_veryhigh	0	0	0	0	0	0	-0.111325	-0.220331	-0.253674	-0.375008	-0.130086	-0.371664	0	0	0	0	0	0	0	0	0
6	1		Female	-0.56766	Mar/Cohab	1	-0.96201	Homemaker	-0.289261	nat_rural	0	priv_high_veryhigh	0	0	0	0	0	0	-0.111325	-0.220331	-0.253674	-0.375008	-0.130086	-0.371664	0	0	0	0	0	0	0	0	0
15	1		Female	-0.101151	Mar/Cohab	3	0.645854	Employed	1.48523	nat_rural	0	priv_no_low	0	0	0	0	0	0	-0.111325	-0.220331	-0.253674	-0.375008	-0.130086	-0.371664	0	0	0	0	0	0	0	0	0
15	2	0.595726	Female	-1.16746	Never Mar	4	1.56463	Employed	1.04846	nat_urb	0	priv_no_low	0	1	0	0	0	1	-0.111325	-0.220331	-0.253674	-0.375008	-0.130086	-0.371664	1	1	0	1	0	1	0	0	0					0	0	0	0	0	0	0	0	0	0	0	0
15	1	0.595726	Female	-0.834238	Never Mar	4	1.33494	Employed	-0.396361	nat_urb	0	priv_no_low	1	0	1	0	0	1	-0.111325	-0.220331	-0.253674	-0.375008	-0.130086	-0.371664	0	0	0	0	0	0	0	0	0					0	0	0	0	0	0	0	0	0	0	0	0
15	2		Male	1.36502	Mar/Cohab	3	0.645854	Retired	-0.0732565	nat_rural	0	priv_no_low	0	0	0	0	0	0	-0.111325	-0.220331	-0.253674	-0.375008	-0.130086	-0.371664	0	0	0	0	0	0	0	0	0
15	2	0.646677	Male	1.29838	Mar/Cohab	3	0.645854	Employed	0.859704	nat_urb	0	priv_no_low	1	0	0	0	0	0	-0.111325	-0.220331	-0.253674	-0.375008	-0.130086	-0.371664	0	0	0	0	0	0	0	0	0					0	0	0	0	0	0	0	0	0	0	0	0
15	2	0.415981	Male	-1.16746	Never Mar	4	1.56463	Employed	2.54544	nat_urb	0	priv_no_low	2	0	0	0	0	0	-0.111325	-0.220331	-0.253674	-0.375008	-0.130086	-0.371664	0	0	0	0	0	0	0	0	0					0	0	0	0	0	0	0	0	0	0	0	0
15	1		Male	-0.634305	Never Mar	3	0.645854	Employed	2.09861	nat_rural	0	priv_no_low	0	1	0	1	0	1	-0.111325	-0.220331	-0.253674	-0.375008	-0.130086	-0.371664	0	0	0	0	0	0	0	0	0
15	1		Female	0.631936	Never Mar	4	1.79433	Employed	0.6583	nat_rural	0	priv_no_low	0	1	0	0	0	1	-0.111325	-0.220331	-0.253674	-0.375008	-0.130086	-0.371664	0	0	0	0	0	0	0	0	0
15	2		Female	0.698581	Mar/Cohab	3	0.645854	Homemaker	-0.426089	nat_rural	0	priv_no_low	0	0	0	0	0	0	-0.111325	-0.220331	-0.253674	-0.375008	-0.130086	-0.371664	0	0	0	0	0	0	0	0	0
15	1	0.315517	Female	0.165427	Never Mar	4	1.10524	Employed	-0.269241	nat_urb	0	priv_medlow_med	3	1	0	0	0	1	-0.111325	-0.220331	-0.253674	-0.0705461	-0.130086	-0.188406	0	0	0	0	0	0	0	0	0					0	0	0	0	0	0	0	0	0	0	0	0
15	1	0.210345	Female	0.165427	Mar/Cohab	2	-0.0432302	Employed	-0.367234	nat_urb	0	priv_medlow_med	3	1	0	0	0	1	-0.111325	-0.105856	-0.253674	0.267745	-0.130086	0.0355763	1	0	0	0	1	1	0	0	0					0	0	0	0	0	0	1	0	0	0	0	1
15	2		Female	-1.10081	Never Mar	3	0.645854	Employed	-0.102835	nat_rural	0	priv_medlow_med	0	0	0	0	0	0	-0.111325	-0.220331	-0.253674	-0.375008	-0.130086	-0.371664	0	0	0	0	0	0	0	0	0
15	2	1.86085	Male	-0.634305	Never Mar	2	-0.732315	Employed	-0.261474	nat_urb	0	priv_high_veryhigh	0	1	0	0	0	1	-0.111325	-0.220331	-0.253674	-0.375008	-0.130086	-0.371664	1	1	0	1	0	1	0	0	0					0	0	0	0	0	0	0	0	0	0	0	0
15	2		Male	-0.767593	Never Mar	3	0.645854	Other	-0.621773	nat_rural	0	priv_high_veryhigh	0	0	0	0	0	0	-0.111325	-0.220331	-0.253674	2.33132	-0.130086	1.2573	0	0	0	0	0	0	0	0	0
15	2		Male	-0.434372	Mar/Cohab	3	0.645854	Employed	-0.455517	nat_rural	0	priv_high_veryhigh	0	0	0	0	0	0	-0.111325	-0.220331	-0.253674	-0.172033	-0.130086	-0.249492	0	0	0	0	0	0	0	0	0
15	1		Male	0.498648	Mar/Cohab	1	-0.96201	Employed	-0.279402	nat_rural	0	priv_high_veryhigh	0	0	0	0	0	0	-0.111325	-0.220331	-0.253674	-0.375008	-0.130086	-0.371664	0	0	0	0	0	0	0	0	0
15	2		Female	-1.30075	Never Mar	3	0.645854	Employed	0.0540885	nat_rural	0	priv_high_veryhigh	0	0	0	0	0	0	-0.111325	-0.220331	-0.253674	-0.375008	-0.130086	-0.371664	0	0	0	0	0	0	0	0	0
15	2	0.333165	Female	-0.167795	Mar/Cohab	2	-0.272925	Homemaker	-0.249823	nat_urb	0	priv_no_low	1	1	0	0	0	1	-0.111325	-0.220331	-0.253674	-0.0705461	-0.130086	-0.188406	0	0	0	0	0	0	0	0	0					0	0	0	0	0	0	0	0	0	0	0	0
15	1		Female	1.0318	Mar/Cohab	3	0.645854	Employed	0.522525	nat_rural	0	priv_no_low	0	0	0	0	0	0	-0.111325	-0.220331	-0.253674	-0.375008	-0.130086	-0.371664	0	0	0	0	0	0	0	0	0
15	2	0.152978	Female	0.0987822	Mar/Cohab	3	0.41616	Other	-0.386953	nat_scty	1	priv_no_low	1	0	1	0	0	1	-0.00087709	0.924418	-0.253674	-0.205862	-0.130086	-0.0526592	0	0	0	0	0	0	0	0	0					0	0	0	0	0	0	0	0	0	0	0	0
15	2	1.17066	Female	-1.16746	Mar/Cohab	3	0.645854	Homemaker	0.631205	nat_urb	0	priv_no_low	1	0	0	0	0	0	-0.111325	-0.220331	-0.253674	-0.375008	-0.130086	-0.371664	0	0	0	0	0	0	0	0	0					0	0	0	0	0	0	0	0	0	0	1	0
15	1	0.152978	Female	0.165427	Mar/Cohab	1	-0.96201	Homemaker	0.942116	nat_scty	1	priv_no_low	1	1	0	0	0	1	-0.111325	0.00861914	-0.253674	-0.375008	-0.130086	-0.33094	0	0	0	0	0	0	0	0	0					0	0	0	0	0	0	0	0	0	0	0	0
15	2	0.137208	Female	1.09845	Sep/Wid/Div	2	-0.0432302	Homemaker	-0.425788	nat_rural	1	priv_medlow_med	0	0	1	0	0	1	-0.111325	-0.220331	-0.253674	-0.375008	-0.130086	-0.371664	0	0	0	0	0	0	0	0	0					0	0	0	0	0	0	0	0	0	0	0	0
15	2		Male	-0.501016	Mar/Cohab	3	0.41616	Employed	0.260189	nat_rural	0	priv_medlow_med	0	0	0	0	0	0	-0.111325	-0.220331	-0.253674	-0.375008	-0.130086	-0.371664	0	0	0	0	0	0	0	0	0
15	1		Male	1.29838	Mar/Cohab	1	-1.1917	Employed	-0.0732565	nat_rural	0	priv_high_veryhigh	0	0	0	0	0	0	2.37376	-0.220331	5.87498	0.470719	-0.130086	2.2754	0	0	0	0	0	0	0	0	0
15	2	0.527552	Female	-1.10081	Mar/Cohab	2	-0.0432302	Homemaker	-0.386953	nat_urb	0	priv_high_veryhigh	0	0	0	1	0	1	-0.111325	-0.105856	-0.162879	0.301574	-0.130086	0.0830877	0	0	0	0	0	0	0	0	0					0	0	0	0	0	0	0	0	0	0	0	0
15	1	2.02024	Female	0.432004	Sep/Wid/Div	2	-0.272925	Employed	-0.472993	nat_urb	0	priv_high_veryhigh	0	0	0	0	0	0	-0.111325	-0.220331	-0.253674	-0.375008	-0.130086	-0.371664	0	0	0	0	0	0	0	0	0					0	0	0	0	0	0	0	0	0	0	0	0
15	1	0.626766	Female	-0.700949	Never Mar	4	1.56463	Employed	0.303359	nat_urb	0	priv_medlow_med	0	0	0	0	0	0	-0.111325	-0.220331	-0.253674	-0.375008	-0.130086	-0.371664	0	0	0	0	0	0	0	0	0					0	0	0	0	0	0	0	0	0	0	0	0
15	1	0.318497	Male	1.0318	Mar/Cohab	1	-0.96201	Employed	-0.269241	nat_urb	0	priv_medlow_med	0	0	0	0	0	0	-0.111325	-0.220331	-0.253674	-0.375008	-0.130086	-0.371664	0	0	0	0	0	0	0	0	0					0	0	0	0	0	0	0	0	0	0	0	0
15	1		Male	-1.10081	Never Mar	2	-0.50262	Other	0.696232	nat_rural	0	priv_medlow_med	0	0	0	0	0	0	-0.111325	-0.220331	-0.253674	-0.375008	-0.130086	-0.371664	0	0	0	0	0	0	0	0	0
15	1	0.659821	Male	-0.56766	Never Mar	2	-0.272925	Employed	0.396385	nat_rural	1	priv_medlow_med	0	0	0	0	0	0	-0.111325	-0.220331	-0.253674	-0.375008	-0.130086	-0.371664	0	0	0	0	0	0	0	0	0					0	0	0	0	0	0	0	0	0	0	0	0
15	2	0.333095	Male	-1.10081	Mar/Cohab	3	0.645854	Employed	0.513795	nat_scty	1	priv_no_low	0	0	0	0	0	0	-0.111325	-0.220331	-0.253674	-0.138204	-0.130086	-0.22913	0	0	0	0	0	0	0	0	0					0	0	0	0	0	0	0	0	1	0	0	0
15	1		Female	-0.0345063	Never Mar	4	1.56463	Employed	-0.425788	nat_rural	0	priv_no_low	0	0	0	0	0	0	-0.111325	-0.220331	-0.253674	0.233916	-0.130086	-0.00514778	0	0	0	0	0	0	0	0	0
15	1		Female	0.365359	Never Mar	4	0.875549	Employed	1.35674	nat_rural	0	priv_no_low	0	0	0	0	0	0	-0.111325	0.0658566	-0.253674	-0.375008	-0.130086	-0.320759	0	0	0	0	0	0	0	0	0
15	1	0.410955	Female	-1.10081	Mar/Cohab	3	0.41616	Other	-0.5435	nat_urb	0	priv_no_low	0	0	0	0	0	0	-0.111325	-0.220331	-0.253674	-0.375008	-0.130086	-0.371664	0	0	0	0	0	0	0	0	0					0	0	0	0	0	0	0	0	0	0	0	0
15	2		Female	0.631936	Mar/Cohab	2	-0.732315	Homemaker	2.71117	nat_rural	0	priv_no_low	0	0	0	0	0	0	-0.111325	-0.220331	-0.253674	-0.375008	-0.130086	-0.371664	0	0	0	0	0	0	0	0	0
15	2	0.414141	Female	-0.834238	Mar/Cohab	4	1.56463	Employed	1.20591	nat_urb	0	priv_no_low	2	0	0	0	0	0	-0.111325	-0.220331	-0.253674	0.0309412	-0.130086	-0.12732	0	0	0	0	0	0	0	0	0					0	0	0	0	0	0	0	0	0	0	0	0
15	1		Male	-0.301083	Mar/Cohab	4	1.79433	Employed	-0.152132	nat_rural	0	priv_no_low	0	0	0	0	0	0	-0.111325	-0.220331	-0.253674	-0.375008	-0.130086	-0.371664	0	0	0	0	0	0	0	0	0
15	1	0.231031	Male	0.032138	Sep/Wid/Div	3	0.645854	Employed	0.6583	nat_urb	0	priv_medlow_med	1	0	0	0	1	1	-0.111325	-0.220331	-0.253674	-0.375008	-0.130086	-0.371664	0	0	0	0	0	0	0	0	0					0	0	0	0	0	0	0	0	0	0	0	0
15	2	0.461413	Male	1.23173	Mar/Cohab	1	-1.65109	Retired	-0.328097	nat_rural	1	priv_medlow_med	1	0	0	0	0	0	-0.111325	-0.220331	-0.253674	-0.375008	-0.130086	-0.371664	0	0	0	0	0	0	0	0	0					0	0	0	0	0	0	0	0	0	0	0	0
24	1		Female	-0.634305	Mar/Cohab	3	0.645854	Employed	0.931053	nat_rural	0	priv_high_veryhigh	0	0	0	0	0	0	-0.111325	-0.220331	-0.253674	-0.375008	-0.130086	-0.371664	0	0	0	0	0	0	0	0	0
24	2		Female	-1.30075	Sep/Wid/Div	3	0.645854	Employed	-0.631633	nat_rural	0	priv_high_veryhigh	0	0	0	0	0	0	-0.111325	-0.220331	-0.253674	-0.375008	-0.130086	-0.371664	0	0	0	0	0	0	0	0	0
25	1	1.39267	Female	-0.367728	Mar/Cohab	3	0.41616	Homemaker	0.219818	nat_rural	1	priv_high_veryhigh	1	1	1	0	1	1	-0.111325	-0.220331	-0.253674	-0.375008	-0.130086	-0.371664	0	0	0	0	0	0	0	0	0					0	0	0	0	0	0	0	0	0	0	1	1
25	2		Male	-0.234439	Mar/Cohab	2	-0.0432302	Employed	-0.190968	nat_rural	0	priv_high_veryhigh	0	0	0	0	0	0	-0.111325	-0.220331	-0.253674	-0.375008	-0.130086	-0.371664	0	0	0	0	0	0	0	0	0
25	1	1.84123	Male	2.03147	Mar/Cohab	1	-0.96201	Retired	-0.396812	nat_scty	0	priv_high_veryhigh	2	0	0	0	0	0	-0.111325	0.0658566	-0.253674	-0.375008	-0.130086	-0.320759	1	1	0	1	0	1	0	0	0					0	1	1	0	0	0	0	1	1	1	0	0
7	2		Male	-0.700949	Mar/Cohab	3	0.645854	Employed	-0.221374	nat_rural	0	priv_medlow_med	0	0	0	0	0	0	-0.111325	-0.220331	-0.253674	-0.375008	-0.130086	-0.371664	0	0	0	0	0	0	0	0	0
7	1	1.4565	Male	-1.36739	Mar/Cohab	3	0.645854	Other	-0.0631576	nat_urb	0	priv_medlow_med	2	0	0	0	0	0	-0.111325	-0.220331	-0.253674	-0.375008	-0.130086	-0.371664	0	0	0	0	0	0	0	0	0					0	0	0	0	0	1	0	1	0	0	0	0
7	2	1.98729	Male	-1.50068	Never Mar	3	0.41616	Employed	-0.572928	nat_urb	0	priv_medlow_med	0	0	0	0	0	0	-0.111325	-0.220331	-0.253674	-0.375008	-0.130086	-0.371664	0	0	0	0	0	0	0	0	0					0	0	0	0	0	0	0	0	0	0	0	0
7	2	0.799818	Male	-0.767593	Never Mar	3	0.41616	Other	-0.308679	nat_urb	1	priv_medlow_med	0	0	0	0	0	0	-0.111325	-0.220331	-0.253674	-0.375008	-0.130086	-0.371664	0	0	0	0	0	0	0	0	0					0	0	0	0	0	0	0	1	0	0	0	0
7	1		Female	-0.101151	Mar/Cohab	3	0.645854	Homemaker	-0.220697	nat_rural	0	priv_medlow_med	0	0	0	0	0	0	-0.111325	-0.220331	-0.253674	-0.375008	-0.130086	-0.371664	0	0	0	0	0	0	0	0	0
7	1	0.342572	Female	-0.0345063	Mar/Cohab	3	0.645854	Employed	0.631205	nat_scty	1	priv_medlow_med	0	0	1	0	0	1	-0.111325	-0.220331	-0.253674	-0.375008	-0.130086	-0.371664	0	0	0	0	0	0	0	0	0					0	0	0	0	0	0	0	0	1	0	0	0
7	2	0.303654	Male	-1.10081	Never Mar	4	0.875549	Employed	0.0441538	nat_scty	0	priv_medlow_med	0	0	0	0	0	0	-0.111325	-0.220331	-0.253674	-0.30735	-0.130086	-0.33094	0	0	0	0	0	0	0	0	0					0	0	0	0	0	0	0	0	0	0	0	0
7	2	0.220629	Male	0.498648	Mar/Cohab	2	-0.272925	Employed	-0.397309	nat_scty	1	priv_medlow_med	1	1	1	0	0	1	-0.111325	2.35536	-0.253674	3.68448	-0.130086	2.52993	1	1	0	1	0	1	0	0	0					0	0	0	0	0	0	0	0	0	0	0	0
7	2		Female	-0.101151	Mar/Cohab	1	-0.96201	Homemaker	-0.449692	nat_rural	0	priv_medlow_med	0	0	0	0	0	0	-0.111325	-0.220331	-0.253674	-0.375008	-0.130086	-0.371664	0	0	0	0	0	0	0	0	0
7	1	0.619172	Male	0.898513	Mar/Cohab	1	-0.96201	Employed	-0.112694	nat_rural	1	priv_medlow_med	0	0	0	0	1	1	-0.111325	-0.220331	-0.253674	-0.375008	-0.130086	-0.371664	0	0	0	0	0	0	0	0	0					0	0	0	1	0	0	0	0	0	0	0	0
7	1	0.256896	Male	-0.900882	Never Mar	3	0.41616	Employed	0.396385	nat_urb	0	priv_no_low	1	0	0	0	0	0	-0.111325	-0.163093	-0.253674	-0.30735	-0.130086	-0.320759	0	0	0	0	0	0	0	0	0					0	0	0	0	0	0	0	1	0	0	0	0
7	2		Male	1.89818	Mar/Cohab	1	-1.4214	Retired	0.0441538	nat_rural	0	priv_no_low	0	0	0	0	0	0	-0.111325	-0.220331	-0.253674	-0.375008	-0.130086	-0.371664	0	0	0	0	0	0	0	0	0
7	1		Female	1.76489	Mar/Cohab	3	0.186465	Employed	0.0441538	nat_rural	0	priv_no_low	0	1	0	0	0	1	-0.111325	-0.220331	-0.253674	-0.375008	-0.130086	-0.371664	0	0	0	0	0	0	0	0	0
7	2		Male	-0.434372	Mar/Cohab	3	0.645854	Employed	-0.331333	nat_rural	0	priv_no_low	0	0	0	0	0	0	-0.111325	-0.220331	-0.253674	-0.375008	-0.130086	-0.371664	0	0	0	0	0	0	0	0	0
7	2		Male	0.765225	Mar/Cohab	2	-0.50262	Employed	-0.367234	nat_rural	0	priv_no_low	0	0	0	0	0	0	-0.111325	-0.220331	-0.253674	-0.375008	-0.130086	-0.371664	0	0	0	0	0	0	0	0	0
7	1	0.197885	Male	-0.700949	Never Mar	4	1.56463	Employed	2.13948	nat_urb	0	priv_no_low	0	0	0	0	0	0	-0.111325	0.981656	-0.253674	-0.375008	8.17778	0.941687	0	0	0	0	0	0	0	0	0					1	1	0	1	1	1	1	1	0	1	0	0
7	1	0.291876	Female	0.898513	Sep/Wid/Div	1	-1.65109	Employed	-0.367234	nat_scty	1	priv_no_low	1	0	0	0	0	0	-0.111325	-0.220331	0.38189	0.842839	-0.130086	0.551414	1	0	1	1	0	1	0	0	0					0	0	0	0	0	0	0	0	0	0	0	0
7	2		Female	1.6316	Mar/Cohab	1	-1.88079	Homemaker	-0.367234	nat_rural	0	priv_no_low	0	0	0	0	0	0	-0.111325	4.93104	-0.253674	-0.273521	-0.130086	0.605713	0	0	0	0	0	0	0	0	0
7	1	0.564084	Female	-1.56732	Never Mar	3	0.645854	Other	-0.455517	nat_scty	0	priv_no_low	0	1	1	0	0	1	-0.111325	6.64816	-0.253674	1.31645	-0.130086	1.86816	0	0	0	0	0	0	0	0	0					0	0	0	0	0	0	0	0	0	0	0	0
7	1	0.641875	Female	-0.501016	Mar/Cohab	4	1.33494	Other	-0.396812	nat_urb	0	priv_no_low	1	1	0	0	0	1	-0.111325	-0.220331	-0.253674	-0.375008	-0.130086	-0.371664	0	0	0	0	0	0	0	0	0					0	0	0	0	0	0	0	0	0	0	0	0
7	2		Male	1.0318	Mar/Cohab	1	-0.96201	Employed	-0.112694	nat_rural	0	priv_medlow_med	0	0	0	0	0	0	-0.111325	-0.220331	-0.253674	-0.375008	-0.130086	-0.371664	0	0	0	0	0	0	0	0	0
7	2	0.329532	Male	-0.167795	Mar/Cohab	3	0.186465	Employed	-0.449692	nat_rural	1	priv_medlow_med	1	0	0	0	0	0	-0.111325	-0.220331	-0.253674	-0.375008	-0.130086	-0.371664	0	0	0	0	0	0	0	0	0					0	0	0	0	1	1	0	0	0	1	0	0
7	1	1.8921	Male	-0.56766	Mar/Cohab	2	-0.732315	Employed	-0.426029	nat_scty	1	priv_medlow_med	0	0	0	0	0	0	-0.111325	-0.220331	-0.253674	-0.375008	-0.130086	-0.371664	0	0	0	0	0	0	0	0	0					0	0	0	0	0	0	0	0	0	0	0	0
7	1	0.188642	Male	-0.900882	Never Mar	3	0.645854	Other	-0.396812	nat_urb	0	priv_high_veryhigh	0	0	0	0	0	0	-0.111325	-0.220331	-0.253674	-0.375008	-0.130086	-0.371664	0	0	0	0	0	0	0	0	0					0	0	0	0	0	0	0	0	0	0	0	0
7	1		Male	-1.03417	Never Mar	4	1.56463	Employed	2.40794	nat_rural	0	priv_high_veryhigh	0	0	0	0	0	0	-0.111325	-0.220331	-0.253674	-0.375008	-0.130086	-0.371664	0	0	0	0	0	0	0	0	0
7	2		Male	-1.43404	Never Mar	4	1.10524	Student	-0.3088	nat_rural	0	priv_high_veryhigh	0	0	0	0	0	0	-0.111325	-0.220331	-0.253674	-0.375008	-0.130086	-0.371664	0	0	0	0	0	0	0	0	0
7	1	0.212819	Female	-0.0345063	Mar/Cohab	2	-0.0432302	Homemaker	-0.449692	nat_rural	1	priv_high_veryhigh	0	0	0	0	0	0	-0.111325	-0.220331	-0.253674	-0.375008	-0.130086	-0.371664	0	0	0	0	0	0	0	0	0					0	0	0	0	0	0	0	0	0	0	0	0
7	2	0.157808	Female	0.698581	Never Mar	2	-0.0432302	Other	0.398191	nat_rural	1	priv_high_veryhigh	0	0	1	0	0	1	-0.111325	-0.220331	0.2003	-0.375008	-0.130086	-0.235917	0	0	0	0	0	0	0	0	0					0	0	0	0	0	0	0	0	0	0	0	0
23	2	5.00832	Female	-1.10081	Mar/Cohab	1	-1.4214	Employed	-0.504363	nat_rural	1	priv_medlow_med	0	1	0	0	0	1	-0.111325	-0.220331	-0.253674	-0.375008	-0.130086	-0.371664	0	0	0	0	0	0	0	0	0					0	0	0	0	0	0	0	0	0	0	0	0
23	2	2.19152	Female	0.165427	Mar/Cohab	4	1.56463	Employed	0.368838	nat_rural	1	priv_medlow_med	1	0	0	0	0	0	-0.111325	-0.220331	-0.253674	-0.375008	-0.130086	-0.371664	0	0	0	0	0	0	0	0	0					0	0	0	0	0	0	0	0	0	0	0	0
23	1	0.660575	Male	0.0987822	Mar/Cohab	4	1.56463	Employed	1.16791	nat_urb	0	priv_medlow_med	1	0	0	0	0	0	-0.111325	-0.220331	-0.253674	-0.375008	-0.130086	-0.371664	0	0	0	0	0	0	0	0	0					0	0	0	0	0	0	0	0	0	0	0	0
23	1		Male	-1.10081	Never Mar	4	1.56463	Employed	0.400298	nat_rural	0	priv_no_low	0	0	0	0	0	0	-0.111325	-0.220331	-0.253674	-0.375008	-0.130086	-0.371664	0	0	0	0	0	0	0	0	0
23	2		Male	1.56496	Mar/Cohab	4	1.56463	Retired	4.21643	nat_rural	0	priv_no_low	0	0	0	0	0	0	-0.111325	-0.220331	-0.253674	-0.375008	-0.130086	-0.371664	0	0	0	0	0	0	0	0	0
7	1		Female	0.765225	Never Mar	2	-0.0432302	Employed	-0.125188	nat_rural	0	priv_medlow_med	0	0	0	0	0	0	-0.111325	-0.220331	-0.253674	-0.375008	-0.130086	-0.371664	0	0	0	0	0	0	0	0	0
7	2	0.714859	Female	-0.434372	Never Mar	3	0.645854	Employed	-0.472993	nat_urb	1	priv_medlow_med	0	0	0	1	0	1	-0.111325	-0.0772371	-0.253674	0.267745	-0.130086	0.0406668	0	0	0	0	0	0	0	0	0					0	0	0	0	0	0	0	0	0	0	0	0
7	2		Female	0.032138	Sep/Wid/Div	2	-0.0432302	Homemaker	-0.367234	nat_rural	0	priv_medlow_med	0	0	0	0	0	0	-0.111325	-0.220331	-0.253674	-0.375008	-0.130086	-0.371664	0	0	0	0	0	0	0	0	0
7	2		Male	0.298715	Mar/Cohab	1	-1.1917	Employed	-0.465226	nat_rural	0	priv_medlow_med	0	0	0	0	0	0	-0.111325	-0.220331	-0.253674	-0.375008	-0.130086	-0.371664	0	0	0	0	0	0	0	0	0
13	2	0.328484	Female	1.29838	Sep/Wid/Div	2	-0.0432302	Retired	-0.308077	nat_scty	1	priv_medlow_med	0	1	1	0	0	1	-0.111325	-0.220331	0.56348	2.94024	-0.130086	1.86816	0	0	0	0	0	0	0	0	0					0	0	0	0	0	0	0	0	0	0	0	0
13	2	0.536574	Male	-1.10081	Mar/Cohab	2	-0.50262	Employed	-0.308077	nat_urb	0	priv_medlow_med	1	0	0	1	0	1	-0.111325	-0.220331	-0.253674	-0.375008	-0.130086	-0.371664	0	0	0	0	0	0	0	0	0					1	0	0	0	0	1	0	0	0	0	0	0
13	2	2.05392	Male	-0.834238	Mar/Cohab	1	-1.4214	Employed	-0.472993	nat_scty	1	priv_medlow_med	2	0	0	0	0	0	-0.111325	-0.220331	-0.253674	3.68448	-0.130086	2.07178	0	0	0	0	0	0	0	0	0					0	0	0	0	0	0	0	0	0	0	0	0
13	2	0.387008	Female	0.898513	Mar/Cohab	1	-0.96201	Homemaker	-0.230406	nat_urb	1	priv_medlow_med	0	1	1	0	0	1	-0.111325	7.50673	-0.253674	3.68448	-0.130086	3.44622	1	1	0	1	1	1	0	0	0					0	1	0	0	0	0	0	0	0	0	0	0
13	1		Female	-0.434372	Sep/Wid/Div	3	0.645854	Employed	-0.425788	nat_rural	0	priv_medlow_med	0	0	0	0	0	0	-0.111325	-0.220331	-0.253674	-0.375008	-0.130086	-0.371664	0	0	0	0	0	0	0	0	0
13	2	0.442952	Female	1.09845	Sep/Wid/Div	1	-1.1917	Homemaker	-0.308077	nat_rural	1	priv_medlow_med	1	0	0	0	0	0	-0.111325	-0.220331	-0.253674	-0.375008	-0.130086	-0.371664	0	0	0	0	0	0	0	0	0					0	0	0	0	0	0	0	0	0	0	0	0
13	2	0.158775	Male	-0.167795	Sep/Wid/Div	3	0.645854	Retired	-0.0014556	nat_urb	0	priv_medlow_med	3	0	0	0	0	0	-0.111325	-0.0486183	5.87498	1.65474	-0.130086	2.71318	1	1	1	1	0	1	1	0	1					1	0	1	1	1	1	0	1	1	1	0	0
13	2		Female	-0.56766	Mar/Cohab	3	0.41616	Employed	0.48369	nat_rural	0	priv_medlow_med	0	0	0	0	0	0	-0.111325	-0.220331	-0.253674	-0.375008	-0.130086	-0.371664	0	0	0	0	0	0	0	0	0
13	2	0.209989	Male	0.631936	Mar/Cohab	4	1.56463	Employed	0.490539	nat_urb	0	priv_no_low	2	0	1	0	0	1	-0.111325	0.495138	-0.253674	0.200087	-0.130086	0.101753	1	0	0	0	0	0	0	1	1					0	0	0	0	0	0	0	0	0	0	0	0
13	2	1.05477	Male	0.365359	Sep/Wid/Div	4	1.56463	Employed	1.75082	nat_urb	0	priv_no_low	0	0	0	0	0	0	-0.111325	0.20895	-0.253674	-0.375008	-0.130086	-0.295307	0	0	0	0	0	0	0	0	0					0	0	0	0	0	0	0	0	0	0	0	0
13	2		Male	0.298715	Mar/Cohab	1	-1.4214	Employed	0.0389606	nat_rural	0	priv_no_low	0	0	0	0	0	0	-0.111325	-0.163093	-0.253674	-0.172033	-0.130086	-0.239311	0	0	0	0	0	0	0	0	0
21	2		Male	-1.56732	Never Mar	3	0.645854	Employed	-0.0304469	nat_rural	0	priv_medlow_med	0	0	0	0	0	0	-0.111325	-0.220331	-0.253674	-0.375008	-0.130086	-0.371664	0	0	0	0	0	0	0	0	0
21	2		Male	0.765225	Mar/Cohab	2	-0.0432302	Employed	-0.191209	nat_rural	0	priv_medlow_med	0	0	0	0	0	0	-0.111325	-0.220331	-0.253674	-0.375008	-0.130086	-0.371664	0	0	0	0	0	0	0	0	0
21	2	0.506826	Female	-1.10081	Mar/Cohab	1	-0.96201	Employed	-0.484644	nat_rural	0	priv_medlow_med	0	0	0	0	0	0	-0.111325	-0.220331	-0.253674	-0.375008	-0.130086	-0.371664	0	0	0	0	0	0	0	0	0					0	0	0	0	0	0	0	0	0	0	0	0
21	2		Female	2.49798	Sep/Wid/Div	1	-1.65109	Homemaker	-0.132413	nat_rural	0	priv_medlow_med	0	0	0	0	0	0	-0.111325	-0.220331	-0.253674	-0.375008	-0.130086	-0.371664	0	0	0	0	0	0	0	0	0
21	1		Female	0.498648	Sep/Wid/Div	1	-1.88079	Homemaker	-0.621773	nat_rural	0	priv_medlow_med	0	0	0	0	0	0	-0.111325	-0.220331	-0.253674	-0.375008	-0.130086	-0.371664	0	0	0	0	0	0	0	0	0
18	1	0.836969	Female	1.09845	Sep/Wid/Div	2	-0.732315	Homemaker	0.0826884	nat_scty	1	priv_no_low	1	1	0	0	0	1	-0.111325	-0.220331	-0.253674	-0.375008	-0.130086	-0.371664	0	0	0	0	0	0	0	0	0					0	0	0	0	0	0	0	0	0	0	0	0
18	1	0.937657	Male	-0.56766	Never Mar	3	0.645854	Employed	0.161564	nat_urb	0	priv_no_low	1	1	1	0	0	1	-0.111325	-0.220331	-0.253674	-0.375008	-0.130086	-0.371664	0	0	0	0	0	0	0	0	0					0	0	0	0	0	0	0	0	0	0	0	0
18	2	1.27076	Female	-0.434372	Never Mar	3	0.645854	Employed	0.190691	nat_urb	0	priv_no_low	0	0	0	0	0	0	-0.111325	-0.220331	-0.253674	-0.375008	-0.130086	-0.371664	0	0	0	0	0	0	0	0	0					0	0	0	0	0	0	0	0	0	0	0	0
18	2	0.635	Male	0.698581	Mar/Cohab	2	-0.0432302	Employed	-0.0960612	nat_urb	0	priv_no_low	0	1	1	0	0	1	1.82152	-0.220331	-0.094783	-0.375008	-0.130086	-0.0865959	0	0	0	0	0	0	0	0	0					0	0	0	0	0	0	0	0	0	0	0	0
18	1	1.46605	Male	0.298715	Mar/Cohab	3	0.645854	Employed	6.81308	nat_urb	0	priv_no_low	2	1	1	1	0	1	0.551364	0.00861914	-0.253674	-0.375008	-0.130086	-0.249492	0	0	0	0	0	0	0	0	0					1	1	1	1	0	1	1	1	1	1	1	1
18	2	0.542666	Male	-0.101151	Mar/Cohab	4	1.56463	Employed	-0.308679	nat_urb	0	priv_no_low	0	0	0	0	0	0	-0.111325	-0.220331	-0.253674	-0.375008	-0.130086	-0.371664	0	0	0	0	0	0	0	0	0					1	0	0	0	0	0	0	0	0	0	0	0
18	1		Male	0.432004	Mar/Cohab	3	0.645854	Employed	0.122126	nat_rural	0	priv_no_low	0	1	0	0	0	1	-0.111325	-0.220331	-0.253674	-0.375008	-0.130086	-0.371664	0	0	0	0	0	0	0	0	0
18	2		Male	0.032138	Mar/Cohab	3	0.41616	Employed	0.0832905	nat_rural	0	priv_no_low	0	0	0	0	0	0	-0.111325	-0.220331	-0.253674	-0.375008	-0.130086	-0.371664	0	0	0	0	0	0	0	0	0
18	2		Female	-1.10081	Never Mar	3	0.645854	Other	-0.308077	nat_rural	0	priv_no_low	0	0	0	0	0	0	-0.111325	-0.220331	-0.253674	-0.375008	-0.130086	-0.371664	0	0	0	0	0	0	0	0	0
16	2	1.0434	Female	-0.834238	Mar/Cohab	2	-0.50262	Employed	-0.631633	nat_urb	0	priv_medlow_med	0	0	0	0	0	0	-0.111325	-0.220331	-0.253674	-0.375008	-0.130086	-0.371664	0	0	0	0	0	0	0	0	0					0	0	0	0	0	0	0	0	0	0	0	0
16	2	0.557144	Male	0.565292	Mar/Cohab	2	-0.732315	Other	-0.572476	nat_rural	1	priv_medlow_med	1	0	0	0	0	0	-0.111325	-0.220331	-0.253674	-0.375008	-0.130086	-0.371664	0	0	0	0	0	0	0	0	0					1	0	0	0	0	0	0	0	0	0	0	0
16	1	0.628538	Female	0.698581	Mar/Cohab	2	-0.272925	Homemaker	0.0826884	nat_scty	1	priv_medlow_med	0	0	1	0	0	1	-0.111325	-0.220331	-0.253674	-0.375008	-0.130086	-0.371664	0	0	0	0	0	0	0	0	0					0	0	0	0	0	0	0	0	0	0	0	0
16	2	0.636201	Female	-0.434372	Mar/Cohab	4	2.02402	Employed	0.161564	nat_urb	0	priv_medlow_med	0	0	1	0	0	1	-0.111325	-0.220331	-0.253674	-0.375008	-0.130086	-0.371664	0	0	0	0	0	0	0	0	0					0	0	0	0	0	0	0	0	0	0	0	0
16	2	3.1302	Female	-1.50068	Never Mar	3	0.645854	Employed	-0.0253893	nat_urb	0	priv_medlow_med	0	0	0	0	0	0	-0.111325	-0.220331	-0.253674	-0.375008	-0.130086	-0.371664	0	0	0	0	0	0	0	0	0					0	0	0	0	0	0	0	0	0	0	0	0
16	2	1.82537	Male	0.831869	Mar/Cohab	1	-0.96201	Employed	-0.279402	nat_scty	1	priv_medlow_med	1	0	0	0	0	0	-0.111325	-0.220331	-0.253674	-0.375008	-0.130086	-0.371664	0	0	0	0	0	0	0	0	0					0	0	0	0	0	0	0	0	0	0	0	0
16	2		Male	0.698581	Mar/Cohab	1	-1.88079	Employed	-0.112694	nat_rural	0	priv_medlow_med	0	0	0	0	0	0	-0.111325	-0.220331	-0.253674	-0.375008	-0.130086	-0.371664	0	0	0	0	0	0	0	0	0
16	1	0.143555	Male	1.43167	Mar/Cohab	1	-0.96201	Retired	-0.249823	nat_rural	1	priv_medlow_med	0	1	0	0	0	1	-0.111325	-0.220331	-0.253674	-0.375008	-0.130086	-0.371664	0	0	0	0	0	0	0	0	0					1	0	0	0	0	0	0	0	1	1	0	0
16	1	0.152547	Female	1.0318	Mar/Cohab	1	-0.96201	Homemaker	-0.249823	nat_urb	0	priv_medlow_med	0	0	0	0	0	0	-0.111325	-0.220331	-0.253674	-0.375008	-0.130086	-0.371664	0	0	0	0	0	0	0	0	0					0	0	0	0	0	0	0	0	0	0	0	0
16	1	0.43772	Male	-0.0345063	Mar/Cohab	2	-0.272925	Employed	-0.112694	nat_scty	1	priv_medlow_med	1	0	0	0	0	0	-0.111325	-0.220331	-0.253674	-0.375008	-0.130086	-0.371664	0	0	0	0	0	0	0	0	0					0	0	0	0	0	0	0	0	0	0	0	0
16	2	0.65114	Male	-0.834238	Never Mar	4	1.33494	Employed	2.55086	nat_scty	1	priv_no_low	2	0	0	0	0	0	-0.111325	-0.220331	-0.253674	-0.375008	-0.130086	-0.371664	0	0	0	0	0	0	0	0	0					0	0	0	1	0	0	1	0	0	1	0	0
16	2	0.760328	Female	1.0318	Sep/Wid/Div	1	-1.4214	Homemaker	-0.386953	nat_rural	1	priv_no_low	1	1	0	0	0	1	-0.111325	-0.220331	-0.253674	-0.375008	-0.130086	-0.371664	1	0	0	0	1	1	0	0	0					0	0	0	0	0	0	0	0	0	0	0	0
16	2	0.288568	Female	0.165427	Never Mar	4	1.56463	Employed	0.396385	nat_scty	1	priv_no_low	0	0	1	0	0	1	-0.111325	-0.220331	3.15113	2.33132	-0.130086	2.2754	0	0	0	0	0	0	0	0	0					0	0	0	0	0	0	0	0	0	0	0	0
16	2	0.506886	Female	0.965158	Mar/Cohab	3	0.645854	Employed	1.43976	nat_scty	1	priv_no_low	3	0	0	0	0	0	-0.111325	-0.220331	-0.253674	-0.375008	-0.130086	-0.371664	0	0	0	0	0	0	0	0	0					0	0	0	0	0	0	0	0	0	0	0	0
16	1		Male	1.09845	Mar/Cohab	2	-0.732315	Employed	0.902378	nat_rural	0	priv_no_low	0	0	0	0	0	0	-0.111325	-0.220331	-0.253674	-0.375008	-0.130086	-0.371664	0	0	0	0	0	0	0	0	0
16	2		Female	0.032138	Mar/Cohab	4	1.56463	Homemaker	-0.161992	nat_rural	0	priv_no_low	0	0	0	0	0	0	-0.111325	-0.220331	-0.253674	-0.375008	-0.130086	-0.371664	0	0	0	0	0	0	0	0	0
16	1		Female	0.898513	Mar/Cohab	1	-1.1917	Homemaker	-0.465226	nat_rural	0	priv_high_veryhigh	0	0	0	0	0	0	-0.111325	-0.220331	-0.253674	-0.375008	-0.130086	-0.371664	0	0	0	0	0	0	0	0	0
16	1	0.955715	Male	-0.634305	Mar/Cohab	3	0.645854	Employed	-0.338107	nat_urb	0	priv_high_veryhigh	1	1	0	0	0	1	-0.111325	-0.220331	-0.253674	-0.375008	-0.130086	-0.371664	0	0	0	0	0	0	0	0	0					0	0	0	0	0	0	0	0	0	0	0	0
16	2	0.79067	Female	-0.56766	Mar/Cohab	2	-0.50262	Other	-0.455517	nat_urb	0	priv_high_veryhigh	3	1	0	0	0	1	-0.111325	-0.220331	-0.253674	-0.375008	-0.130086	-0.371664	0	0	0	0	0	0	0	0	0					0	0	0	0	0	0	0	0	0	0	0	0
16	1		Male	1.49831	Mar/Cohab	1	-1.1917	Employed	0.513795	nat_rural	0	priv_high_veryhigh	0	0	0	0	0	0	-0.111325	-0.220331	-0.253674	-0.375008	-0.130086	-0.371664	0	0	0	0	0	0	0	0	0
16	2	0.395292	Female	0.432004	Mar/Cohab	4	1.10524	Employed	0.219818	nat_urb	1	priv_high_veryhigh	1	1	0	0	0	1	-0.111325	0.352044	-0.253674	0.0309412	-0.130086	-0.0255098	1	0	0	0	1	1	0	0	0					0	0	0	0	0	0	0	0	0	0	0	0
24	1	1.91969	Male	-1.43404	Never Mar	4	1.10524	Employed	-0.637548	nat_urb	0	priv_medlow_med	2	0	0	0	0	0	-0.111325	-0.220331	-0.253674	2.66961	-0.130086	1.46092	0	0	0	0	0	0	0	0	0					0	0	0	0	0	0	0	0	0	0	0	0
24	2	0.357693	Male	-1.30075	Never Mar	3	0.186465	Employed	-0.308077	nat_scty	1	priv_medlow_med	1	0	0	0	0	0	-0.111325	-0.105856	-0.253674	-0.375008	-0.130086	-0.351302	0	0	0	0	0	0	0	0	0					0	0	0	0	0	0	0	0	0	0	0	0
24	2		Male	-0.234439	Mar/Cohab	3	0.645854	Employed	-0.308438	nat_rural	0	priv_medlow_med	0	0	0	0	0	0	-0.111325	-0.220331	-0.253674	-0.375008	-0.130086	-0.371664	0	0	0	0	0	0	0	0	0
24	1	1.26816	Female	0.432004	Mar/Cohab	3	0.645854	Homemaker	0.479475	nat_urb	0	priv_medlow_med	1	0	0	0	0	0	-0.111325	-0.163093	-0.253674	-0.104375	-0.130086	-0.198587	0	0	0	0	0	0	0	0	0					0	0	0	0	0	0	0	0	0	0	0	0
24	2	7.34828	Male	-1.50068	Never Mar	3	0.645854	Other	-0.504363	nat_urb	0	priv_medlow_med	1	0	0	0	0	0	-0.111325	-0.220331	-0.253674	-0.375008	-0.130086	-0.371664	0	0	0	0	0	0	0	0	0					0	0	0	1	0	0	0	0	0	0	0	0
24	1		Female	0.365359	Never Mar	2	-0.0432302	Employed	0.161564	nat_rural	0	priv_medlow_med	0	0	0	0	0	0	-0.111325	-0.220331	-0.253674	-0.375008	-0.130086	-0.371664	0	0	0	0	0	0	0	0	0
24	2		Female	-1.30075	Mar/Cohab	3	0.645854	Other	-0.367234	nat_rural	0	priv_medlow_med	0	0	0	0	0	0	-0.111325	-0.220331	-0.253674	-0.375008	-0.130086	-0.371664	0	0	0	0	0	0	0	0	0
24	2	0.409459	Female	-0.0345063	Sep/Wid/Div	1	-0.96201	Employed	-0.0732565	nat_rural	1	priv_medlow_med	0	1	1	0	0	1	-0.111325	-0.220331	-0.253674	-0.138204	-0.130086	-0.22913	0	0	0	0	0	0	0	0	0					0	0	0	0	0	0	0	0	0	0	0	0
24	1	0.719237	Female	0.765225	Sep/Wid/Div	2	-0.272925	Employed	-0.347515	nat_rural	1	priv_medlow_med	0	0	0	0	0	0	-0.111325	-0.220331	0.472685	3.68448	-0.130086	2.28897	0	0	0	0	0	0	0	0	0					0	0	0	0	0	0	0	0	0	0	0	0
24	2	2.32313	Female	1.36502	Mar/Cohab	1	-1.88079	Homemaker	0.808675	nat_rural	1	priv_no_low	0	0	0	0	0	0	-0.111325	-0.220331	-0.253674	-0.375008	-0.130086	-0.371664	0	0	0	0	0	0	0	0	0					0	0	0	0	0	0	0	0	0	0	0	0
24	1	0.9927	Male	0.631936	Mar/Cohab	3	0.645854	Retired	-0.147616	nat_urb	0	priv_no_low	1	0	0	0	0	0	-0.111325	-0.220331	-0.253674	-0.375008	-0.130086	-0.371664	0	0	0	0	0	0	0	0	0					0	0	0	0	0	0	0	0	0	0	0	0
24	2		Male	-0.101151	Mar/Cohab	1	-0.96201	Employed	-0.426029	nat_rural	0	priv_no_low	0	0	0	0	0	0	-0.111325	-0.220331	-0.253674	-0.375008	-0.130086	-0.371664	0	0	0	0	0	0	0	0	0
24	2		Male	0.032138	Sep/Wid/Div	1	-1.65109	Employed	-0.249823	nat_rural	0	priv_no_low	0	1	0	0	0	1	-0.111325	-0.220331	-0.253674	0.233916	-0.130086	-0.00514778	0	0	0	0	0	0	0	0	0
24	1		Male	-1.36739	Never Mar	3	0.645854	Employed	0.314739	nat_rural	0	priv_no_low	0	0	0	0	0	0	-0.111325	-0.220331	-0.253674	-0.375008	-0.130086	-0.371664	0	0	0	0	0	0	0	0	0
16	1		Female	2.69791	Sep/Wid/Div	1	-1.88079	Other	-0.0737081	nat_rural	0	priv_no_low	0	0	0	0	0	0	-0.111325	-0.220331	-0.253674	-0.375008	-0.130086	-0.371664	0	0	0	0	0	0	0	0	0
16	1	4.24294	Female	-1.50068	Never Mar	4	0.875549	Employed	0.122126	nat_urb	0	priv_no_low	0	0	0	0	0	0	-0.111325	-0.220331	-0.253674	-0.375008	-0.130086	-0.371664	0	0	0	0	0	0	0	0	0					0	0	0	0	0	0	0	0	0	0	0	0
16	1	1.47792	Female	-0.900882	Never Mar	3	0.186465	Other	-0.472993	nat_urb	0	priv_no_low	1	1	1	0	0	1	-0.111325	2.06917	-0.253674	-0.375008	3.5623	0.524265	1	1	1	1	0	1	0	0	0					0	0	0	0	0	0	0	0	0	0	0	0
16	1	7.37889	Male	1.83153	Mar/Cohab	1	-1.4214	Retired	-0.379065	nat_urb	1	priv_medlow_med	2	0	0	0	0	0	-0.111325	-0.220331	-0.253674	-0.375008	-0.130086	-0.371664	0	0	0	0	0	0	0	0	0					0	0	0	0	0	0	0	0	0	0	0	0
22	1		Female	-0.634305	Never Mar	1	-0.96201	Employed	-0.378704	nat_rural	0	priv_high_veryhigh	0	0	0	0	0	0	-0.111325	-0.220331	-0.253674	-0.375008	-0.130086	-0.371664	0	0	0	0	0	0	0	0	0
22	2	0.414903	Female	2.16475	Never Mar	1	-1.88079	Retired	-0.542898	nat_rural	1	priv_high_veryhigh	2	0	0	0	0	0	-0.111325	-0.220331	-0.253674	-0.375008	-0.130086	-0.371664	0	0	0	0	0	0	0	0	0					0	0	0	0	0	0	0	0	0	0	0	0
22	1	4.08656	Female	-0.301083	Mar/Cohab	1	-0.96201	Homemaker	-0.637548	nat_rural	1	priv_high_veryhigh	0	0	0	0	0	0	-0.111325	-0.220331	-0.253674	-0.375008	-0.130086	-0.371664	0	0	0	0	0	0	0	0	0					0	0	0	0	0	0	0	0	0	0	0	0
22	1	1.06759	Female	-0.367728	Mar/Cohab	1	-0.96201	Homemaker	-0.54362	nat_rural	1	priv_high_veryhigh	0	0	0	0	0	0	-0.111325	0.466519	-0.253674	-0.375008	-0.130086	-0.249492	0	0	0	0	0	0	0	0	0					0	0	0	0	0	0	0	0	0	0	0	0
22	2		Female	0.831869	Mar/Cohab	2	-0.50262	Other	-0.308077	nat_rural	0	priv_high_veryhigh	0	1	0	0	0	1	-0.111325	-0.220331	-0.253674	-0.375008	-0.130086	-0.371664	0	0	0	0	0	0	0	0	0
20	2	8.24381	Female	-1.16746	Never Mar	3	0.645854	Employed	0.0868279	nat_urb	0	priv_no_low	2	0	0	0	0	0	-0.111325	-0.220331	-0.253674	-0.375008	-0.130086	-0.371664	0	0	0	0	0	0	0	0	0					0	0	0	0	0	0	0	0	0	0	0	0
20	1		Female	0.365359	Mar/Cohab	4	1.33494	Employed	-0.249823	nat_rural	0	priv_no_low	0	0	0	0	0	0	-0.111325	-0.220331	-0.253674	-0.375008	-0.130086	-0.371664	0	0	0	0	0	0	0	0	0
20	2		Female	0.165427	Mar/Cohab	2	-0.732315	Homemaker	-0.308529	nat_rural	0	priv_no_low	0	0	0	0	0	0	-0.111325	-0.220331	-0.253674	-0.375008	-0.130086	-0.371664	0	0	0	0	0	0	0	0	0
20	2	4.25115	Male	-1.2341	Mar/Cohab	3	0.645854	Employed	-0.465226	nat_urb	0	priv_no_low	1	0	0	0	0	0	-0.111325	-0.220331	-0.253674	-0.375008	-0.130086	-0.371664	0	0	0	0	0	0	0	0	0					0	0	0	0	0	0	0	0	0	0	0	0
20	1		Male	-0.900882	Mar/Cohab	3	0.645854	Employed	0.527342	nat_rural	0	priv_no_low	0	0	0	0	0	0	-0.111325	-0.220331	-0.253674	-0.375008	-0.130086	-0.371664	0	0	0	0	0	0	0	0	0
20	1		Male	-0.367728	Mar/Cohab	2	-0.272925	Employed	-0.504363	nat_rural	0	priv_no_low	0	0	0	0	0	0	-0.111325	-0.220331	-0.253674	-0.375008	-0.130086	-0.371664	0	0	0	0	0	0	0	0	0
20	1		Female	-0.967526	Mar/Cohab	2	-0.732315	Employed	-0.504363	nat_rural	0	priv_no_low	0	0	0	0	0	0	-0.111325	-0.220331	-0.253674	0.233916	-0.130086	-0.00514778	0	0	0	0	0	0	0	0	0
20	1	0.65592	Male	1.0318	Sep/Wid/Div	1	-1.88079	Employed	-0.425487	nat_rural	1	priv_no_low	0	0	0	0	0	0	-0.111325	-0.220331	0.427287	-0.375008	-0.130086	-0.168044	0	0	0	0	0	0	0	0	0					0	0	0	0	0	0	0	0	0	0	0	0
20	1		Female	0.432004	Sep/Wid/Div	3	0.645854	Homemaker	-0.425487	nat_rural	0	priv_no_low	0	0	0	0	0	0	-0.111325	-0.220331	-0.253674	-0.375008	-0.130086	-0.371664	0	0	0	0	0	0	0	0	0
20	1		Female	0.298715	Sep/Wid/Div	3	0.645854	Employed	-0.0014556	nat_rural	0	priv_no_low	0	0	0	0	0	0	-0.111325	-0.220331	-0.253674	-0.375008	-0.130086	-0.371664	0	0	0	0	0	0	0	0	0
20	2	2.28292	Female	-0.167795	Mar/Cohab	3	0.186465	Employed	-0.396361	nat_urb	0	priv_no_low	3	1	1	0	0	1	-0.111325	0.123094	-0.253674	-0.375008	-0.130086	-0.310578	0	0	0	0	0	0	0	0	0					0	0	0	0	0	0	0	0	0	0	0	0
18	2	0.752358	Female	1.83153	Sep/Wid/Div	2	-0.732315	Homemaker	0.278673	nat_scty	1	priv_no_low	2	1	0	0	0	1	-0.111325	-0.0199996	3.15113	0.470719	-0.130086	1.19112	0	0	0	0	0	0	0	0	0					0	0	0	0	0	0	0	0	0	0	0	0
18	2		Female	0.032138	Mar/Cohab	2	-0.0432302	Employed	-0.154766	nat_rural	0	priv_no_low	0	0	0	0	0	0	-0.111325	-0.220331	-0.253674	-0.375008	-0.130086	-0.371664	0	0	0	0	0	0	0	0	0
18	2	0.487796	Male	0.298715	Mar/Cohab	2	-0.0432302	Employed	-0.220245	nat_urb	0	priv_no_low	2	1	0	0	0	1	-0.111325	-0.220331	-0.253674	-0.375008	-0.130086	-0.371664	1	0	0	0	1	1	0	0	0					0	0	0	0	0	0	0	0	0	0	0	0
18	2	0.820905	Female	-0.501016	Mar/Cohab	2	-0.732315	Homemaker	-0.631633	nat_urb	1	priv_no_low	2	1	1	0	0	1	-0.111325	-0.220331	-0.253674	1.75622	0.362232	0.976302	0	0	0	0	0	0	0	0	0					0	1	0	0	0	0	0	0	0	0	0	0
18	2		Male	0.565292	Sep/Wid/Div	2	-0.0432302	Employed	0.866026	nat_rural	0	priv_no_low	0	0	0	0	0	0	-0.111325	-0.220331	-0.253674	-0.375008	-0.130086	-0.371664	0	0	0	0	0	0	0	0	0
18	1		Male	0.365359	Mar/Cohab	2	-0.732315	Employed	-0.3088	nat_rural	0	priv_medlow_med	0	0	0	0	0	0	-0.111325	-0.220331	-0.253674	-0.375008	-0.130086	-0.371664	0	0	0	0	0	0	0	0	0
18	2	0.755354	Female	0.298715	Mar/Cohab	2	-0.0432302	Homemaker	-0.261835	nat_scty	0	priv_medlow_med	1	1	0	0	0	1	-0.111325	0.638231	-0.253674	-0.375008	-0.130086	-0.218949	1	1	0	1	0	1	0	0	0					0	0	0	0	0	0	0	0	0	0	0	0
18	2	0.549677	Male	1.0318	Mar/Cohab	1	-0.96201	Employed	-0.17155	nat_scty	1	priv_medlow_med	1	0	0	0	0	0	-0.111325	-0.220331	4.28607	2.09452	-0.130086	2.47223	0	0	0	0	0	0	0	0	0					0	0	0	1	0	0	0	0	0	0	0	0
18	2	0.663409	Female	0.965158	Mar/Cohab	2	-0.272925	Employed	0.204615	nat_urb	1	priv_medlow_med	0	0	0	0	0	0	-0.111325	-0.220331	-0.253674	-0.375008	-0.130086	-0.371664	0	0	0	0	0	0	0	0	0					0	0	0	0	0	0	0	0	0	0	0	0
18	2		Male	-0.367728	Mar/Cohab	2	-0.732315	Employed	-0.5435	nat_rural	0	priv_medlow_med	0	0	0	0	0	0	-0.111325	-0.220331	-0.253674	-0.375008	-0.130086	-0.371664	0	0	0	0	0	0	0	0	0
18	1		Male	0.298715	Mar/Cohab	3	0.645854	Employed	-0.132413	nat_rural	0	priv_medlow_med	0	0	0	0	0	0	-0.111325	-0.220331	-0.253674	-0.375008	-0.130086	-0.371664	0	0	0	0	0	0	0	0	0
18	2	1.08676	Female	0.631936	Mar/Cohab	2	-0.0432302	Employed	-0.504062	nat_urb	1	priv_medlow_med	3	0	1	0	0	1	-0.111325	-0.220331	-0.253674	-0.205862	-0.130086	-0.269854	1	0	0	0	1	1	0	0	0					0	0	0	0	0	0	0	0	0	0	0	0
25	1	0.673713	Male	-1.36739	Never Mar	3	0.645854	Employed	-0.190667	nat_urb	0	priv_high_veryhigh	0	0	0	0	0	0	-0.111325	-0.220331	-0.253674	-0.375008	-0.130086	-0.371664	0	0	0	0	0	0	0	0	0					0	0	0	1	0	0	0	0	0	0	0	0
25	1	0.786686	Female	0.698581	Sep/Wid/Div	2	-0.732315	Employed	-0.54362	nat_rural	0	priv_high_veryhigh	0	0	0	0	0	0	-0.111325	-0.220331	-0.253674	-0.375008	-0.130086	-0.371664	0	0	0	0	0	0	0	0	0					0	0	0	0	0	0	0	0	0	0	0	0
25	1	2.28292	Female	-0.700949	Sep/Wid/Div	3	0.645854	Other	-0.563219	nat_urb	0	priv_high_veryhigh	2	1	0	0	0	1	-0.111325	-0.220331	-0.253674	3.68448	-0.130086	2.07178	1	1	1	1	0	1	0	1	1					0	0	0	0	0	0	0	0	0	0	0	0
25	2	0.524458	Female	0.631936	Sep/Wid/Div	2	-0.0432302	Employed	-0.425788	nat_scty	1	priv_high_veryhigh	1	0	0	0	0	0	-0.111325	-0.220331	-0.253674	-0.0705461	-0.130086	-0.188406	0	0	0	0	0	0	0	0	0					0	0	0	0	0	0	0	0	0	0	0	0
25	2	1.36467	Female	-0.967526	Never Mar	3	0.645854	Employed	-0.367234	nat_urb	0	priv_high_veryhigh	0	0	0	0	0	0	-0.111325	-0.220331	-0.253674	-0.375008	-0.130086	-0.371664	0	0	0	0	0	0	0	0	0					0	0	0	0	0	0	0	0	0	0	0	0
25	2	0.279108	Female	-0.501016	Mar/Cohab	3	0.41616	Other	-0.661211	nat_rural	1	priv_high_veryhigh	3	0	1	0	0	1	-0.111325	-0.0486183	-0.253674	-0.0705461	-0.130086	-0.157863	1	0	0	0	1	1	0	0	0					0	0	0	0	0	0	0	0	0	0	0	0
25	2	0.127709	Male	0.765225	Mar/Cohab	4	2.02402	Employed	0.26475	nat_urb	1	priv_high_veryhigh	0	0	0	0	0	0	-0.111325	-0.220331	-0.253674	-0.375008	-0.130086	-0.371664	0	0	0	0	0	0	0	0	0					0	0	0	0	0	0	0	0	0	0	0	0
25	1	1.40735	Female	0.698581	Mar/Cohab	2	-0.50262	Employed	0.0441538	nat_scty	1	priv_high_veryhigh	0	0	0	0	0	0	-0.111325	-0.220331	-0.253674	-0.375008	-0.130086	-0.371664	0	0	0	0	0	0	0	0	0					0	0	0	0	0	0	0	0	0	0	0	0
25	1		Male	0.432004	Mar/Cohab	2	-0.0432302	Employed	0.397288	nat_rural	0	priv_high_veryhigh	0	0	0	0	0	0	-0.111325	-0.220331	-0.253674	-0.375008	-0.130086	-0.371664	0	0	0	0	0	0	0	0	0
25	1		Female	0.0987822	Mar/Cohab	4	1.10524	Employed	0.798289	nat_rural	0	priv_high_veryhigh	0	0	0	0	0	0	-0.111325	-0.220331	-0.253674	-0.375008	-0.130086	-0.371664	0	0	0	0	0	0	0	0	0
25	2	1.81905	Male	1.6316	Mar/Cohab	1	-1.88079	Retired	-0.386953	nat_scty	1	priv_high_veryhigh	0	0	0	0	0	0	-0.111325	-0.220331	-0.253674	-0.375008	-0.130086	-0.371664	0	0	0	0	0	0	0	0	0
25	2	0.209308	Female	0.0987822	Sep/Wid/Div	2	-0.732315	Employed	0.749519	nat_scty	1	priv_high_veryhigh	0	0	0	0	0	0	-0.111325	-0.220331	-0.253674	-0.375008	-0.130086	-0.371664	0	0	0	0	0	0	0	0	0					0	0	0	0	0	0	0	0	0	0	0	0
23	1		Female	0.765225	Mar/Cohab	3	0.645854	Homemaker	-0.0738586	nat_rural	0	priv_no_low	0	1	0	0	0	1	-0.111325	-0.220331	-0.253674	-0.375008	-0.130086	-0.371664	0	0	0	0	0	0	0	0	0
23	1	0.844163	Female	1.96482	Mar/Cohab	4	1.10524	Retired	0.631205	nat_urb	0	priv_no_low	0	0	0	0	0	0	-0.111325	-0.220331	-0.253674	-0.375008	-0.130086	-0.371664	1	0	1	1	0	1	0	0	0					0	0	0	0	0	0	0	0	0	0	0	0
23	1	0.814455	Female	0.298715	Mar/Cohab	4	1.56463	Employed	1.50004	nat_urb	0	priv_no_low	0	0	0	0	0	0	-0.111325	-0.220331	-0.253674	-0.375008	-0.130086	-0.371664	0	0	0	0	0	0	0	0	0					0	0	0	0	0	0	0	0	0	0	0	0
23	2	3.32109	Female	2.56462	Sep/Wid/Div	3	0.645854	Retired	-0.661211	nat_scty	1	priv_no_low	0	0	0	0	0	0	-0.111325	-0.220331	-0.253674	-0.375008	-0.130086	-0.371664	0	0	0	0	0	0	0	0	0					0	0	0	0	0	0	0	0	0	0	0	0
23	2		Female	-0.700949	Mar/Cohab	1	-0.96201	Employed	0.102407	nat_rural	0	priv_no_low	0	0	0	0	0	0	-0.111325	-0.220331	-0.253674	-0.375008	-0.130086	-0.371664	0	0	0	0	0	0	0	0	0
23	2		Male	-0.967526	Never Mar	2	-0.0432302	Employed	-0.0732565	nat_rural	0	priv_no_low	0	0	0	0	0	0	-0.111325	-0.220331	-0.253674	-0.375008	-0.130086	-0.371664	0	0	0	0	0	0	0	0	0
23	2	0.735187	Female	1.09845	Mar/Cohab	1	-1.65109	Homemaker	0.874455	nat_urb	1	priv_no_low	2	0	0	0	0	0	-0.111325	3.21392	-0.253674	-0.375008	-0.130086	0.239197	0	0	0	0	0	0	0	0	0					0	0	0	0	0	0	0	0	0	0	0	0
19	1		Male	0.498648	Sep/Wid/Div	1	-0.96201	Other	-0.572928	nat_rural	0	priv_high_veryhigh	0	0	0	0	0	0	-0.111325	-0.220331	-0.253674	-0.375008	-0.130086	-0.371664	0	0	0	0	0	0	0	0	0
19	1	0.955006	Male	-1.43404	Never Mar	2	-0.50262	Employed	-0.425487	nat_urb	0	priv_high_veryhigh	0	0	0	0	0	0	-0.111325	-0.220331	-0.253674	-0.375008	-0.130086	-0.371664	0	0	0	0	0	0	0	0	0					0	1	1	0	0	0	0	0	0	0	0	0
19	2		Male	-0.301083	Mar/Cohab	1	-1.88079	Employed	-0.455517	nat_rural	0	priv_high_veryhigh	0	0	0	0	0	0	-0.111325	-0.220331	-0.253674	-0.375008	-0.130086	-0.371664	0	0	0	0	0	0	0	0	0
19	1	4.78213	Male	-0.434372	Mar/Cohab	1	-0.96201	Other	-0.190667	nat_rural	1	priv_high_veryhigh	0	0	0	0	0	0	-0.111325	-0.220331	-0.253674	-0.375008	-0.130086	-0.371664	0	0	0	0	0	0	0	0	0					0	0	0	0	0	0	0	0	0	0	0	0
22	1		Female	-0.167795	Never Mar	2	-0.272925	Employed	0.161564	nat_rural	0	priv_medlow_med	0	0	0	0	0	0	-0.111325	-0.220331	-0.253674	-0.375008	-0.130086	-0.371664	0	0	0	0	0	0	0	0	0
22	1		Female	-0.101151	Sep/Wid/Div	2	-0.272925	Employed	-0.519957	nat_rural	0	priv_medlow_med	0	1	0	0	0	1	-0.111325	-0.220331	-0.253674	-0.375008	-0.130086	-0.371664	0	0	0	0	0	0	0	0	0
22	1		Female	0.365359	Sep/Wid/Div	2	-0.0432302	Homemaker	-0.249823	nat_rural	0	priv_medlow_med	0	0	0	0	0	0	-0.111325	-0.220331	-0.253674	-0.375008	-0.130086	-0.371664	0	0	0	0	0	0	0	0	0
22	2		Female	-0.501016	Mar/Cohab	2	-0.50262	Homemaker	-0.425788	nat_rural	0	priv_medlow_med	0	0	0	0	0	0	-0.111325	-0.220331	-0.253674	-0.375008	-0.130086	-0.371664	0	0	0	0	0	0	0	0	0
22	2		Female	-1.56732	Never Mar	3	0.645854	Student	-0.396812	nat_rural	0	priv_medlow_med	0	0	0	0	0	0	-0.111325	-0.220331	-0.253674	-0.375008	-0.130086	-0.371664	0	0	0	0	0	0	0	0	0
22	1		Female	0.232071	Sep/Wid/Div	3	0.645854	Employed	-0.191209	nat_rural	0	priv_no_low	0	0	0	0	0	0	-0.111325	-0.220331	-0.253674	-0.375008	-0.130086	-0.371664	0	0	0	0	0	0	0	0	0
22	2		Male	1.96482	Mar/Cohab	4	0.875549	Retired	-0.367234	nat_rural	0	priv_no_low	0	0	0	0	0	0	-0.111325	-0.220331	-0.253674	-0.375008	-0.130086	-0.371664	0	0	0	0	0	0	0	0	0
22	2	3.21614	Male	1.96482	Mar/Cohab	4	0.875549	Employed	0.6583	nat_urb	0	priv_no_low	0	0	0	0	0	0	-0.111325	-0.220331	-0.253674	-0.375008	-0.130086	-0.371664	0	0	0	0	0	0	0	0	0					0	0	0	0	0	0	0	0	0	0	0	0
22	1		Male	2.16475	Mar/Cohab	2	-0.0432302	Retired	-0.0014556	nat_rural	0	priv_no_low	0	0	0	0	0	0	-0.111325	-0.220331	-0.253674	-0.375008	-0.130086	-0.371664	0	0	0	0	0	0	0	0	0
16	2	0.488355	Male	-1.10081	Mar/Cohab	2	-0.50262	Employed	-0.425939	nat_urb	0	priv_high_veryhigh	1	1	0	0	0	1	-0.111325	-0.220331	-0.253674	-0.375008	-0.130086	-0.371664	0	0	0	0	0	0	0	0	0					0	1	1	0	1	0	1	0	0	1	0	0
16	1		Female	-1.16746	Mar/Cohab	2	-0.272925	Employed	-0.572928	nat_rural	0	priv_high_veryhigh	0	0	0	0	0	0	-0.111325	-0.220331	-0.253674	-0.375008	-0.130086	-0.371664	0	0	0	0	0	0	0	0	0
16	1	0.769598	Female	-0.367728	Mar/Cohab	3	0.645854	Homemaker	-0.406672	nat_urb	0	priv_high_veryhigh	0	1	0	0	0	1	-0.111325	-0.220331	-0.253674	-0.375008	-0.130086	-0.371664	0	0	0	0	0	0	0	0	0					0	0	0	0	0	0	0	0	0	0	0	0
16	1		Female	-1.2341	Never Mar	3	0.645854	Employed	-0.337655	nat_rural	0	priv_high_veryhigh	0	0	0	0	0	0	-0.111325	-0.220331	-0.253674	-0.375008	-0.130086	-0.371664	0	0	0	0	0	0	0	0	0
16	2		Female	-0.56766	Mar/Cohab	2	-0.0432302	Homemaker	-0.563219	nat_rural	0	priv_high_veryhigh	0	0	0	0	0	0	-0.111325	-0.220331	0.359191	3.68448	-0.130086	2.25504	0	0	0	0	0	0	0	0	0
16	2		Female	-0.834238	Never Mar	2	-0.0432302	Other	-0.621773	nat_rural	0	priv_high_veryhigh	0	0	0	0	0	0	-0.111325	-0.220331	-0.253674	-0.375008	-0.130086	-0.371664	0	0	0	0	0	0	0	0	0
16	1	2.15364	Female	-1.30075	Never Mar	3	0.645854	Other	-0.572928	nat_urb	0	priv_high_veryhigh	1	1	0	1	0	1	-0.111325	-0.220331	-0.253674	-0.239691	-0.130086	-0.290216	0	0	0	0	0	0	0	0	0					0	0	0	0	0	0	0	1	0	0	1	0
16	1		Male	-0.700949	Mar/Cohab	1	-0.96201	Employed	-0.496656	nat_rural	0	priv_high_veryhigh	0	0	0	0	0	0	-0.111325	-0.220331	-0.253674	-0.375008	-0.130086	-0.371664	0	0	0	0	0	0	0	0	0
25	1		Male	0.032138	Mar/Cohab	4	1.56463	Employed	0.0800542	nat_rural	0	priv_no_low	0	0	0	0	0	0	-0.111325	-0.220331	-0.253674	-0.375008	-0.130086	-0.371664	0	0	0	0	0	0	0	0	0
25	2	3.28444	Male	0.0987822	Mar/Cohab	4	1.56463	Employed	-0.455517	nat_urb	0	priv_no_low	2	0	0	0	0	0	-0.111325	-0.220331	-0.253674	-0.375008	-0.130086	-0.371664	0	0	0	0	0	0	0	0	0					0	0	0	0	0	0	0	0	0	0	0	0
25	1	3.21163	Male	-1.36739	Never Mar	3	0.645854	Employed	-0.465226	nat_urb	0	priv_no_low	0	0	0	0	0	0	-0.111325	-0.220331	-0.253674	-0.375008	-0.130086	-0.371664	0	0	0	0	0	0	0	0	0					0	0	0	0	0	0	0	0	0	0	0	0
25	2	4.20132	Male	-0.234439	Mar/Cohab	2	-0.272925	Employed	-0.496656	nat_urb	0	priv_no_low	0	0	0	0	0	0	-0.111325	-0.220331	-0.253674	-0.375008	-0.130086	-0.371664	0	0	0	0	0	0	0	0	0					0	0	0	0	0	0	0	0	0	0	0	0
25	1	1.11549	Female	0.298715	Mar/Cohab	2	-0.0432302	Employed	-0.285137	nat_urb	0	priv_no_low	0	0	0	0	0	0	-0.111325	-0.220331	0.472685	0.978155	-0.130086	0.660012	0	0	0	0	0	0	0	0	0					0	0	0	0	0	0	0	0	0	0	0	0
24	2	1.23136	Female	-0.301083	Mar/Cohab	3	0.645854	Employed	0.479475	nat_urb	0	priv_medlow_med	0	0	1	0	0	1	-0.111325	-0.220331	-0.253674	-0.375008	-0.130086	-0.371664	0	0	0	0	0	0	0	0	0					0	0	0	0	0	0	0	0	0	0	0	0
24	1		Female	-1.30075	Never Mar	3	0.645854	Employed	-0.455517	nat_rural	0	priv_medlow_med	0	1	0	0	0	1	-0.111325	-0.220331	-0.253674	-0.239691	-0.130086	-0.290216	0	0	0	0	0	0	0	0	0
24	2	0.527577	Female	-0.834238	Sep/Wid/Div	2	-0.0432302	Other	-0.621773	nat_urb	1	priv_medlow_med	0	1	1	0	0	1	-0.111325	-0.220331	-0.253674	0.335403	-0.130086	0.0559383	0	0	0	0	0	0	0	0	0					0	0	0	0	0	0	1	0	0	0	0	0
24	2	6.05845	Female	-1.10081	Mar/Cohab	4	0.875549	Homemaker	-0.386953	nat_urb	0	priv_medlow_med	0	0	0	0	0	0	-0.111325	-0.220331	-0.253674	-0.375008	-0.130086	-0.371664	0	0	0	0	0	0	0	0	0					0	0	0	0	0	0	0	0	0	0	0	0
24	1		Male	0.631936	Mar/Cohab	2	-0.0432302	Employed	-0.514222	nat_rural	0	priv_medlow_med	0	0	0	0	0	0	-0.111325	-0.220331	-0.253674	-0.375008	-0.130086	-0.371664	0	0	0	0	0	0	0	0	0
24	2		Male	0.298715	Mar/Cohab	2	-0.0432302	Employed	-0.572928	nat_rural	0	priv_medlow_med	0	0	0	0	0	0	-0.111325	-0.220331	-0.253674	-0.375008	-0.130086	-0.371664	0	0	0	0	0	0	0	0	0
24	1		Female	0.0987822	Mar/Cohab	1	-1.65109	Employed	-0.337655	nat_rural	0	priv_medlow_med	0	0	0	0	0	0	-0.111325	-0.220331	-0.253674	-0.375008	-0.130086	-0.371664	0	0	0	0	0	0	0	0	0
24	1		Male	0.898513	Mar/Cohab	2	-0.50262	Other	-0.355402	nat_rural	0	priv_medlow_med	0	0	0	0	0	0	-0.111325	-0.220331	-0.253674	-0.375008	-0.130086	-0.371664	0	0	0	0	0	0	0	0	0
24	1	0.248283	Female	0.565292	Mar/Cohab	3	0.645854	Homemaker	-0.519957	nat_urb	0	priv_medlow_med	0	0	1	0	0	1	-0.111325	-0.220331	0.064108	-0.375008	-0.130086	-0.276642	0	0	0	0	0	0	0	0	0					0	0	0	0	0	0	0	0	0	0	0	0
24	2		Male	1.76489	Mar/Cohab	1	-0.96201	Retired	1.4445	nat_rural	0	priv_medlow_med	0	0	0	0	0	0	-0.111325	-0.220331	-0.253674	-0.375008	-0.130086	-0.371664	0	0	0	0	0	0	0	0	0
19	2	0.527046	Male	1.29838	Mar/Cohab	1	-1.1917	Retired	-0.190968	nat_urb	1	priv_no_low	1	0	0	0	0	0	13.1425	-0.220331	6.55594	3.68448	-0.130086	5.73695	0	0	0	0	0	0	0	0	0					0	0	0	0	0	0	0	0	0	0	0	0
19	2		Female	-0.634305	Never Mar	4	1.10524	Employed	0.131986	nat_rural	0	priv_no_low	0	0	0	0	0	0	-0.111325	-0.220331	-0.253674	-0.375008	-0.130086	-0.371664	0	0	0	0	0	0	0	0	0
19	2	0.928649	Female	-0.234439	Sep/Wid/Div	3	0.645854	Other	-0.367234	nat_urb	0	priv_no_low	1	0	1	0	0	1	-0.111325	-0.220331	-0.253674	-0.375008	-0.130086	-0.371664	0	0	0	0	0	0	0	0	0					0	0	0	0	0	1	0	0	0	0	0	0
19	2	1.3815	Female	2.16475	Sep/Wid/Div	3	0.645854	Retired	1.10085	nat_scty	1	priv_no_low	0	0	0	0	0	0	-0.111325	-0.220331	-0.253674	-0.375008	-0.130086	-0.371664	0	0	0	0	0	0	0	0	0					0	0	0	0	0	0	0	0	0	0	0	0
19	2	1.29641	Female	0.831869	Mar/Cohab	1	-1.65109	Employed	0.005017	nat_rural	1	priv_medlow_med	0	0	0	0	0	0	-0.111325	-0.220331	-0.253674	-0.375008	-0.130086	-0.371664	0	0	0	0	0	0	0	0	0					0	0	0	0	0	0	0	0	0	0	0	0
19	1	1.31222	Female	-0.367728	Sep/Wid/Div	2	-0.50262	Employed	-0.347515	nat_urb	0	priv_medlow_med	1	1	1	0	0	1	-0.111325	0.781325	0.359191	0.267745	0.239152	0.425509	0	0	0	0	0	0	0	0	0					0	0	1	1	0	0	0	0	0	0	0	0
19	1	1.91969	Male	-1.2341	Mar/Cohab	2	-0.50262	Employed	-0.526512	nat_rural	1	priv_medlow_med	3	0	0	0	0	0	-0.111325	-0.220331	-0.253674	-0.375008	-0.130086	-0.371664	0	0	0	0	0	0	0	0	0					0	1	1	0	0	0	0	0	0	0	0	0
19	1	1.31143	Male	0.765225	Mar/Cohab	1	-0.96201	Employed	-0.015003	nat_urb	0	priv_medlow_med	2	0	0	0	0	0	-0.111325	-0.220331	-0.253674	-0.375008	-0.130086	-0.371664	0	0	0	0	0	0	0	0	0					1	0	0	0	0	0	0	0	0	0	0	0
19	2		Male	-0.634305	Mar/Cohab	3	0.645854	Employed	-0.112694	nat_rural	0	priv_medlow_med	0	0	0	0	0	0	-0.111325	-0.220331	-0.253674	-0.375008	-0.130086	-0.371664	0	0	0	0	0	0	0	0	0
22	1	2.47063	Female	-0.167795	Sep/Wid/Div	3	0.645854	Employed	-0.132413	nat_urb	0	priv_no_low	0	0	0	0	0	0	-0.111325	-0.220331	-0.253674	-0.375008	-0.130086	-0.371664	0	0	0	0	0	0	0	0	0					0	0	0	0	0	0	0	0	0	0	0	0
22	1		Male	0.631936	Mar/Cohab	2	-0.50262	Employed	0.0441538	nat_rural	0	priv_no_low	0	0	0	0	0	0	-0.111325	-0.220331	-0.253674	-0.375008	-0.130086	-0.371664	0	0	0	0	0	0	0	0	0
22	2		Female	1.09845	Sep/Wid/Div	3	0.645854	Retired	0.670041	nat_rural	0	priv_no_low	0	0	0	0	0	0	-0.111325	-0.220331	-0.253674	-0.375008	-0.130086	-0.371664	0	0	0	0	0	0	0	0	0
22	1	0.645437	Female	-0.234439	Mar/Cohab	2	-0.0432302	Employed	-0.0732565	nat_urb	1	priv_no_low	1	1	1	0	0	1	-0.111325	1.49679	-0.253674	3.68448	-0.130086	2.37721	1	1	0	1	0	1	0	0	0					0	0	0	0	0	0	0	0	0	0	0	0
22	1	1.95746	Male	-0.0345063	Mar/Cohab	2	-0.272925	Other	-0.367234	nat_scty	1	priv_no_low	2	0	0	0	0	0	-0.111325	-0.220331	-0.253674	-0.375008	-0.130086	-0.371664	0	0	0	0	0	0	0	0	0					0	0	0	0	0	0	0	0	0	0	0	0
22	2	1.18177	Female	-1.50068	Never Mar	2	-0.732315	Employed	-0.504363	nat_urb	0	priv_no_low	0	0	0	0	0	0	-0.111325	-0.220331	-0.253674	0.0309412	-0.130086	-0.12732	0	0	0	0	0	0	0	0	0					0	0	0	0	0	0	0	0	0	0	0	1
22	2	0.787848	Female	-1.2341	Mar/Cohab	2	-0.50262	Other	-0.54362	nat_urb	1	priv_no_low	1	1	0	0	0	1	-0.111325	0.380663	-0.253674	2.66961	-0.130086	1.56782	0	0	0	0	0	0	0	0	0					0	0	0	0	0	0	0	0	0	0	0	0
22	2		Female	-0.834238	Mar/Cohab	2	-0.50262	Employed	-0.504363	nat_rural	0	priv_no_low	0	0	0	0	0	0	-0.111325	-0.220331	-0.253674	-0.375008	-0.130086	-0.371664	0	0	0	0	0	0	0	0	0
22	2	1.31962	Female	0.498648	Never Mar	1	-1.4214	Employed	-0.0732565	nat_scty	1	priv_no_low	2	0	0	0	0	0	-0.111325	0.0658566	-0.253674	0.639865	-0.130086	0.290102	0	0	0	0	0	0	0	0	0					0	0	0	1	0	0	0	0	1	0	0	0
19	2		Male	1.0318	Mar/Cohab	1	-0.96201	Employed	0.807772	nat_rural	0	priv_medlow_med	0	0	0	0	0	0	-0.111325	-0.220331	-0.253674	0.0985993	-0.130086	-0.0865959	0	0	0	0	0	0	0	0	0
19	2	0.399208	Male	-0.434372	Mar/Cohab	3	0.645854	Employed	-0.396812	nat_scty	1	priv_medlow_med	0	0	0	0	0	0	-0.111325	-0.220331	-0.253674	-0.375008	-0.130086	-0.371664	0	0	0	0	0	0	0	0	0					0	0	0	0	0	0	0	0	0	0	0	0
19	1		Female	-1.16746	Mar/Cohab	2	-0.272925	Homemaker	-0.396812	nat_rural	0	priv_medlow_med	0	0	0	0	0	0	-0.111325	-0.220331	-0.253674	-0.375008	-0.130086	-0.371664	0	0	0	0	0	0	0	0	0
19	1		Male	-0.700949	Mar/Cohab	2	-0.732315	Employed	-0.465226	nat_rural	0	priv_medlow_med	0	0	0	0	0	0	-0.111325	-0.220331	-0.253674	-0.375008	-0.130086	-0.371664	0	0	0	0	0	0	0	0	0
19	2		Female	-0.900882	Mar/Cohab	3	0.645854	Other	-0.524082	nat_rural	0	priv_medlow_med	0	0	0	0	0	0	-0.111325	-0.220331	-0.253674	0.166257	-0.130086	-0.0458718	0	0	0	0	0	0	0	0	0
19	2		Female	-0.700949	Never Mar	3	0.645854	Employed	-0.367234	nat_rural	0	priv_medlow_med	0	0	0	0	0	0	-0.111325	-0.220331	-0.253674	-0.375008	-0.130086	-0.371664	0	0	0	0	0	0	0	0	0
19	2		Male	0.565292	Mar/Cohab	1	-0.96201	Employed	0.0850538	nat_rural	0	priv_medlow_med	0	0	0	0	0	0	-0.111325	-0.220331	-0.253674	-0.375008	-0.130086	-0.371664	0	0	0	0	0	0	0	0	0
19	1	0.59853	Female	0.831869	Mar/Cohab	1	-1.4214	Homemaker	-0.16154	nat_scty	1	priv_medlow_med	0	1	0	0	0	1	-0.111325	-0.220331	-0.253674	-0.375008	-0.130086	-0.371664	0	0	0	0	0	0	0	0	0					0	0	0	0	0	0	0	0	0	0	0	0
19	2		Female	-0.834238	Mar/Cohab	4	1.56463	Employed	-0.265027	nat_rural	0	priv_medlow_med	0	0	0	0	0	0	-0.111325	-0.220331	-0.253674	-0.375008	-0.130086	-0.371664	0	0	0	0	0	0	0	0	0
19	1		Female	-1.50068	Mar/Cohab	3	0.645854	Employed	0.00923174	nat_rural	0	priv_medlow_med	0	0	0	0	0	0	-0.111325	-0.220331	-0.253674	3.0079	-0.130086	1.66454	1	0	0	0	1	1	0	0	0
23	2		Male	-0.900882	Never Mar	4	1.79433	Employed	0.161564	nat_rural	0	priv_no_low	0	0	0	0	0	0	-0.111325	-0.220331	-0.253674	-0.375008	-0.130086	-0.371664	0	0	0	0	0	0	0	0	0
23	1		Female	1.69824	Sep/Wid/Div	4	1.33494	Employed	-0.661211	nat_rural	0	priv_no_low	0	0	0	0	0	0	-0.111325	-0.220331	-0.253674	-0.375008	-0.130086	-0.371664	0	0	0	0	0	0	0	0	0
23	2	0.478301	Male	0.831869	Mar/Cohab	4	1.56463	Employed	0.411738	nat_urb	1	priv_no_low	0	0	1	0	0	1	-0.111325	-0.220331	-0.253674	-0.375008	-0.130086	-0.371664	1	1	0	1	0	1	0	0	0					0	0	0	0	0	0	0	0	0	0	0	0
23	2		Male	-1.16746	Never Mar	4	1.33494	Employed	0.278974	nat_rural	0	priv_no_low	0	0	0	0	0	0	-0.111325	-0.220331	-0.253674	-0.375008	-0.130086	-0.371664	0	0	0	0	0	0	0	0	0
23	1		Male	2.49798	Mar/Cohab	4	1.56463	Retired	0.455541	nat_rural	0	priv_no_low	0	0	0	0	0	0	-0.111325	-0.220331	-0.253674	-0.375008	-0.130086	-0.371664	0	0	0	0	0	0	0	0	0
23	2	0.354606	Female	2.56462	Sep/Wid/Div	4	1.10524	Retired	2.13948	nat_scty	0	priv_no_low	1	0	0	0	0	0	-0.111325	-0.220331	-0.253674	-0.375008	-0.130086	-0.371664	0	0	0	0	0	0	0	0	0					0	0	0	0	0	0	0	0	0	0	0	0
23	2		Female	2.56462	Sep/Wid/Div	3	0.645854	Homemaker	0.161564	nat_rural	0	priv_no_low	0	0	0	0	0	0	-0.111325	-0.220331	-0.253674	-0.375008	-0.130086	-0.371664	0	0	0	0	0	0	0	0	0
23	2	1.02638	Female	0.365359	Sep/Wid/Div	4	1.33494	Homemaker	1.9736	nat_urb	0	priv_no_low	0	0	0	1	0	1	-0.111325	1.38232	-0.253674	0.572206	-0.130086	0.483541	0	0	0	0	0	0	0	0	0					0	0	0	0	0	0	0	0	0	0	0	0
23	2	1.00529	Male	-0.967526	Sep/Wid/Div	2	-0.272925	Employed	0.161564	nat_scty	1	priv_no_low	1	0	0	0	0	0	-0.111325	-0.220331	-0.253674	-0.375008	-0.130086	-0.371664	0	0	0	0	0	0	0	0	0					0	0	0	0	0	0	0	0	0	0	0	0
18	1	0.820924	Male	0.0987822	Mar/Cohab	3	0.645854	Employed	-0.220697	nat_rural	1	priv_no_low	1	0	0	0	0	0	-0.111325	-0.220331	-0.253674	0.944326	-0.130086	0.422455	0	0	0	0	0	0	0	0	0					1	1	0	1	0	0	1	1	1	1	0	0
18	1	7.34828	Male	-1.56732	Never Mar	3	0.645854	Employed	-0.421574	nat_urb	0	priv_no_low	0	0	0	0	0	0	-0.111325	-0.220331	-0.253674	-0.375008	-0.130086	-0.371664	0	0	0	0	0	0	0	0	0					0	0	0	0	0	0	0	0	0	0	0	0
18	2		Male	0.432004	Mar/Cohab	2	-0.732315	Employed	-0.379065	nat_rural	0	priv_no_low	0	0	0	0	0	0	-0.111325	-0.220331	-0.253674	-0.375008	-0.130086	-0.371664	0	0	0	0	0	0	0	0	0
18	1	0.602955	Female	-0.301083	Mar/Cohab	3	0.645854	Employed	-0.27895	nat_urb	0	priv_no_low	1	1	0	0	0	1	-0.111325	-0.220331	-0.253674	0.538377	-0.130086	0.178111	0	0	0	0	0	0	0	0	0					0	0	0	0	0	0	0	0	0	0	0	0
18	2	0.702991	Female	2.03147	Mar/Cohab	2	-0.272925	Homemaker	-0.465226	nat_urb	0	priv_no_low	0	1	0	0	0	1	-0.111325	4.93104	-0.253674	3.68448	-0.130086	2.98807	0	0	0	0	0	0	0	0	0					0	0	0	0	0	0	0	0	0	0	0	0
18	1		Female	1.89818	Sep/Wid/Div	1	-1.1917	Retired	-0.190667	nat_rural	0	priv_no_low	0	1	0	0	0	1	-0.111325	-0.220331	-0.253674	-0.375008	-0.130086	-0.371664	0	0	0	0	0	0	0	0	0
18	1	0.397128	Female	0.565292	Mar/Cohab	4	3.40219	Employed	0.0441538	nat_urb	0	priv_no_low	3	1	1	0	0	1	-0.111325	3.21392	1.78921	-0.375008	-0.130086	0.850058	0	0	0	0	0	0	0	0	0					0	0	0	0	0	0	0	0	0	0	0	0
18	1		Female	1.89818	Mar/Cohab	1	-0.96201	Homemaker	-0.249823	nat_rural	0	priv_no_low	0	1	0	0	0	1	-0.111325	-0.220331	-0.253674	-0.375008	-0.130086	-0.371664	0	0	0	0	0	0	0	0	0
17	1	0.256225	Male	0.965158	Mar/Cohab	4	1.10524	Employed	-0.269241	nat_urb	1	priv_no_low	1	0	0	0	0	0	-0.111325	-0.220331	-0.253674	-0.375008	-0.130086	-0.371664	0	0	0	0	0	0	0	0	0					0	0	0	0	0	0	0	0	0	0	0	0
17	2		Female	0.432004	Mar/Cohab	3	0.645854	Employed	-0.425788	nat_rural	0	priv_no_low	0	0	0	0	0	0	-0.111325	-0.220331	-0.253674	-0.239691	-0.130086	-0.290216	0	0	0	0	0	0	0	0	0
17	1		Male	-0.56766	Mar/Cohab	2	-0.0432302	Employed	0.00441489	nat_rural	0	priv_no_low	0	0	0	0	0	0	-0.111325	-0.220331	-0.253674	-0.375008	-0.130086	-0.371664	0	0	0	0	0	0	0	0	0
17	1	0.337721	Female	0.765225	Never Mar	4	1.56463	Retired	0.6583	nat_urb	0	priv_no_low	0	1	0	0	0	1	-0.111325	-0.220331	-0.253674	-0.375008	-0.130086	-0.371664	1	0	0	0	0	0	0	1	1					0	0	0	0	0	0	0	0	0	0	0	0
17	2	0.384527	Female	0.232071	Sep/Wid/Div	3	0.645854	Employed	0.6583	nat_urb	0	priv_no_low	1	0	0	0	0	0	-0.111325	-0.220331	-0.253674	-0.375008	-0.130086	-0.371664	0	0	0	0	0	0	0	0	0					0	0	0	0	0	0	0	0	0	0	0	0
17	2	3.32129	Male	-0.834238	Mar/Cohab	4	1.10524	Employed	-0.308679	nat_scty	1	priv_no_low	0	0	0	0	0	0	-0.111325	-0.220331	-0.253674	-0.375008	-0.130086	-0.371664	0	0	0	0	0	0	0	0	0					0	0	0	0	0	0	1	0	0	0	0	0
17	1		Male	1.43167	Mar/Cohab	3	0.645854	Retired	3.38086	nat_rural	0	priv_no_low	0	0	0	0	0	0	-0.111325	-0.220331	-0.253674	-0.375008	-0.130086	-0.371664	0	0	0	0	0	0	0	0	0
17	2	0.726911	Female	-0.434372	Mar/Cohab	3	0.41616	Employed	-0.249823	nat_scty	1	priv_no_low	3	0	1	0	0	1	-0.111325	-0.220331	-0.253674	-0.375008	-0.130086	-0.371664	1	1	0	1	1	1	0	0	0					0	0	0	0	0	0	0	0	0	0	0	0
17	2		Female	1.83153	Mar/Cohab	3	0.645854	Homemaker	-0.152132	nat_rural	0	priv_no_low	0	0	0	0	0	0	-0.111325	-0.220331	-0.253674	-0.375008	-0.130086	-0.371664	0	0	0	0	0	0	0	0	0
17	1	2.35422	Male	-0.834238	Never Mar	3	0.645854	Employed	-0.190667	nat_urb	0	priv_no_low	0	0	0	0	0	0	-0.111325	-0.220331	-0.253674	-0.375008	-0.130086	-0.371664	0	0	0	0	0	0	0	0	0					0	0	0	0	0	0	0	0	0	0	0	0
21	1		Female	-0.967526	Never Mar	3	0.645854	Employed	0.572952	nat_rural	0	priv_medlow_med	0	0	0	0	0	0	-0.111325	-0.220331	-0.253674	-0.375008	-0.130086	-0.371664	0	0	0	0	0	0	0	0	0
21	2		Female	-1.36739	Never Mar	3	0.645854	Employed	1.81705	nat_rural	0	priv_medlow_med	0	1	0	0	0	1	-0.111325	-0.220331	-0.253674	-0.375008	-0.130086	-0.371664	0	0	0	0	0	0	0	0	0
21	2	1.09505	Male	1.0318	Mar/Cohab	1	-1.65109	Employed	0.0732806	nat_scty	1	priv_medlow_med	3	1	1	0	0	1	3.20212	7.50673	5.87498	3.68448	8.17778	6.78559	1	0	0	0	1	1	0	0	0					0	0	0	0	0	0	0	0	0	0	0	0
21	1	1.4221	Male	0.232071	Mar/Cohab	4	1.10524	Employed	0.122126	nat_urb	0	priv_medlow_med	3	1	1	1	0	1	-0.111325	0.638231	-0.253674	-0.273521	-0.130086	-0.157863	0	0	0	0	0	0	0	0	0					0	1	1	0	0	0	0	1	1	0	0	0
21	2	0.821285	Male	0.698581	Mar/Cohab	2	-0.0432302	Employed	-0.328097	nat_rural	1	priv_medlow_med	2	0	0	0	0	0	-0.111325	-0.220331	-0.253674	-0.375008	-0.130086	-0.371664	0	0	0	0	0	0	0	0	0					0	0	0	0	0	0	0	0	0	0	0	0
21	2	0.454463	Female	2.2314	Sep/Wid/Div	1	-1.88079	Retired	-0.542898	nat_scty	1	priv_medlow_med	0	1	0	0	0	1	-0.111325	-0.220331	-0.253674	-0.375008	-0.130086	-0.371664	0	0	0	0	0	0	0	0	0					1	0	0	1	0	0	0	0	0	0	0	0
21	2		Male	1.09845	Mar/Cohab	4	1.56463	Employed	1.14578	nat_rural	0	priv_medlow_med	0	0	0	0	0	0	-0.111325	-0.220331	-0.253674	-0.375008	-0.130086	-0.371664	0	0	0	0	0	0	0	0	0
21	1	0.705244	Female	0.831869	Mar/Cohab	4	1.56463	Retired	1.20448	nat_urb	0	priv_medlow_med	0	0	0	0	0	0	-0.111325	-0.220331	-0.253674	-0.375008	-0.130086	-0.371664	1	1	0	1	0	1	0	0	0					0	0	0	0	0	0	0	0	0	0	0	0
21	1	8.38485	Male	-0.167795	Sep/Wid/Div	4	0.875549	Employed	0.368838	nat_scty	1	priv_medlow_med	1	0	0	0	0	0	-0.111325	-0.220331	-0.253674	-0.375008	-0.130086	-0.371664	0	0	0	0	0	0	0	0	0					0	0	0	0	0	0	0	0	0	0	0	0
21	2	0.501022	Female	-1.10081	Mar/Cohab	4	1.33494	Employed	0.161564	nat_urb	0	priv_medlow_med	2	1	0	0	0	1	-0.111325	-0.220331	-0.253674	-0.375008	-0.130086	-0.371664	0	0	0	0	0	0	0	0	0					0	0	1	0	0	0	0	0	0	0	1	0
21	2		Male	-0.967526	Mar/Cohab	2	-0.272925	Employed	-0.308077	nat_rural	0	priv_medlow_med	0	0	0	0	0	0	-0.111325	-0.220331	-0.253674	-0.375008	-0.130086	-0.371664	0	0	0	0	0	0	0	0	0
21	1	0.769207	Female	-1.10081	Never Mar	3	0.41616	Employed	-0.347515	nat_rural	1	priv_medlow_med	1	0	0	0	0	0	-0.111325	-0.220331	-0.253674	-0.375008	-0.130086	-0.371664	0	0	0	0	0	0	0	0	0					0	0	0	0	0	0	0	0	0	0	0	0
21	1	0.591231	Female	1.0318	Mar/Cohab	1	-1.1917	Homemaker	-0.132413	nat_scty	1	priv_medlow_med	2	0	1	0	0	1	-0.111325	-0.220331	-0.253674	1.92537	-0.130086	1.01295	1	0	1	1	0	1	1	0	1					0	0	0	0	0	0	0	0	0	0	0	0
21	2	0.591231	Female	0.631936	Sep/Wid/Div	1	-1.65109	Employed	-0.308679	nat_rural	0	priv_medlow_med	0	0	0	0	0	0	-0.111325	-0.220331	-0.253674	-0.375008	-0.130086	-0.371664	0	0	0	0	0	0	0	0	0					0	0	0	0	0	0	0	0	0	0	0	0
20	2		Male	1.83153	Mar/Cohab	1	-1.4214	Retired	-0.504062	nat_rural	0	priv_medlow_med	0	0	0	0	0	0	-0.111325	-0.220331	-0.253674	-0.375008	-0.130086	-0.371664	0	0	0	0	0	0	0	0	0
20	2	0.439731	Female	-0.367728	Mar/Cohab	1	-1.65109	Homemaker	-0.465226	nat_urb	0	priv_medlow_med	0	1	1	0	1	1	-0.111325	-0.220331	-0.253674	-0.104375	-0.130086	-0.208768	0	0	0	0	0	0	0	0	0					0	0	0	0	1	0	0	0	0	0	1	1
20	1	1.91969	Male	-1.03417	Never Mar	3	0.645854	Employed	-0.367234	nat_urb	0	priv_medlow_med	2	1	0	0	0	1	-0.111325	-0.220331	-0.253674	-0.375008	-0.130086	-0.371664	0	0	0	0	0	0	0	0	0					0	0	0	0	0	0	0	0	0	0	0	0
20	1	1.62984	Female	0.565292	Mar/Cohab	2	-0.732315	Employed	-0.519957	nat_urb	1	priv_high_veryhigh	0	0	0	0	0	0	-0.111325	-0.220331	1.38063	2.06069	-0.130086	1.58309	0	0	0	0	0	0	0	0	0					0	0	0	0	0	0	0	0	0	0	0	0
20	1	0.276978	Female	-1.50068	Sep/Wid/Div	3	0.645854	Employed	-0.367234	nat_urb	0	priv_high_veryhigh	0	0	0	0	0	0	-0.111325	1.92607	3.83209	-0.375008	-0.130086	1.23185	0	0	0	0	0	0	0	0	0					0	0	0	0	0	0	0	0	0	0	0	0
20	1	1.44171	Female	-0.301083	Mar/Cohab	2	-0.0432302	Other	-0.229804	nat_urb	0	priv_high_veryhigh	3	1	0	0	1	1	-0.111325	-0.220331	-0.253674	0.43689	-0.130086	0.117024	0	0	0	0	0	0	0	0	0					0	0	0	0	0	0	0	0	0	0	0	0
20	1		Female	-1.36739	Mar/Cohab	3	0.645854	Homemaker	-0.572928	nat_rural	0	priv_high_veryhigh	0	0	0	0	0	0	-0.111325	-0.220331	-0.253674	-0.375008	-0.130086	-0.371664	0	0	0	0	0	0	0	0	0
20	1		Female	0.365359	Mar/Cohab	2	-0.272925	Employed	-0.513997	nat_rural	0	priv_medlow_med	0	0	0	0	0	0	-0.111325	-0.220331	-0.253674	-0.375008	-0.130086	-0.371664	0	0	0	0	0	0	0	0	0
20	1	0.45497	Male	0.698581	Sep/Wid/Div	2	-0.0432302	Employed	0.0450569	nat_rural	1	priv_high_veryhigh	1	1	1	0	0	1	-0.111325	-0.220331	-0.0720843	0.301574	-0.130086	0.089875	1	0	0	0	1	1	0	0	0					0	0	0	1	0	0	0	1	0	0	0	0
20	1	1.19936	Female	0.765225	Sep/Wid/Div	1	-0.96201	Employed	-0.543349	nat_scty	1	priv_high_veryhigh	0	1	0	0	0	1	-0.111325	-0.220331	-0.253674	-0.036717	-0.130086	-0.168044	0	0	0	0	0	0	0	0	0					0	0	0	0	0	0	0	0	0	0	0	0
20	2	7.34828	Male	-1.10081	Mar/Cohab	1	-1.1917	Employed	-0.54362	nat_rural	1	priv_high_veryhigh	2	0	0	0	0	0	-0.111325	-0.220331	-0.253674	-0.375008	-0.130086	-0.371664	0	0	0	0	0	0	0	0	0					0	0	0	0	0	0	0	0	0	0	0	0
20	1	1.91969	Male	-1.30075	Mar/Cohab	2	-0.0432302	Employed	-0.347515	nat_urb	1	priv_high_veryhigh	1	0	0	0	0	0	-0.111325	-0.220331	-0.253674	-0.375008	-0.130086	-0.371664	0	0	0	0	0	0	0	0	0					0	0	1	0	0	0	0	0	0	0	0	0
20	2		Male	0.498648	Mar/Cohab	1	-0.96201	Employed	-0.449692	nat_rural	0	priv_medlow_med	0	0	0	0	0	0	-0.111325	-0.220331	-0.253674	-0.375008	-0.130086	-0.371664	0	0	0	0	0	0	0	0	0
20	2		Female	-0.767593	Mar/Cohab	2	-0.272925	Employed	-0.332101	nat_rural	0	priv_medlow_med	0	0	0	0	0	0	3.20212	-0.220331	-0.253674	1.65474	-0.130086	1.2573	0	0	0	0	0	0	0	0	0
20	2		Male	-1.30075	Mar/Cohab	3	0.645854	Employed	-0.269241	nat_rural	0	priv_medlow_med	0	0	0	0	0	0	-0.111325	-0.220331	-0.253674	-0.375008	-0.130086	-0.371664	0	0	0	0	0	0	0	0	0
20	2	0.297581	Female	-1.2341	Mar/Cohab	3	0.186465	Employed	-0.347515	nat_rural	1	priv_medlow_med	1	0	0	0	0	0	-0.111325	-0.220331	-0.253674	-0.375008	-0.130086	-0.371664	0	0	0	0	0	0	0	0	0					0	0	0	0	0	0	0	0	0	0	0	0
20	1	0.568826	Female	-0.101151	Mar/Cohab	3	0.645854	Employed	0.53818	nat_urb	0	priv_medlow_med	2	1	1	0	0	1	-0.111325	-0.220331	-0.185578	-0.375008	-0.130086	-0.351302	0	0	0	0	0	0	0	0	0					0	0	0	0	0	0	0	0	0	0	0	0
20	1		Female	0.565292	Mar/Cohab	1	-0.96201	Employed	-0.396361	nat_rural	0	priv_medlow_med	0	0	0	0	0	0	-0.111325	0.638231	-0.253674	-0.375008	0.94686	-0.0764149	0	0	0	0	0	0	0	0	0
20	1		Female	1.23173	Mar/Cohab	2	-0.732315	Homemaker	-0.132413	nat_rural	0	priv_medlow_med	0	0	0	0	0	0	-0.111325	-0.220331	-0.253674	-0.375008	-0.130086	-0.371664	0	0	0	0	0	0	0	0	0
24	1	1.1624	Female	-0.56766	Mar/Cohab	3	0.645854	Employed	-0.269241	nat_urb	1	priv_medlow_med	0	0	0	0	0	0	-0.111325	-0.220331	-0.253674	-0.375008	-0.130086	-0.371664	0	0	0	0	0	0	0	0	0					0	0	0	0	0	0	0	0	0	0	0	0
24	1		Female	1.16509	Sep/Wid/Div	2	-0.272925	Retired	-0.0732565	nat_rural	0	priv_medlow_med	0	0	0	0	0	0	-0.111325	-0.220331	-0.253674	1.18113	-0.130086	0.564989	0	0	0	0	0	0	0	0	0
24	2	1.1624	Female	-0.700949	Mar/Cohab	3	0.645854	Other	0.739132	nat_urb	0	priv_medlow_med	0	0	0	0	0	0	-0.111325	-0.220331	-0.253674	-0.375008	-0.130086	-0.371664	1	0	1	1	0	1	0	0	0					0	0	0	0	0	0	0	0	0	0	0	0
24	2		Male	-0.700949	Mar/Cohab	3	0.41616	Employed	-0.12564	nat_rural	0	priv_medlow_med	0	0	0	0	0	0	-0.111325	-0.220331	-0.253674	-0.375008	-0.130086	-0.371664	0	0	0	0	0	0	0	0	0
24	2		Male	0.365359	Mar/Cohab	4	1.33494	Employed	1.00096	nat_rural	0	priv_no_low	0	0	0	0	0	0	-0.111325	-0.220331	-0.253674	-0.375008	-0.130086	-0.371664	0	0	0	0	0	0	0	0	0
24	1	0.882425	Male	-1.43404	Never Mar	4	1.10524	Employed	0.278673	nat_urb	0	priv_no_low	0	0	0	0	0	0	-0.111325	-0.220331	-0.253674	-0.375008	-0.130086	-0.371664	0	0	0	0	0	0	0	0	0					0	0	0	0	0	0	0	0	0	0	0	0
24	2	0.60162	Male	0.498648	Mar/Cohab	3	0.645854	Employed	0.161564	nat_urb	0	priv_no_low	0	0	0	0	0	0	-0.111325	-0.220331	-0.253674	-0.375008	-0.130086	-0.371664	0	0	0	0	0	0	0	0	0					0	0	0	0	0	0	0	0	0	0	0	0
17	1		Female	0.298715	Mar/Cohab	3	0.645854	Homemaker	-0.355402	nat_rural	0	priv_no_low	0	0	0	0	0	0	-0.111325	-0.220331	-0.253674	-0.375008	-0.130086	-0.371664	0	0	0	0	0	0	0	0	0
17	2		Female	1.49831	Mar/Cohab	1	-0.96201	Homemaker	-0.15153	nat_rural	0	priv_no_low	0	0	0	0	0	0	-0.111325	0.580994	-0.253674	0.0985993	-0.130086	0.0559383	0	0	0	0	0	0	0	0	0
17	2	1.59867	Female	-0.0345063	Never Mar	3	0.645854	Employed	0.573403	nat_urb	0	priv_no_low	0	0	0	0	1	1	-0.111325	-0.220331	-0.253674	-0.375008	-0.130086	-0.371664	1	0	1	1	0	1	0	0	0					0	0	0	0	0	0	0	0	0	0	0	0
17	2	1.42119	Female	-0.367728	Mar/Cohab	3	0.645854	Employed	0.513494	nat_scty	1	priv_no_low	3	0	0	0	0	0	-0.111325	-0.220331	-0.253674	-0.375008	-0.130086	-0.371664	0	0	0	0	0	0	0	0	0					0	0	0	0	0	0	0	0	0	0	0	0
17	1	2.15364	Female	-0.900882	Sep/Wid/Div	4	1.33494	Employed	0.173847	nat_urb	0	priv_no_low	3	1	1	0	0	1	-0.111325	-0.220331	-0.253674	-0.104375	-0.130086	-0.208768	0	0	0	0	0	0	0	0	0					0	0	0	0	0	0	0	0	0	0	0	0
17	1	0.372896	Female	-0.501016	Never Mar	4	1.79433	Employed	1.10085	nat_urb	0	priv_no_low	0	0	0	0	0	0	-0.111325	0.20895	-0.253674	0.132428	0.485311	0.0915719	0	0	0	0	0	0	0	0	0					0	0	0	0	0	0	0	0	0	0	0	0
17	2	1.10947	Female	2.49798	Sep/Wid/Div	2	-0.0432302	Retired	0.161564	nat_scty	1	priv_no_low	0	0	0	0	0	0	-0.111325	-0.220331	-0.253674	-0.375008	-0.130086	-0.371664	0	0	0	0	0	0	0	0	0					0	0	0	0	0	0	0	0	0	0	0	0
17	1		Male	0.898513	Mar/Cohab	4	1.79433	Employed	3.32916	nat_rural	0	priv_no_low	0	0	0	0	0	0	-0.111325	-0.220331	-0.253674	-0.375008	-0.130086	-0.371664	0	0	0	0	0	0	0	0	0
17	2		Male	0.232071	Mar/Cohab	4	1.79433	Employed	-0.261835	nat_rural	0	priv_no_low	0	0	0	0	0	0	-0.111325	-0.220331	-0.253674	-0.375008	-0.130086	-0.371664	0	0	0	0	0	0	0	0	0
19	2	0.517892	Male	-0.501016	Mar/Cohab	3	0.645854	Employed	0.356947	nat_scty	1	priv_high_veryhigh	2	1	1	0	0	1	-0.111325	3.21392	-0.253674	1.18113	0.116073	1.20843	1	0	0	0	1	1	0	0	0					1	0	0	0	0	0	0	0	0	1	0	0
19	1	0.202434	Male	0.298715	Sep/Wid/Div	4	1.56463	Homemaker	4.56987	nat_urb	0	priv_high_veryhigh	1	0	0	0	0	0	-0.111325	-0.220331	-0.253674	3.68448	-0.130086	2.07178	1	0	0	0	1	1	0	0	0					0	0	0	0	0	0	0	0	0	0	0	0
19	2		Female	-0.967526	Mar/Cohab	3	0.645854	Homemaker	-0.308077	nat_rural	0	priv_high_veryhigh	0	0	0	0	0	0	-0.111325	-0.220331	-0.253674	-0.375008	-0.130086	-0.371664	0	0	0	0	0	0	0	0	0
19	2		Female	-0.900882	Mar/Cohab	3	0.41616	Homemaker	-0.455517	nat_rural	0	priv_high_veryhigh	0	0	0	0	0	0	-0.111325	-0.220331	-0.253674	-0.375008	-0.130086	-0.371664	0	0	0	0	0	0	0	0	0
19	1	0.185363	Male	0.432004	Mar/Cohab	2	-0.0432302	Employed	-0.396812	nat_scty	1	priv_high_veryhigh	2	0	0	0	0	0	-0.111325	-0.220331	-0.253674	-0.239691	-0.130086	-0.290216	0	0	0	0	0	0	0	0	0					0	0	0	0	0	0	0	0	0	0	0	0
19	1		Female	-0.367728	Never Mar	2	-0.50262	Employed	-0.214149	nat_rural	0	priv_high_veryhigh	0	0	0	0	0	0	-0.111325	-0.220331	-0.253674	-0.375008	-0.130086	-0.371664	0	0	0	0	0	0	0	0	0
19	2	1.29293	Female	-0.301083	Never Mar	4	1.33494	Employed	0.866628	nat_urb	1	priv_medlow_med	1	0	0	0	0	0	-0.111325	-0.220331	-0.253674	-0.375008	-0.130086	-0.371664	0	0	0	0	0	0	0	0	0					0	0	0	0	0	0	0	0	0	0	0	0
19	1		Female	-0.0345063	Mar/Cohab	3	0.645854	Employed	-0.190667	nat_rural	0	priv_medlow_med	0	0	0	0	0	0	-0.111325	-0.220331	-0.253674	-0.375008	-0.130086	-0.371664	0	0	0	0	0	0	0	0	0
19	1	2.79156	Male	-1.36739	Mar/Cohab	3	0.645854	Employed	-0.386953	nat_urb	0	priv_medlow_med	1	0	0	0	0	0	-0.111325	-0.220331	-0.253674	-0.104375	-0.130086	-0.208768	0	0	0	0	0	0	0	0	0					0	0	0	0	0	0	1	0	0	0	0	0
19	1		Male	-0.634305	Mar/Cohab	3	0.645854	Employed	0.435822	nat_rural	0	priv_medlow_med	0	1	0	0	0	1	-0.111325	-0.220331	-0.253674	-0.375008	-0.130086	-0.371664	0	0	0	0	0	0	0	0	0
18	1	0.491312	Female	-0.434372	Sep/Wid/Div	3	0.41616	Employed	1.01324	nat_urb	0	priv_high_veryhigh	3	1	1	1	1	1	0.717037	4.07248	2.12969	1.89154	5.40849	3.30368	1	0	1	1	0	1	1	1	1					0	0	0	0	0	0	0	1	1	0	1	1
18	2		Male	-1.50068	Never Mar	3	0.645854	Employed	0.786006	nat_rural	0	priv_high_veryhigh	0	0	0	0	0	0	-0.111325	-0.220331	-0.253674	-0.375008	-0.130086	-0.371664	0	0	0	0	0	0	0	0	0
18	2		Male	0.232071	Mar/Cohab	2	-0.0432302	Employed	-0.331333	nat_rural	0	priv_high_veryhigh	0	0	0	0	0	0	-0.111325	-0.220331	-0.253674	-0.375008	-0.130086	-0.371664	0	0	0	0	0	0	0	0	0
18	1		Female	-0.367728	Mar/Cohab	4	0.875549	Employed	0.690362	nat_rural	0	priv_high_veryhigh	0	1	0	0	0	1	-0.111325	0.0372379	-0.253674	-0.375008	-0.130086	-0.32585	0	0	0	0	0	0	0	0	0
18	2	7.34828	Male	-1.50068	Never Mar	3	0.645854	Employed	-0.0972804	nat_urb	0	priv_high_veryhigh	0	0	0	0	0	0	-0.111325	-0.220331	-0.253674	-0.375008	-0.130086	-0.371664	0	0	0	0	0	0	0	0	0					0	0	0	0	0	0	0	0	0	0	0	0
18	1		Male	0.365359	Sep/Wid/Div	1	-0.96201	Employed	-0.308077	nat_rural	0	priv_high_veryhigh	0	1	0	0	0	1	-0.111325	-0.220331	-0.253674	-0.375008	-0.130086	-0.371664	0	0	0	0	0	0	0	0	0
18	1	1.45433	Male	0.165427	Mar/Cohab	2	-0.0432302	Employed	-0.425788	nat_urb	0	priv_high_veryhigh	2	0	0	0	0	0	-0.111325	-0.220331	-0.253674	-0.375008	-0.130086	-0.371664	0	0	0	0	0	0	0	0	0					0	0	0	0	0	0	0	0	0	0	0	0
23	1	4.59737	Male	-0.700949	Mar/Cohab	4	2.02402	Employed	0.942116	nat_urb	1	priv_no_low	1	0	0	0	0	0	-0.111325	-0.220331	-0.253674	-0.375008	-0.130086	-0.371664	0	0	0	0	0	0	0	0	0					0	0	0	0	0	0	0	0	0	0	0	0
23	2	0.612072	Male	-0.900882	Mar/Cohab	4	1.56463	Employed	3.49421	nat_urb	1	priv_no_low	2	0	0	0	0	0	-0.111325	-0.220331	-0.253674	-0.375008	-0.130086	-0.371664	0	0	0	0	0	0	0	0	0					0	0	0	0	0	0	0	0	0	0	0	0
23	1	0.312974	Male	0.0987822	Sep/Wid/Div	1	-1.65109	Employed	0.161564	nat_rural	1	priv_no_low	0	0	0	0	0	0	-0.111325	-0.220331	-0.253674	-0.375008	-0.130086	-0.371664	0	0	0	0	0	0	0	0	0					0	0	0	0	0	0	0	0	0	0	0	0
23	1		Male	0.0987822	Sep/Wid/Div	2	-0.0432302	Employed	-0.386953	nat_rural	0	priv_no_low	0	0	0	0	0	0	-0.111325	-0.220331	1.78921	-0.375008	-0.130086	0.239197	0	0	0	0	0	0	0	0	0
23	1	0.667718	Female	1.56496	Never Mar	3	0.645854	Employed	1.95433	nat_rural	1	priv_no_low	1	0	0	0	0	0	-0.111325	-0.220331	2.60636	-0.375008	-0.0377766	0.495758	1	0	0	0	1	1	0	0	0					0	0	0	0	0	0	0	0	0	0	0	0
23	2	0.457862	Female	0.432004	Never Mar	4	1.79433	Employed	2.13948	nat_scty	1	priv_no_low	3	0	0	0	0	0	-0.111325	0.123094	-0.253674	-0.375008	-0.130086	-0.310578	0	0	0	0	0	0	0	0	0					0	0	0	0	0	0	0	0	0	0	0	0
23	2		Male	1.36502	Never Mar	3	0.645854	Employed	0.748615	nat_rural	0	priv_no_low	0	0	0	0	0	0	-0.111325	-0.220331	-0.253674	-0.375008	-0.130086	-0.371664	0	0	0	0	0	0	0	0	0
22	2	0.41657	Male	1.56496	Never Mar	1	-1.65109	Retired	0.16337	nat_rural	1	priv_medlow_med	1	1	1	0	0	1	14.7992	9.22385	3.15113	3.68448	11.8702	8.19057	0	0	0	0	0	0	0	0	0					0	0	0	0	0	0	0	0	0	0	0	0
22	2	1.93269	Male	1.0318	Mar/Cohab	1	-1.65109	Other	1.35319	nat_rural	1	priv_medlow_med	0	0	0	0	1	1	-0.111325	-0.220331	-0.253674	-0.375008	-0.130086	-0.371664	0	0	0	0	0	0	0	0	0					0	0	0	0	0	0	0	0	0	0	0	0
22	2		Male	-0.101151	Mar/Cohab	2	-0.0432302	Employed	-0.331333	nat_rural	0	priv_medlow_med	0	0	0	0	0	0	-0.111325	-0.220331	-0.253674	-0.375008	-0.130086	-0.371664	0	0	0	0	0	0	0	0	0
22	2		Male	0.298715	Mar/Cohab	1	-0.96201	Employed	-0.190968	nat_rural	0	priv_medlow_med	0	0	0	0	0	0	-0.111325	-0.220331	-0.253674	-0.375008	-0.130086	-0.371664	0	0	0	0	0	0	0	0	0
1	1	0.732933	Male	-0.634305	Mar/Cohab	2	-0.50262	Employed	-0.386953	nat_scty	0		1	0	0	0	0	0	-0.111325	-0.220331	-0.253674	-0.375008	-0.130086	-0.371664	0	0	0	0	0	0	0	0	0					0	0	0	0	0	0	0	0	0	0	0	0
1	1		Male	0.432004	Mar/Cohab	2	-0.732315	Employed	-0.396812	nat_rural	0	priv_medlow_med	0	0	0	0	0	0	-0.111325	-0.220331	-0.253674	-0.375008	-0.130086	-0.371664	0	0	0	0	0	0	0	0	0
1	1		Female	0.032138	Mar/Cohab	1	-1.4214	Other	-0.426132	nat_rural	0	priv_medlow_med	0	0	0	0	0	0	-0.111325	0.352044	-0.253674	-0.375008	-0.130086	-0.269854	0	0	0	0	0	0	0	0	0
1	2		Female	-0.900882	Never Mar	3	0.645854	Employed	0.834867	nat_rural	0	priv_medlow_med	0	0	0	0	0	0	-0.111325	-0.220331	-0.253674	-0.375008	-0.130086	-0.371664	0	0	0	0	0	0	0	0	0
1	2	0.763799	Female	-1.50068	Never Mar	3	0.41616	Employed	-0.229804	nat_rural	1	priv_medlow_med	0	1	0	0	0	1	-0.111325	-0.0486183	0.064108	0.0647702	0.362232	0.0837664	0	0	0	0	0	0	0	0	0					0	0	0	0	0	0	0	0	0	0	0	0
2	2		Female	-1.30075	Never Mar	4	0.875549	Employed	-0.28896	nat_rural	0	priv_medlow_med	0	0	0	0	0	0	-0.111325	-0.220331	-0.253674	-0.375008	-0.130086	-0.371664	0	0	0	0	0	0	0	0	0
2	2	0.775216	Female	-0.900882	Mar/Cohab	3	0.645854	Employed	-0.367234	nat_urb	0	priv_medlow_med	0	0	1	0	0	1	-0.111325	-0.220331	-0.253674	-0.375008	-0.130086	-0.371664	1	0	0	0	1	1	0	0	0					0	0	0	0	0	0	0	0	0	0	0	0
2	1		Female	-0.301083	Mar/Cohab	2	-0.0432302	Homemaker	-0.331333	nat_rural	0	priv_medlow_med	0	0	0	0	0	0	-0.111325	-0.220331	-0.253674	-0.375008	-0.130086	-0.371664	0	0	0	0	0	0	0	0	0
2	2	1.66868	Male	1.0318	Mar/Cohab	1	-0.96201	Employed	-0.230406	nat_rural	1	priv_medlow_med	1	0	0	0	0	0	-0.111325	-0.220331	-0.253674	-0.375008	-0.130086	-0.371664	0	0	0	0	0	0	0	0	0					0	0	0	0	0	0	0	0	0	0	0	0
2	1		Male	0.698581	Mar/Cohab	2	-0.0432302	Other	-0.455517	nat_rural	0	priv_medlow_med	0	0	0	0	0	0	-0.111325	-0.220331	-0.253674	-0.375008	-0.130086	-0.371664	0	0	0	0	0	0	0	0	0
2	2	1.81213	Male	-0.301083	Mar/Cohab	1	-1.1917	Employed	-0.455517	nat_rural	1	priv_high_veryhigh	0	0	0	0	0	0	-0.111325	-0.220331	-0.253674	-0.375008	-0.130086	-0.371664	0	0	0	0	0	0	0	0	0					0	0	0	0	0	0	0	0	0	1	0	0
2	1		Male	-0.56766	Mar/Cohab	3	0.645854	Employed	-0.16154	nat_rural	0	priv_high_veryhigh	0	0	0	0	0	0	-0.111325	-0.220331	-0.253674	-0.375008	-0.130086	-0.371664	0	0	0	0	0	0	0	0	0
2	2	0.155198	Female	0.365359	Sep/Wid/Div	1	-1.65109	Employed	-0.504062	nat_rural	1	priv_high_veryhigh	2	1	0	0	0	1	-0.111325	-0.220331	1.56222	3.51534	-0.130086	2.51296	0	0	0	0	0	0	0	0	0					0	0	0	0	0	0	0	0	0	0	0	0
2	2	0.473407	Male	-0.434372	Mar/Cohab	3	0.186465	Employed	-0.472993	nat_scty	1	priv_high_veryhigh	0	0	0	0	0	0	-0.111325	-0.220331	-0.253674	-0.375008	-0.130086	-0.371664	0	0	0	0	0	0	0	0	0					0	0	0	0	0	0	0	0	0	0	0	0
2	1	1.0994	Female	-0.967526	Mar/Cohab	2	-0.0432302	Employed	-0.425788	nat_scty	1	priv_high_veryhigh	0	0	0	0	0	0	-0.111325	-0.220331	-0.253674	-0.375008	-0.130086	-0.371664	0	0	0	0	0	0	0	0	0					0	0	0	0	0	0	0	0	0	0	0	0
2	1	0.568368	Female	-0.900882	Mar/Cohab	3	0.645854	Other	0.2004	nat_urb	1	priv_high_veryhigh	2	0	0	0	0	0	-0.111325	-0.220331	-0.253674	-0.375008	-0.130086	-0.371664	0	0	0	0	0	0	0	0	0					0	0	0	0	0	0	0	0	0	0	0	0
2	2	1.32176	Female	1.09845	Mar/Cohab	4	1.33494	Employed	-0.347515	nat_scty	1	priv_high_veryhigh	1	0	0	0	0	0	-0.111325	-0.220331	-0.253674	-0.375008	-0.130086	-0.371664	0	0	0	0	0	0	0	0	0					0	0	0	0	0	0	0	0	0	0	0	0
2	2		Male	0.498648	Sep/Wid/Div	2	-0.0432302	Other	-0.0732565	nat_rural	0	priv_high_veryhigh	0	0	0	0	0	0	-0.111325	-0.220331	-0.253674	-0.375008	-0.130086	-0.371664	0	0	0	0	0	0	0	0	0
4	2		Male	0.0987822	Mar/Cohab	3	0.645854	Employed	-0.144245	nat_rural	0	priv_high_veryhigh	0	0	0	0	0	0	-0.111325	-0.220331	-0.253674	-0.375008	-0.130086	-0.371664	0	0	0	0	0	0	0	0	0
4	2	0.162129	Male	0.232071	Mar/Cohab	1	-0.96201	Employed	-0.484644	nat_scty	1	priv_high_veryhigh	0	0	0	0	0	0	-0.111325	-0.220331	-0.253674	-0.375008	-0.130086	-0.371664	0	0	0	0	0	0	0	0	0					0	0	0	0	0	0	0	0	0	0	0	0
4	1		Male	1.96482	Mar/Cohab	1	-0.96201	Employed	0.244654	nat_rural	0	priv_high_veryhigh	0	0	0	0	0	0	-0.111325	-0.220331	-0.253674	-0.375008	-0.130086	-0.371664	0	0	0	0	0	0	0	0	0
4	2	0.191618	Female	1.16509	Mar/Cohab	1	-0.96201	Employed	-0.308529	nat_urb	1	priv_high_veryhigh	3	1	1	0	0	1	-0.111325	-0.220331	-0.253674	2.43281	-0.130086	1.31838	1	1	0	1	0	1	0	0	0					0	0	0	0	0	0	0	0	0	0	0	0
4	1		Female	0.565292	Sep/Wid/Div	3	0.645854	Employed	-0.0732565	nat_rural	0	priv_high_veryhigh	0	0	0	0	0	0	-0.111325	-0.220331	-0.253674	-0.375008	-0.130086	-0.371664	0	0	0	0	0	0	0	0	0
4	1		Male	-1.43404	Never Mar	3	0.645854	Employed	0.127244	nat_rural	0	priv_high_veryhigh	0	0	0	0	0	0	-0.111325	0.123094	-0.253674	-0.375008	-0.130086	-0.310578	0	0	0	0	0	0	0	0	0
4	1		Female	-0.167795	Mar/Cohab	3	0.645854	Employed	-0.5435	nat_rural	0	priv_medlow_med	0	0	0	0	0	0	-0.111325	-0.220331	-0.253674	-0.375008	-0.130086	-0.371664	0	0	0	0	0	0	0	0	0
4	2	1.01191	Female	2.2314	Mar/Cohab	1	-1.1917	Other	-0.425487	nat_rural	0	priv_medlow_med	1	1	0	0	0	1	-0.111325	-0.105856	-0.253674	-0.375008	-0.130086	-0.351302	0	0	0	0	0	0	0	0	0					0	0	1	0	0	0	0	0	0	0	0	0
4	1	0.0524539	Male	0.0987822	Mar/Cohab	1	-0.96201	Other	-0.661211	nat_urb	0	priv_medlow_med	1	0	0	0	0	0	-0.111325	-0.191712	-0.253674	3.68448	-0.130086	2.07687	0	0	0	0	0	0	0	0	0					1	0	1	1	1	1	1	0	0	0	0	0
4	1	0.5799	Male	-1.16746	Never Mar	2	-0.0432302	Employed	-0.269241	nat_urb	0	priv_medlow_med	1	0	0	0	0	0	-0.111325	-0.220331	-0.253674	-0.375008	-0.130086	-0.371664	1	0	1	1	0	1	0	0	0					0	1	0	0	0	0	0	1	1	0	0	0
4	1	0.296033	Female	0.831869	Sep/Wid/Div	1	-1.1917	Other	-0.543259	nat_rural	1	priv_medlow_med	2	1	1	1	0	1	-0.111325	-0.220331	2.47017	3.41385	-0.130086	2.72336	1	0	0	0	0	0	1	0	1					0	0	0	0	0	0	0	0	0	0	0	1
2	2	0.463516	Female	-0.501016	Mar/Cohab	4	0.875549	Employed	0.558727	nat_scty	1	priv_high_veryhigh	1	1	0	1	0	1	-0.111325	-0.220331	-0.253674	0.301574	-0.130086	0.0355763	1	0	0	0	1	1	0	0	0					0	0	0	0	0	0	0	0	0	0	0	0
2	2		Female	-0.700949	Never Mar	3	0.645854	Employed	-0.190667	nat_rural	0	priv_high_veryhigh	0	0	0	0	0	0	-0.111325	0.123094	-0.253674	-0.172033	-0.130086	-0.188406	0	0	0	0	0	0	0	0	0
2	1	0.262439	Male	1.29838	Mar/Cohab	2	-0.0432302	Retired	0.122126	nat_scty	0	priv_high_veryhigh	0	0	1	0	0	1	-0.111325	-0.220331	-0.253674	-0.375008	-0.130086	-0.371664	0	0	0	0	0	0	0	0	0					1	1	1	0	1	1	1	1	0	0	0	0
2	1	1.98972	Male	-1.50068	Mar/Cohab	3	0.645854	Employed	-0.396361	nat_urb	0	priv_high_veryhigh	3	0	0	0	0	0	-0.111325	-0.220331	-0.253674	-0.036717	-0.130086	-0.168044	0	0	0	0	0	0	0	0	0					1	1	0	0	0	0	0	0	0	0	0	0
2	2	0.904134	Male	0.365359	Mar/Cohab	3	0.645854	Employed	-0.396361	nat_urb	0	priv_high_veryhigh	2	0	0	0	0	0	-0.111325	-0.220331	-0.253674	-0.30735	-0.130086	-0.33094	0	0	0	0	0	0	0	0	0					0	0	0	0	0	1	0	0	0	0	0	0
2	1	0.170017	Male	1.29838	Mar/Cohab	1	-1.88079	Other	-0.425788	nat_scty	1	priv_medlow_med	2	1	1	0	0	1	4.85885	3.21392	2.47017	3.68448	1.71611	4.35233	0	0	0	0	0	0	0	0	0					0	1	0	0	0	0	1	0	1	0	0	0
2	2	0.118496	Female	0.898513	Sep/Wid/Div	1	-0.96201	Employed	-0.425487	nat_scty	1	priv_medlow_med	1	1	0	0	0	1	-0.111325	-0.220331	-0.253674	-0.375008	-0.130086	-0.371664	1	1	1	1	0	1	1	0	1					1	0	0	0	0	0	0	0	0	1	0	0
2	1		Male	-0.834238	Mar/Cohab	3	0.645854	Employed	-0.347515	nat_rural	0	priv_medlow_med	0	0	0	0	0	0	-0.111325	-0.220331	-0.253674	-0.375008	-0.130086	-0.371664	0	0	0	0	0	0	0	0	0
2	1	2.90027	Male	-1.43404	Never Mar	3	0.645854	Student	-0.269241	nat_scty	0	priv_medlow_med	1	1	0	0	0	1	-0.111325	-0.220331	-0.253674	-0.375008	-0.130086	-0.371664	0	0	0	0	0	0	0	0	0					0	0	0	0	0	0	0	0	0	0	0	0
2	2	0.14078	Female	1.56496	Sep/Wid/Div	4	1.10524	Other	-0.425487	nat_scty	1	priv_medlow_med	2	1	0	0	0	1	13.3081	-0.220331	6.48784	3.68448	6.51621	6.61659	0	0	0	0	0	0	0	0	0					0	0	0	0	0	0	0	0	0	0	0	0
5	2		Female	-0.501016	Mar/Cohab	1	-0.96201	Homemaker	-0.220697	nat_rural	0	priv_medlow_med	0	1	0	0	0	1	-0.111325	-0.220331	-0.253674	-0.375008	-0.130086	-0.371664	0	0	0	0	0	0	0	0	0
5	1	0.486022	Female	1.16509	Mar/Cohab	1	-0.96201	Homemaker	0.0444548	nat_scty	1	priv_medlow_med	0	0	0	0	0	0	-0.111325	7.50673	-0.253674	-0.375008	-0.130086	1.00277	0	0	0	0	0	0	0	0	0					0	0	0	0	0	0	0	0	0	0	0	0
5	2	0.49106	Female	-1.10081	Mar/Cohab	2	-0.50262	Homemaker	-0.397309	nat_urb	0	priv_medlow_med	0	0	0	0	0	0	-0.111325	-0.220331	-0.253674	-0.375008	-0.130086	-0.371664	0	0	0	0	0	0	0	0	0					0	0	0	0	0	0	0	0	0	0	0	0
5	2	0.456495	Male	-0.700949	Mar/Cohab	2	-0.50262	Employed	-0.3088	nat_scty	1	priv_medlow_med	1	0	0	0	0	0	-0.111325	-0.220331	-0.253674	-0.375008	-0.130086	-0.371664	0	0	0	0	0	0	0	0	0					0	0	0	0	0	0	0	0	0	0	0	0
5	2		Female	-0.0345063	Mar/Cohab	1	-1.4214	Homemaker	-0.54362	nat_rural	0	priv_medlow_med	0	0	0	0	0	0	-0.111325	-0.220331	-0.253674	0.233916	-0.130086	-0.00514778	0	0	0	0	0	0	0	0	0
5	1	0.090382	Male	1.29838	Mar/Cohab	1	-0.96201	Retired	-0.0014556	nat_scty	1	priv_medlow_med	2	0	0	0	0	0	-0.111325	-0.220331	-0.253674	-0.375008	-0.130086	-0.371664	0	0	0	0	0	0	0	0	0					0	0	0	0	0	0	0	0	0	0	0	0
5	1	0.590407	Female	0.765225	Mar/Cohab	1	-0.96201	Homemaker	-0.0014556	nat_scty	1	priv_medlow_med	2	0	0	0	0	0	-0.111325	-0.220331	3.83209	0.132428	-0.130086	1.15549	0	0	0	0	0	0	0	0	0					0	0	0	0	0	0	0	0	0	0	0	0
5	1		Male	-0.700949	Mar/Cohab	3	0.645854	Employed	-0.5435	nat_rural	0	priv_high_veryhigh	0	0	0	0	0	0	-0.111325	-0.220331	-0.253674	0.639865	-0.130086	0.239197	0	0	0	0	0	0	0	0	0
5	2		Female	-0.700949	Mar/Cohab	2	-0.732315	Other	-0.465226	nat_rural	0	priv_high_veryhigh	0	0	0	0	0	0	-0.111325	-0.220331	-0.253674	-0.375008	-0.130086	-0.371664	0	0	0	0	0	0	0	0	0
5	1		Male	-0.301083	Mar/Cohab	2	-0.50262	Employed	0.0441538	nat_rural	0	priv_high_veryhigh	0	0	0	0	0	0	-0.111325	-0.220331	-0.253674	-0.375008	-0.130086	-0.371664	0	0	0	0	0	0	0	0	0
5	1	0.847807	Male	-0.767593	Mar/Cohab	3	0.645854	Employed	-0.112694	nat_scty	0	priv_high_veryhigh	2	0	0	0	0	0	-0.111325	-0.220331	-0.253674	-0.375008	-0.130086	-0.371664	0	0	0	0	0	0	0	0	0					0	0	0	0	0	0	0	0	0	0	0	0
5	1		Male	0.565292	Mar/Cohab	2	-0.50262	Employed	0.161112	nat_rural	0	priv_high_veryhigh	0	0	0	0	0	0	-0.111325	-0.220331	-0.253674	-0.375008	-0.130086	-0.371664	0	0	0	0	0	0	0	0	0
5	1		Male	-0.700949	Mar/Cohab	3	0.645854	Employed	-0.396812	nat_rural	0	priv_high_veryhigh	0	0	0	0	0	0	-0.111325	-0.220331	-0.253674	-0.375008	-0.130086	-0.371664	0	0	0	0	0	0	0	0	0
5	1		Female	-0.967526	Mar/Cohab	2	-0.732315	Homemaker	-0.661211	nat_rural	0	priv_no_low	0	0	0	0	0	0	-0.111325	-0.220331	-0.253674	-0.375008	-0.130086	-0.371664	0	0	0	0	0	0	0	0	0
5	1	0.0609121	Female	0.232071	Mar/Cohab	3	0.645854	Homemaker	-0.472709	nat_urb	0	priv_no_low	0	1	1	0	0	1	-0.111325	-0.220331	-0.253674	0.639865	-0.130086	0.239197	0	0	0	0	0	0	0	0	0					0	0	0	0	0	0	0	0	0	0	0	0
5	1	0.128084	Female	-1.2341	Mar/Cohab	2	-0.0432302	Homemaker	-0.484945	nat_scty	1	priv_no_low	0	0	0	0	0	0	-0.111325	-0.220331	-0.253674	-0.375008	-0.130086	-0.371664	0	0	0	0	0	0	0	0	0					0	0	0	0	0	0	1	0	0	0	0	0
5	1		Female	0.565292	Mar/Cohab	1	-1.88079	Homemaker	-0.132413	nat_rural	0	priv_no_low	0	0	0	0	0	0	-0.111325	-0.220331	-0.253674	-0.375008	-0.130086	-0.371664	0	0	0	0	0	0	0	0	0
5	1		Male	1.16509	Mar/Cohab	1	-1.88079	Employed	-0.132413	nat_rural	0	priv_no_low	0	0	0	0	0	0	-0.111325	-0.220331	5.19402	-0.375008	-0.130086	1.2573	0	0	0	0	0	0	0	0	0
5	1	0.361093	Female	-0.56766	Mar/Cohab	3	0.41616	Employed	-0.190968	nat_urb	1	priv_no_low	0	1	0	0	0	1	-0.111325	-0.220331	-0.253674	-0.375008	-0.130086	-0.371664	0	0	0	0	0	0	0	0	0					0	0	0	0	0	0	0	0	0	0	0	0
5	1		Female	-1.2341	Never Mar	3	0.645854	Employed	-0.514222	nat_rural	0	priv_high_veryhigh	0	0	0	0	0	0	-0.111325	-0.220331	-0.253674	-0.239691	-0.130086	-0.290216	0	0	0	0	0	0	0	0	0
5	1		Male	-1.2341	Mar/Cohab	3	0.645854	Employed	-0.308679	nat_rural	0	priv_high_veryhigh	0	0	0	0	0	0	-0.111325	-0.220331	-0.253674	-0.375008	-0.130086	-0.371664	0	0	0	0	0	0	0	0	0
5	1		Male	-0.634305	Mar/Cohab	2	-0.0432302	Other	-0.465226	nat_rural	0	priv_high_veryhigh	0	0	0	0	0	0	-0.111325	-0.220331	-0.253674	-0.375008	-0.130086	-0.371664	0	0	0	0	0	0	0	0	0
5	2		Male	0.232071	Mar/Cohab	2	-0.0432302	Employed	0.278974	nat_rural	0	priv_high_veryhigh	0	0	0	0	0	0	-0.111325	-0.220331	-0.253674	-0.375008	-0.130086	-0.371664	0	0	0	0	0	0	0	0	0
5	1		Male	0.165427	Mar/Cohab	3	0.645854	Employed	0.0441538	nat_rural	0	priv_high_veryhigh	0	0	0	0	0	0	-0.111325	-0.220331	-0.253674	-0.375008	-0.130086	-0.371664	0	0	0	0	0	0	0	0	0
5	2		Male	-0.367728	Mar/Cohab	2	-0.0432302	Employed	-0.184345	nat_rural	0	priv_high_veryhigh	0	0	0	0	0	0	-0.111325	-0.220331	-0.253674	-0.375008	-0.130086	-0.371664	0	0	0	0	0	0	0	0	0
5	2		Male	1.0318	Mar/Cohab	1	-1.65109	Employed	-0.54362	nat_rural	0	priv_high_veryhigh	0	0	0	0	0	0	-0.111325	-0.220331	-0.253674	-0.375008	-0.130086	-0.371664	0	0	0	0	0	0	0	0	0
5	2	0.634777	Female	-0.834238	Never Mar	2	-0.272925	Employed	-0.144245	nat_urb	0	priv_high_veryhigh	0	0	0	0	0	0	-0.111325	-0.220331	-0.253674	-0.375008	-0.130086	-0.371664	0	0	0	0	0	0	0	0	0					0	0	0	0	0	0	0	0	0	0	0	0
5	1	0.134173	Female	-0.634305	Mar/Cohab	3	0.41616	Other	-0.524082	nat_urb	1	priv_high_veryhigh	1	0	0	0	0	0	-0.111325	-0.220331	-0.253674	-0.375008	-0.130086	-0.371664	0	0	0	0	0	0	0	0	0					0	0	0	0	0	0	0	0	0	0	0	0
5	1		Female	-0.301083	Mar/Cohab	2	-0.50262	Employed	-0.543349	nat_rural	0	priv_high_veryhigh	0	0	0	0	0	0	-0.111325	-0.220331	-0.253674	-0.375008	-0.130086	-0.371664	0	0	0	0	0	0	0	0	0
5	1		Female	0.898513	Mar/Cohab	2	-0.732315	Homemaker	0.42077	nat_rural	0	priv_high_veryhigh	0	0	0	0	0	0	-0.111325	-0.220331	-0.253674	-0.375008	-0.130086	-0.371664	0	0	0	0	0	0	0	0	0
5	2	1.05946	Female	-1.30075	Never Mar	3	0.645854	Other	-0.269241	nat_urb	0	priv_high_veryhigh	0	0	0	0	0	0	-0.111325	-0.220331	-0.253674	-0.375008	-0.130086	-0.371664	0	0	0	0	0	0	0	0	0					0	0	0	0	0	0	0	0	0	0	0	0
5	2		Female	1.16509	Sep/Wid/Div	1	-1.65109	Homemaker	-0.5435	nat_rural	0	priv_high_veryhigh	0	0	0	0	0	0	-0.111325	-0.220331	-0.253674	-0.375008	-0.130086	-0.371664	0	0	0	0	0	0	0	0	0
5	2		Male	0.698581	Mar/Cohab	1	-0.96201	Employed	-0.425939	nat_rural	0	priv_high_veryhigh	0	1	0	0	0	1	-0.111325	-0.220331	-0.253674	-0.375008	-0.130086	-0.371664	0	0	0	0	0	0	0	0	0
5	2	0.475092	Male	0.232071	Never Mar	4	0.875549	Other	-0.661211	nat_urb	0	priv_high_veryhigh	0	0	1	0	0	1	-0.111325	-0.220331	-0.253674	3.68448	-0.130086	2.07178	0	0	0	0	0	0	0	0	0					0	0	0	0	0	0	0	0	0	0	0	0
5	1	0.353152	Female	-0.834238	Sep/Wid/Div	4	1.33494	Employed	1.64409	nat_scty	0	priv_high_veryhigh	3	1	1	1	0	1	-0.111325	-0.220331	-0.253674	-0.375008	-0.130086	-0.371664	0	0	0	0	0	0	0	0	0					0	1	0	0	1	0	0	0	0	0	0	0
5	2	0.193783	Female	2.29804	Sep/Wid/Div	1	-1.65109	Retired	-0.542898	nat_scty	1	priv_high_veryhigh	0	1	1	0	0	1	-0.111325	7.50673	5.87498	2.66961	-0.130086	4.66794	1	1	0	1	0	1	0	0	0
5	2		Male	-0.501016	Never Mar	3	0.41616	Employed	0.233455	nat_rural	0	priv_high_veryhigh	0	0	0	0	0	0	-0.111325	-0.220331	-0.253674	-0.375008	-0.130086	-0.371664	0	0	0	0	0	0	0	0	0
5	2		Female	-0.434372	Mar/Cohab	3	0.645854	Other	0.161564	nat_rural	0	priv_high_veryhigh	0	0	0	0	0	0	-0.111325	-0.220331	-0.253674	-0.375008	-0.130086	-0.371664	0	0	0	0	0	0	0	0	0
5	2	0.37323	Female	-0.434372	Mar/Cohab	3	0.645854	Employed	0.0438527	nat_urb	1	priv_high_veryhigh	2	1	1	0	1	1	0.330468	-0.220331	-0.253674	0.775181	-0.130086	0.374943	0	0	0	0	0	0	0	0	0					0	0	0	0	0	0	0	0	0	0	0	1
5	2	0.815566	Female	0.698581	Sep/Wid/Div	2	-0.732315	Homemaker	-0.367234	nat_rural	1	priv_high_veryhigh	1	1	1	0	0	1	-0.111325	-0.105856	-0.208277	0.43689	0.116073	0.18354	1	1	0	1	0	1	0	0	0					0	0	0	0	0	0	0	0	0	0	0	0
5	2	0.186615	Female	-0.167795	Mar/Cohab	3	0.645854	Other	0.802579	nat_urb	0	priv_high_veryhigh	1	1	0	0	0	1	-0.111325	6.64816	1.10825	3.0079	7.56238	4.3116	1	1	0	1	0	1	1	1	1					0	0	0	0	0	0	0	0	0	0	0	0
5	1		Male	-0.167795	Mar/Cohab	3	0.645854	Employed	0.161112	nat_rural	0	priv_high_veryhigh	0	0	0	0	0	0	-0.111325	-0.220331	-0.253674	-0.375008	-0.130086	-0.371664	0	0	0	0	0	0	0	0	0
5	2		Female	-0.56766	Mar/Cohab	2	-0.272925	Employed	-0.0669344	nat_rural	0	priv_high_veryhigh	0	0	0	0	0	0	-0.111325	-0.220331	-0.253674	-0.375008	-0.130086	-0.371664	0	0	0	0	0	0	0	0	0
5	1	0.233019	Female	1.09845	Mar/Cohab	1	-1.4214	Employed	0.455541	nat_urb	1	priv_high_veryhigh	0	0	0	0	0	0	-0.111325	-0.220331	-0.253674	0.80901	-0.130086	0.341007	0	0	0	0	0	0	0	0	0					0	0	0	0	0	0	0	0	0	0	0	0
6	1		Female	-0.634305	Never Mar	4	1.56463	Employed	0.219818	nat_rural	0	priv_medlow_med	0	0	0	0	0	0	-0.111325	-0.220331	-0.253674	-0.375008	-0.130086	-0.371664	0	0	0	0	0	0	0	0	0
6	1	1.2356	Male	-0.900882	Mar/Cohab	2	-0.0432302	Employed	-0.132413	nat_urb	0	priv_medlow_med	0	0	0	0	0	0	-0.111325	-0.220331	-0.253674	-0.375008	-0.130086	-0.371664	0	0	0	0	0	0	0	0	0					0	0	0	0	0	0	0	0	0	0	0	0
7	2	0.240326	Female	1.76489	Sep/Wid/Div	1	-1.1917	Retired	-0.189764	nat_urb	0	priv_medlow_med	0	1	1	0	0	1	-0.111325	-0.220331	5.19402	3.68448	3.5623	4.18943	0	0	0	0	0	0	0	0	0					0	0	0	0	0	0	0	0	0	0	0	0
7	1	0.555051	Male	1.36502	Sep/Wid/Div	1	-0.96201	Retired	-0.425487	nat_scty	1	priv_medlow_med	1	0	0	0	0	0	-0.111325	-0.220331	-0.253674	-0.375008	-0.130086	-0.371664	0	0	0	0	0	0	0	0	0					0	0	0	0	0	0	0	1	0	0	0	0
7	1	0.308307	Male	0.565292	Mar/Cohab	1	-0.96201	Employed	-0.425788	nat_scty	1	priv_medlow_med	0	0	0	0	0	0	-0.111325	-0.220331	-0.253674	-0.375008	-0.130086	-0.371664	0	0	0	0	0	0	0	0	0					0	0	0	0	0	0	0	0	0	0	0	0
7	1		Male	1.29838	Mar/Cohab	1	-1.4214	Employed	-0.582335	nat_rural	0	priv_medlow_med	0	0	0	0	0	0	1.26928	-0.220331	0.540781	1.1473	-0.130086	0.951868	0	0	0	0	0	0	0	0	0
7	2		Female	-0.101151	Mar/Cohab	2	-0.732315	Employed	-0.582335	nat_rural	0	priv_medlow_med	0	0	0	0	0	0	-0.111325	-0.220331	-0.253674	-0.375008	-0.130086	-0.371664	0	0	0	0	0	0	0	0	0
7	2		Male	-1.30075	Never Mar	4	1.33494	Employed	0.00155492	nat_rural	0	priv_medlow_med	0	0	0	0	0	0	-0.111325	-0.220331	-0.253674	-0.375008	-0.130086	-0.371664	0	0	0	0	0	0	0	0	0
7	1		Male	-0.501016	Mar/Cohab	3	0.645854	Employed	-0.367234	nat_rural	0	priv_medlow_med	0	0	0	0	0	0	-0.111325	-0.220331	-0.253674	-0.30735	-0.130086	-0.33094	0	0	0	0	0	0	0	0	0
7	1	0.344846	Female	0.165427	Mar/Cohab	2	-0.0432302	Employed	-0.337655	nat_rural	1	priv_medlow_med	1	1	0	0	0	1	-0.111325	-0.220331	0.38189	3.68448	-0.130086	2.26183	0	0	0	0	0	0	0	0	0					0	0	0	0	0	0	0	0	0	0	0	0
7	2	1.75508	Male	-1.30075	Never Mar	4	1.56463	Employed	-0.220697	nat_urb	0		1	0	0	0	0	0	-0.111325	-0.220331	-0.253674	-0.375008	-0.130086	-0.371664	0	0	0	0	0	0	0	0	0					0	0	0	0	1	0	0	1	1	0	0	0
7	1	0.157808	Female	0.565292	Mar/Cohab	2	-0.732315	Other	-0.484644	nat_urb	1	priv_high_veryhigh	0	0	0	0	0	0	1.65585	2.35536	-0.253674	-0.375008	2.08535	0.59689	0	0	0	0	0	0	0	0	0					0	0	0	0	0	0	0	0	0	0	0	0
7	2	0.344083	Male	0.365359	Mar/Cohab	4	1.56463	Other	-0.661211	nat_urb	0	priv_high_veryhigh	1	0	0	0	0	0	-0.111325	-0.220331	-0.253674	-0.375008	-0.130086	-0.371664	0	0	0	0	0	0	0	0	0					0	0	0	0	0	0	0	0	0	0	0	0
7	1	0.921382	Female	-1.16746	Mar/Cohab	3	0.645854	Homemaker	-0.0738586	nat_scty	0	priv_high_veryhigh	1	1	0	0	0	1	-0.111325	0.0658566	3.15113	0.470719	-0.130086	1.20639	0	0	0	0	0	0	0	0	0					0	0	0	0	0	0	0	0	0	0	0	0
7	1	0.374025	Female	-0.0345063	Mar/Cohab	1	-0.96201	Homemaker	-0.484945	nat_scty	1	priv_high_veryhigh	0	0	0	0	0	0	-0.111325	-0.163093	-0.162879	-0.104375	-0.130086	-0.171438	0	0	0	0	0	0	0	0	0					0	0	0	0	0	0	0	0	0	0	0	0
7	2		Male	0.565292	Mar/Cohab	2	-0.0432302	Employed	-0.35517	nat_rural	0	priv_high_veryhigh	0	0	0	0	0	0	-0.111325	-0.220331	-0.253674	-0.375008	-0.130086	-0.371664	0	0	0	0	0	0	0	0	0
7	2		Male	-0.0345063	Mar/Cohab	3	0.645854	Employed	-0.221374	nat_rural	0	priv_medlow_med	0	0	0	0	0	0	-0.111325	-0.220331	-0.253674	-0.375008	-0.130086	-0.371664	0	0	0	0	0	0	0	0	0
7	1		Male	0.898513	Mar/Cohab	1	-1.4214	Employed	-0.0732565	nat_rural	0	priv_medlow_med	0	0	0	0	0	0	-0.111325	-0.220331	-0.253674	-0.375008	-0.130086	-0.371664	0	0	0	0	0	0	0	0	0
7	1	0.202128	Male	-0.56766	Mar/Cohab	2	-0.732315	Employed	0.239838	nat_urb	0	priv_medlow_med	0	0	0	0	0	0	-0.111325	-0.220331	-0.253674	-0.375008	-0.130086	-0.371664	0	0	0	0	0	0	0	0	0					0	0	0	0	0	0	0	0	0	0	0	0
7	2		Female	-0.700949	Mar/Cohab	3	0.645854	Employed	-0.190968	nat_rural	0	priv_medlow_med	0	1	0	0	0	1	-0.111325	-0.220331	-0.253674	-0.375008	-0.130086	-0.371664	0	0	0	0	0	0	0	0	0
7	2		Male	0.831869	Mar/Cohab	2	-0.0432302	Employed	1.14871	nat_rural	0	priv_medlow_med	0	0	0	0	0	0	-0.111325	-0.220331	3.37812	-0.375008	-0.130086	0.714311	0	0	0	0	0	0	0	0	0
7	2		Female	1.0318	Mar/Cohab	2	-0.272925	Employed	-0.308077	nat_rural	0	priv_medlow_med	0	0	0	0	0	0	-0.111325	-0.163093	-0.253674	-0.375008	-0.130086	-0.361483	0	0	0	0	0	0	0	0	0
7	2	0.381318	Male	0.032138	Mar/Cohab	3	0.186465	Employed	-0.103663	nat_urb	1	priv_medlow_med	0	0	0	0	0	0	-0.111325	-0.220331	-0.253674	-0.375008	-0.130086	-0.371664	0	0	0	0	0	0	0	0	0					0	0	0	0	0	0	0	0	0	0	0	0
7	1		Female	1.29838	Mar/Cohab	1	-1.4214	Retired	-0.337655	nat_rural	0	priv_medlow_med	0	0	0	0	0	0	-0.111325	-0.220331	-0.253674	-0.375008	-0.130086	-0.371664	0	0	0	0	0	0	0	0	0
7	1		Male	2.16475	Mar/Cohab	1	-0.96201	Retired	-0.484644	nat_rural	0	priv_medlow_med	0	0	0	0	0	0	-0.111325	-0.220331	-0.253674	-0.375008	-0.130086	-0.371664	0	0	0	0	0	0	0	0	0
7	2		Female	-0.0345063	Mar/Cohab	3	0.645854	Employed	-0.0738586	nat_rural	0	priv_medlow_med	0	0	0	0	0	0	-0.111325	-0.220331	-0.253674	-0.375008	-0.130086	-0.371664	0	0	0	0	0	0	0	0	0
7	2	0.444829	Female	-0.834238	Mar/Cohab	4	2.25372	Employed	0.292522	nat_scty	0	priv_medlow_med	1	1	0	0	0	1	-0.111325	-0.220331	-0.253674	-0.375008	-0.130086	-0.371664	0	0	0	0	0	0	0	0	0					0	0	0	0	0	0	1	0	0	0	0	0
7	2	0.99405	Female	1.56496	Mar/Cohab	1	-0.96201	Homemaker	-0.132413	nat_urb	1	priv_medlow_med	0	0	0	0	0	0	-0.111325	-0.220331	-0.253674	-0.375008	-0.130086	-0.371664	0	0	0	0	0	0	0	0	0					0	0	0	0	0	0	0	0	0	0	0	0
7	1	0.273424	Male	2.29804	Mar/Cohab	2	-0.0432302	Retired	0.278974	nat_rural	1	priv_medlow_med	0	0	0	0	0	0	-0.111325	-0.220331	-0.253674	-0.375008	-0.130086	-0.371664	0	0	0	0	0	0	0	0	0					0	0	0	0	0	0	0	0	0	0	0	0
7	2	0.389533	Female	1.76489	Mar/Cohab	1	-0.96201	Homemaker	-0.386953	nat_urb	1	priv_medlow_med	0	0	1	0	0	1	-0.111325	-0.220331	-0.253674	3.68448	-0.130086	2.07178	1	1	1	1	0	1	1	0	1					0	0	0	0	0	0	0	0	0	0	0	0
7	1		Male	1.96482	Mar/Cohab	1	-0.96201	Retired	0.0438527	nat_rural	0	priv_medlow_med	0	0	0	0	0	0	-0.111325	-0.220331	-0.253674	-0.375008	-0.130086	-0.371664	0	0	0	0	0	0	0	0	0
8	2		Female	-1.16746	Never Mar	3	0.645854	Employed	-0.261474	nat_rural	0	priv_high_veryhigh	0	1	0	0	0	1	-0.111325	-0.220331	-0.253674	-0.375008	-0.130086	-0.371664	0	0	0	0	0	0	0	0	0
8	2		Male	-0.834238	Mar/Cohab	3	0.645854	Employed	-0.379065	nat_rural	0	priv_high_veryhigh	0	0	0	0	0	0	-0.111325	-0.220331	-0.253674	-0.375008	-0.130086	-0.371664	0	0	0	0	0	0	0	0	0
8	2	0.118417	Male	-0.301083	Mar/Cohab	1	-1.88079	Employed	-0.455517	nat_scty	0	priv_high_veryhigh	0	0	0	0	0	0	-0.111325	-0.220331	-0.253674	-0.375008	-0.130086	-0.371664	0	0	0	0	0	0	0	0	0					0	0	0	0	0	0	0	0	0	0	0	0
8	1	0.954186	Male	0.831869	Mar/Cohab	3	0.41616	Employed	-0.397309	nat_scty	1	priv_high_veryhigh	1	0	0	0	0	0	-0.111325	-0.220331	-0.253674	-0.375008	-0.130086	-0.371664	0	0	0	0	0	0	0	0	0					0	0	0	0	0	0	0	0	0	0	0	0
8	1		Male	-0.234439	Mar/Cohab	3	0.645854	Employed	-0.132413	nat_rural	0	priv_high_veryhigh	0	0	0	0	0	0	-0.111325	-0.220331	-0.253674	-0.375008	-0.130086	-0.371664	0	0	0	0	0	0	0	0	0
8	1		Female	-0.301083	Mar/Cohab	3	0.645854	Homemaker	-0.396812	nat_rural	0	priv_high_veryhigh	0	0	0	0	0	0	-0.111325	-0.220331	-0.253674	-0.375008	-0.130086	-0.371664	0	0	0	0	0	0	0	0	0
8	2	0.146548	Male	-1.10081	Never Mar	2	-0.272925	Employed	-0.621773	nat_scty	1	priv_high_veryhigh	0	0	0	0	0	0	-0.111325	-0.220331	-0.253674	-0.375008	0.485311	-0.290216	1	0	0	0	0	0	1	0	1					0	0	0	0	1	0	0	0	0	0	0	0
8	2	0.147938	Female	-1.10081	Mar/Cohab	3	0.645854	Homemaker	-0.449692	nat_scty	0	priv_high_veryhigh	0	0	0	0	0	0	-0.111325	-0.220331	-0.253674	-0.375008	-0.130086	-0.371664	0	0	0	0	0	0	0	0	0					0	0	0	0	0	0	0	0	0	0	0	0
8	2	0.0773473	Male	-1.03417	Mar/Cohab	3	0.645854	Employed	-0.332101	nat_urb	0	priv_high_veryhigh	0	0	1	1	1	1	-0.111325	-0.220331	-0.253674	-0.239691	-0.130086	-0.290216	0	0	0	0	0	0	0	0	0					0	0	0	0	0	0	0	0	0	0	1	1
8	2	0.312211	Female	-0.301083	Mar/Cohab	3	0.645854	Employed	-0.465226	nat_scty	0	priv_high_veryhigh	0	1	0	0	0	1	-0.111325	-0.220331	-0.253674	-0.375008	-0.130086	-0.371664	0	0	0	0	0	0	0	0	0					0	0	0	0	0	0	0	0	0	0	0	0
8	1	0.156105	Female	-0.367728	Mar/Cohab	4	1.56463	Employed	0.161112	nat_scty	1	priv_high_veryhigh	0	0	0	0	0	0	-0.111325	-0.220331	-0.253674	-0.375008	-0.130086	-0.371664	0	0	0	0	0	0	0	0	0					0	0	0	0	0	0	0	0	0	0	0	0
8	2		Male	0.232071	Mar/Cohab	4	2.25372	Employed	0.42077	nat_rural	0	priv_high_veryhigh	0	0	0	0	0	0	-0.111325	-0.220331	-0.253674	-0.375008	-0.130086	-0.371664	0	0	0	0	0	0	0	0	0
8	2	0.866111	Female	1.29838	Mar/Cohab	1	-0.96201	Homemaker	-0.484644	nat_scty	0	priv_high_veryhigh	0	0	0	0	0	0	-0.111325	-0.220331	-0.253674	-0.375008	-0.130086	-0.371664	0	0	0	0	0	0	0	0	0					0	0	0	0	0	0	0	0	0	0	0	0
8	2	0.652949	Female	-0.0345063	Never Mar	1	-0.96201	Employed	-0.543349	nat_scty	0	priv_high_veryhigh	0	0	0	0	0	0	-0.111325	-0.220331	-0.253674	-0.375008	-0.130086	-0.371664	0	0	0	0	0	0	0	0	0					0	0	0	0	0	0	0	0	0	0	0	0
8	2	0.710103	Female	-1.30075	Never Mar	3	0.645854	Employed	-0.112694	nat_scty	0	priv_high_veryhigh	0	0	0	0	0	0	-0.111325	-0.220331	-0.253674	-0.375008	-0.130086	-0.371664	0	0	0	0	0	0	0	0	0					0	0	0	0	0	0	0	0	0	0	0	0
8	2	0.289593	Male	0.498648	Sep/Wid/Div	2	-0.732315	Other	-0.542898	nat_scty	1	priv_high_veryhigh	0	0	0	0	0	0	-0.111325	-0.220331	-0.253674	-0.375008	-0.130086	-0.371664	0	0	0	0	0	0	0	0	0					0	0	0	0	0	0	0	0	0	0	0	0
8	2	0.623542	Male	0.498648	Mar/Cohab	1	-1.65109	Employed	-0.610763	nat_rural	1	priv_high_veryhigh	0	0	0	0	0	0	-0.111325	-0.220331	-0.253674	-0.375008	-0.130086	-0.371664	0	0	0	0	0	0	0	0	0					0	0	0	0	0	0	0	0	0	0	0	0
8	1	0.0470433	Female	-0.0345063	Sep/Wid/Div	1	-1.65109	Homemaker	-0.577218	nat_rural	1	priv_high_veryhigh	3	0	0	0	0	0	-0.111325	0.00861914	-0.253674	-0.375008	-0.130086	-0.33094	0	0	0	0	0	0	0	0	0					0	1	1	1	0	0	0	0	0	0	0	1
8	2		Female	1.49831	Mar/Cohab	1	-1.88079	Homemaker	-0.484644	nat_rural	0	priv_high_veryhigh	0	0	0	0	0	0	-0.111325	-0.220331	-0.253674	-0.375008	-0.130086	-0.371664	0	0	0	0	0	0	0	0	0
8	1	0.0719628	Female	0.232071	Mar/Cohab	3	0.41616	Employed	-0.249823	nat_scty	1	priv_high_veryhigh	0	0	0	0	0	0	-0.111325	-0.220331	-0.253674	-0.375008	-0.130086	-0.371664	0	0	0	0	0	0	0	0	0					0	0	0	0	0	0	0	0	0	0	0	0
8	2	0.0888069	Male	0.631936	Mar/Cohab	3	0.41616	Employed	-0.249823	nat_rural	1	priv_high_veryhigh	1	0	0	0	0	0	-0.111325	-0.220331	-0.253674	-0.375008	-0.130086	-0.371664	0	0	0	0	0	0	0	0	0					0	0	0	0	0	0	0	0	0	0	0	0
8	2	0.0470433	Female	0.498648	Sep/Wid/Div	2	-0.732315	Homemaker	-0.189764	nat_urb	1	priv_high_veryhigh	0	0	1	0	0	1	-0.111325	0.495138	-0.253674	1.21496	2.6392	1.07913	1	1	1	1	0	1	0	0	0					0	0	0	0	0	0	0	0	0	0	0	0
8	2	1.69478	Female	-0.634305	Mar/Cohab	2	-0.732315	Other	-0.637548	nat_rural	1	priv_medlow_med	0	0	0	0	0	0	-0.111325	-0.220331	-0.253674	-0.375008	-0.130086	-0.371664	0	0	0	0	0	0	0	0	0					0	0	0	0	0	0	0	0	0	0	0	0
8	2		Male	-0.900882	Never Mar	4	1.56463	Employed	0.161564	nat_rural	0	priv_medlow_med	0	0	0	0	0	0	-0.111325	-0.220331	0.2003	0.775181	-0.130086	0.456392	0	0	0	0	0	0	0	0	0
8	1	0.221375	Female	-0.167795	Sep/Wid/Div	3	0.645854	Homemaker	-0.0732565	nat_urb	0	priv_medlow_med	1	0	0	0	0	0	-0.111325	-0.220331	-0.253674	-0.104375	-0.130086	-0.208768	1	0	0	0	1	1	0	0	0					0	0	0	0	0	0	0	0	0	0	0	0
8	1	0.578722	Female	0.365359	Sep/Wid/Div	4	1.56463	Employed	1.85498	nat_scty	0	priv_medlow_med	0	0	0	0	0	0	-0.111325	-0.220331	-0.253674	-0.375008	-0.130086	-0.371664	0	0	0	0	0	0	0	0	0					0	0	0	0	0	0	0	0	0	0	0	0
8	2	0.745589	Male	-0.967526	Mar/Cohab	3	0.645854	Employed	-0.465226	nat_scty	0	priv_high_veryhigh	2	0	0	0	0	0	-0.111325	-0.220331	-0.253674	-0.375008	-0.130086	-0.371664	0	0	0	0	0	0	0	0	0					0	0	0	0	0	0	0	0	0	1	0	0
8	2	0.602465	Male	-0.167795	Mar/Cohab	3	0.645854	Employed	-0.190968	nat_scty	0	priv_high_veryhigh	0	0	0	0	0	0	-0.111325	-0.220331	-0.253674	-0.375008	-0.130086	-0.371664	0	0	0	0	0	0	0	0	0					0	0	0	0	0	0	0	0	0	0	0	0
8	1		Male	-0.301083	Never Mar	3	0.645854	Employed	-0.249823	nat_rural	0	priv_high_veryhigh	0	0	0	0	0	0	-0.111325	-0.220331	-0.253674	-0.375008	-0.130086	-0.371664	0	0	0	0	0	0	0	0	0
8	2		Female	1.09845	Sep/Wid/Div	3	0.645854	Employed	-0.542898	nat_rural	0	priv_high_veryhigh	0	1	0	0	0	1	-0.111325	-0.220331	-0.253674	-0.375008	-0.130086	-0.371664	0	0	0	0	0	0	0	0	0
8	1	1.17964	Male	1.6316	Never Mar	2	-0.0432302	Retired	-0.308529	nat_scty	1	priv_medlow_med	0	0	0	0	0	0	-0.111325	-0.220331	-0.253674	-0.375008	-0.130086	-0.371664	0	0	0	0	0	0	0	0	0					0	0	0	0	0	0	0	0	0	0	0	0
8	1	0.695869	Male	-1.16746	Sep/Wid/Div	3	0.645854	Employed	-0.425788	nat_scty	0	priv_medlow_med	0	0	0	0	0	0	-0.111325	-0.220331	-0.253674	-0.375008	-0.130086	-0.371664	0	0	0	0	0	0	0	0	0					1	0	0	0	0	0	0	1	0	0	0	0
8	1	0.367031	Female	-1.50068	Never Mar	3	0.645854	Employed	-0.519957	nat_scty	0	priv_medlow_med	0	0	0	1	0	1	-0.111325	-0.220331	-0.253674	-0.375008	-0.130086	-0.371664	0	0	0	0	0	0	0	0	0					0	0	0	0	0	0	0	0	0	0	0	0
8	1	0.988335	Female	-0.301083	Mar/Cohab	3	0.186465	Employed	0.778118	nat_urb	0	priv_medlow_med	0	0	0	0	0	0	-0.111325	-0.220331	-0.253674	-0.375008	-0.130086	-0.371664	0	0	0	0	0	0	0	0	0					0	0	0	0	0	0	0	0	0	0	0	0
9	1		Female	-1.56732	Never Mar	3	0.645854	Student	-0.331333	nat_rural	0	priv_medlow_med	0	0	0	0	0	0	-0.111325	-0.220331	-0.253674	-0.375008	-0.130086	-0.371664	0	0	0	0	0	0	0	0	0
9	2	0.357031	Female	-0.767593	Sep/Wid/Div	2	-0.0432302	Employed	-0.308077	nat_urb	0	priv_medlow_med	0	1	0	0	0	1	-0.111325	0.00861914	-0.253674	-0.239691	-0.130086	-0.249492	1	1	1	1	0	1	0	0	0					0	0	0	0	0	0	0	0	0	0	0	0
9	1		Male	-1.10081	Never Mar	3	0.645854	Employed	-0.184345	nat_rural	0	priv_medlow_med	0	0	0	0	0	0	-0.111325	-0.220331	-0.253674	-0.375008	-0.130086	-0.371664	0	0	0	0	0	0	0	0	0
9	1	0.232433	Male	0.165427	Sep/Wid/Div	3	0.41616	Employed	-0.621773	nat_urb	1	priv_medlow_med	1	1	0	0	0	1	-0.111325	-0.0486183	-0.0493856	3.41385	-0.130086	2.00051	0	0	0	0	0	0	0	0	0					0	0	0	0	0	0	0	0	1	0	0	0
9	1	0.158652	Male	-0.434372	Mar/Cohab	2	-0.272925	Employed	-0.572928	nat_urb	0	priv_no_low	1	0	0	0	0	0	-0.111325	-0.220331	-0.253674	-0.375008	-0.130086	-0.371664	0	0	0	0	0	0	0	0	0					0	0	0	0	0	0	0	0	0	0	0	0
9	2		Female	0.165427	Sep/Wid/Div	1	-1.1917	Employed	-0.5435	nat_rural	0	priv_no_low	0	0	0	0	0	0	-0.111325	-0.220331	0.222999	3.68448	0.300692	2.27133	0	0	0	0	0	0	0	0	0
9	1	1.06651	Female	1.16509	Mar/Cohab	1	-0.96201	Other	-0.514222	nat_urb	1	priv_no_low	1	0	0	0	0	0	-0.111325	-0.220331	-0.185578	-0.375008	-0.130086	-0.351302	0	0	0	0	0	0	0	0	0					0	0	0	0	0	0	0	0	0	0	0	0
9	2	0.476405	Male	-1.2341	Never Mar	3	0.41616	Employed	0.197148	nat_urb	0	priv_no_low	2	0	1	0	0	1	-0.111325	0.180332	-0.253674	-0.375008	-0.130086	-0.300397	0	0	0	0	0	0	0	0	0					0	1	0	0	0	0	0	0	0	0	0	0
4	1	0.134795	Female	-0.434372	Mar/Cohab	1	-0.96201	Employed	-0.519957	nat_rural	1	priv_high_veryhigh	0	1	0	0	0	1	-0.111325	-0.220331	-0.253674	-0.375008	-0.130086	-0.371664	0	0	0	0	0	0	0	0	0					0	0	0	0	0	0	0	0	0	0	0	0
4	1	0.0524539	Male	-0.0345063	Mar/Cohab	1	-0.96201	Employed	-0.54362	nat_rural	1	priv_high_veryhigh	2	0	0	0	0	0	-0.111325	-0.220331	4.51306	3.68448	-0.130086	3.49712	0	0	0	0	0	0	0	0	0					0	0	0	0	0	0	0	0	0	0	0	0
4	1		Female	0.698581	Mar/Cohab	1	-1.88079	Homemaker	-0.572928	nat_rural	0	priv_high_veryhigh	0	1	0	0	0	1	0.054347	-0.220331	-0.230975	-0.0705461	-0.130086	-0.161257	0	0	0	0	0	0	0	0	0
4	2	0.687966	Female	-0.767593	Mar/Cohab	1	-1.4214	Homemaker	-0.602355	nat_rural	1	priv_high_veryhigh	2	0	0	0	0	0	0.385692	-0.105856	-0.094783	-0.0705461	0.0237631	-0.0390845	0	0	0	0	0	0	0	0	0					0	0	0	0	0	0	0	0	0	0	0	0
4	1		Female	0.432004	Sep/Wid/Div	1	-1.88079	Homemaker	-0.661211	nat_rural	0	priv_high_veryhigh	0	0	0	0	0	0	1.5454	-0.220331	-0.253674	-0.375008	-0.130086	-0.168044	0	0	0	0	0	0	0	0	0
4	1		Male	0.631936	Mar/Cohab	1	-1.65109	Employed	-0.426029	nat_rural	0	priv_high_veryhigh	0	0	0	0	0	0	-0.111325	-0.220331	-0.253674	0.538377	-0.130086	0.178111	0	0	0	0	0	0	0	0	0
4	1		Female	0.298715	Mar/Cohab	1	-0.96201	Retired	-0.449331	nat_rural	0	priv_high_veryhigh	0	0	0	0	0	0	-0.111325	-0.220331	-0.253674	-0.375008	-0.130086	-0.371664	0	0	0	0	0	0	0	0	0
4	1		Female	1.0318	Sep/Wid/Div	1	-1.4214	Employed	-0.610763	nat_rural	0	priv_medlow_med	0	0	0	0	0	0	-0.111325	-0.220331	-0.253674	-0.375008	-0.130086	-0.371664	0	0	0	0	0	0	0	0	0
4	1		Male	-0.434372	Mar/Cohab	2	-0.50262	Employed	-0.641492	nat_rural	0	priv_medlow_med	0	0	0	0	0	0	-0.111325	-0.220331	-0.253674	-0.375008	-0.130086	-0.371664	0	0	0	0	0	0	0	0	0
4	2	1.44941	Male	-0.367728	Mar/Cohab	2	-0.50262	Employed	-0.582636	nat_rural	1	priv_medlow_med	1	0	0	0	0	0	-0.111325	-0.220331	-0.253674	-0.375008	-0.130086	-0.371664	0	0	0	0	0	0	0	0	0					0	0	0	0	0	0	0	0	0	0	0	0
4	2	0.777575	Male	1.49831	Mar/Cohab	1	-1.1917	Retired	-0.367234	nat_rural	1	priv_medlow_med	1	0	0	0	0	0	-0.111325	-0.220331	-0.253674	-0.375008	-0.130086	-0.371664	0	0	0	0	0	0	0	0	0					0	0	0	0	0	0	0	0	0	0	0	0
4	1		Female	-0.167795	Sep/Wid/Div	2	-0.0432302	Employed	-0.543414	nat_rural	0	priv_medlow_med	0	0	0	0	0	0	-0.111325	-0.220331	-0.253674	-0.375008	-0.130086	-0.371664	0	0	0	0	0	0	0	0	0
4	2	0.397759	Male	2.69791	Mar/Cohab	1	-1.65109	Retired	-0.0732565	nat_urb	1	priv_high_veryhigh	2	0	0	0	0	0	1.43495	3.21392	0.540781	3.68448	-0.130086	3.11024	0	0	0	0	0	0	0	0	0					0	0	0	1	0	0	0	0	0	0	0	0
4	2		Female	-1.10081	Mar/Cohab	3	0.645854	Homemaker	-0.5435	nat_rural	0	priv_high_veryhigh	0	0	0	0	0	0	-0.111325	-0.220331	-0.253674	0.0647702	-0.130086	-0.106958	0	0	0	0	0	0	0	0	0
4	1	0.359244	Male	-0.834238	Mar/Cohab	3	0.645854	Employed	-0.425788	nat_urb	0	priv_high_veryhigh	3	1	1	0	0	1	-0.111325	-0.220331	3.15113	0.538377	-0.130086	1.19621	0	0	0	0	0	0	0	0	0					0	0	0	0	0	0	0	0	0	0	0	0
4	1	1.15938	Female	-0.434372	Mar/Cohab	3	0.186465	Employed	-0.190667	nat_scty	1	priv_high_veryhigh	0	1	0	0	0	1	-0.111325	-0.220331	-0.253674	-0.375008	-0.130086	-0.371664	0	0	0	0	0	0	0	0	0					0	0	0	0	0	0	0	0	0	0	0	0
4	1	1.41688	Female	0.432004	Mar/Cohab	2	-0.0432302	Employed	-0.504062	nat_rural	1	priv_high_veryhigh	1	0	0	0	0	0	-0.111325	-0.220331	-0.253674	-0.375008	-0.130086	-0.371664	0	0	0	0	0	0	0	0	0					0	0	0	0	0	0	0	0	0	0	0	0
4	1	0.463324	Female	-1.30075	Mar/Cohab	2	-0.732315	Homemaker	-0.543349	nat_urb	0	priv_high_veryhigh	0	0	0	0	0	0	-0.111325	-0.220331	-0.253674	-0.375008	-0.130086	-0.371664	0	0	0	0	0	0	0	0	0					0	0	0	0	0	0	0	0	0	0	0	0
4	2		Male	0.498648	Mar/Cohab	4	1.79433	Employed	0.420017	nat_rural	0	priv_no_low	0	0	0	0	0	0	-0.111325	-0.220331	-0.253674	-0.375008	-0.130086	-0.371664	0	0	0	0	0	0	0	0	0
4	2		Female	-0.0345063	Mar/Cohab	4	1.56463	Employed	0.326541	nat_rural	0	priv_no_low	0	0	0	0	0	0	-0.111325	-0.220331	-0.253674	-0.375008	-0.130086	-0.371664	0	0	0	0	0	0	0	0	0
4	1	1.14235	Male	1.16509	Mar/Cohab	1	-0.96201	Retired	-0.268639	nat_urb	0	priv_no_low	1	0	0	0	0	0	-0.111325	-0.220331	-0.253674	-0.375008	-0.130086	-0.371664	1	1	0	1	0	1	0	0	0					0	0	0	0	0	0	0	0	0	0	0	0
4	1		Female	0.898513	Mar/Cohab	3	0.645854	Employed	0.396385	nat_rural	0	priv_no_low	0	0	0	0	0	0	-0.111325	-0.220331	-0.253674	-0.375008	-0.130086	-0.371664	0	0	0	0	0	0	0	0	0
4	2		Male	-1.30075	Never Mar	3	0.645854	Student	0.260189	nat_rural	0	priv_medlow_med	0	0	0	0	0	0	0.385692	-0.220331	-0.0493856	2.66961	-0.130086	1.58309	0	0	0	0	0	0	0	0	0
4	2		Female	-0.0345063	Mar/Cohab	3	0.41616	Employed	0.131986	nat_rural	0	priv_medlow_med	0	0	0	0	0	0	-0.111325	-0.220331	-0.253674	-0.375008	-0.130086	-0.371664	0	0	0	0	0	0	0	0	0
4	2	0.299778	Female	-0.56766	Mar/Cohab	4	1.79433	Employed	1.26793	nat_urb	0	priv_medlow_med	1	0	1	0	0	1	-0.111325	4.81657	-0.253674	0.707523	-0.130086	1.17585	1	1	1	1	0	1	0	0	0					0	0	0	0	0	0	0	0	0	0	0	0
10	1	0.595919	Female	0.165427	Mar/Cohab	2	-0.0432302	Homemaker	-0.332101	nat_scty	1	priv_no_low	0	1	0	0	0	1	-0.111325	-0.220331	-0.253674	-0.375008	-0.130086	-0.371664	0	0	0	0	0	0	0	0	0					0	0	0	0	0	0	0	0	0	0	0	0
10	2	0.297959	Female	0.298715	Mar/Cohab	1	-0.96201	Employed	0.0441538	nat_urb	0	priv_no_low	0	1	1	1	0	1	-0.111325	3.21392	-0.253674	3.68448	-0.130086	2.68264	0	0	0	0	0	0	0	0	0					0	0	0	0	0	0	0	0	0	0	0	0
10	2	0.776754	Male	-0.501016	Mar/Cohab	3	0.41616	Employed	-0.279402	nat_urb	0	priv_no_low	2	1	1	0	0	1	-0.111325	0.294806	0.109505	1.62091	0.331462	1.09101	1	1	1	1	0	1	0	0	0					0	0	0	0	0	1	0	0	0	0	0	0
10	2		Male	0.432004	Mar/Cohab	2	-0.0432302	Employed	-0.015003	nat_rural	0	priv_no_low	0	0	0	0	0	0	-0.111325	-0.220331	-0.253674	-0.375008	-0.130086	-0.371664	0	0	0	0	0	0	0	0	0
10	2		Male	-0.234439	Mar/Cohab	4	0.875549	Employed	-0.396812	nat_rural	0	priv_high_veryhigh	0	0	0	0	0	0	-0.111325	-0.220331	-0.253674	-0.375008	-0.130086	-0.371664	0	0	0	0	0	0	0	0	0
10	1		Female	0.0987822	Mar/Cohab	2	-0.732315	Homemaker	-0.590584	nat_rural	0	priv_high_veryhigh	0	0	0	0	0	0	-0.111325	-0.220331	-0.253674	-0.375008	-0.130086	-0.371664	0	0	0	0	0	0	0	0	0
10	1		Male	-1.03417	Never Mar	1	-1.4214	Other	-0.558364	nat_rural	0	priv_high_veryhigh	0	0	0	0	0	0	-0.111325	-0.220331	-0.253674	-0.375008	-0.130086	-0.371664	0	0	0	0	0	0	0	0	0
11	1		Male	-1.56732	Never Mar	3	0.645854	Employed	-0.249823	nat_rural	0	priv_high_veryhigh	0	0	0	0	0	0	-0.111325	-0.220331	-0.253674	-0.375008	-0.130086	-0.371664	0	0	0	0	0	0	0	0	0
11	1	0.220376	Female	1.09845	Sep/Wid/Div	1	-0.96201	Homemaker	0.0826884	nat_rural	1	priv_high_veryhigh	0	1	0	0	0	1	-0.111325	-0.220331	-0.253674	-0.375008	-0.130086	-0.371664	0	0	0	0	0	0	0	0	0					0	0	0	0	0	0	0	0	0	0	0	0
11	2	0.416227	Female	-1.50068	Never Mar	3	0.645854	Employed	0.185949	nat_urb	0	priv_high_veryhigh	1	0	0	0	0	0	-0.111325	-0.220331	-0.253674	-0.273521	-0.130086	-0.310578	0	0	0	0	0	0	0	0	0					0	0	0	0	0	0	0	0	0	0	0	0
11	1	0.31217	Female	-1.50068	Never Mar	3	0.645854	Employed	-0.269241	nat_urb	0	priv_high_veryhigh	1	1	0	0	0	1	-0.111325	-0.220331	-0.253674	-0.375008	-0.130086	-0.371664	0	0	0	0	0	0	0	0	0					0	0	0	1	0	1	1	0	0	0	1	1
11	2		Male	0.032138	Mar/Cohab	2	-0.732315	Employed	-0.519957	nat_rural	0	priv_high_veryhigh	0	0	0	0	0	0	-0.111325	-0.220331	-0.253674	-0.375008	-0.130086	-0.371664	0	0	0	0	0	0	0	0	0
11	1		Male	-0.167795	Mar/Cohab	2	-0.0432302	Employed	-0.308679	nat_rural	0	priv_high_veryhigh	0	0	0	0	0	0	-0.111325	-0.220331	-0.253674	-0.375008	-0.130086	-0.371664	0	0	0	0	0	0	0	0	0
11	1	0.208012	Male	1.69824	Mar/Cohab	1	-1.1917	Retired	-0.425939	nat_urb	0	priv_high_veryhigh	0	0	0	0	0	0	-0.111325	-0.220331	-0.253674	-0.375008	-0.130086	-0.371664	0	0	0	0	0	0	0	0	0					0	0	0	0	0	0	0	0	0	0	0	0
11	1		Male	0.765225	Mar/Cohab	2	-0.0432302	Employed	-0.190667	nat_rural	0	priv_medlow_med	0	0	0	0	0	0	-0.111325	-0.220331	-0.253674	-0.375008	-0.130086	-0.371664	0	0	0	0	0	0	0	0	0
11	2		Female	0.232071	Mar/Cohab	2	-0.0432302	Employed	-0.190667	nat_rural	0	priv_medlow_med	0	1	0	0	0	1	-0.111325	-0.220331	-0.253674	-0.375008	-0.130086	-0.371664	0	0	0	0	0	0	0	0	0
11	1	0.238555	Female	1.36502	Mar/Cohab	1	-1.1917	Homemaker	0.527342	nat_rural	1	priv_medlow_med	0	0	0	0	0	0	-0.111325	0.352044	1.78921	0.233916	-0.130086	0.707523	1	0	0	0	1	1	0	1	1					0	0	0	0	0	0	0	0	0	0	0	0
11	2	0.390242	Female	0.765225	Mar/Cohab	1	-0.96201	Homemaker	0.777742	nat_urb	0	priv_medlow_med	1	0	0	0	0	0	-0.111325	-0.220331	-0.253674	-0.104375	-0.130086	-0.208768	0	0	0	0	0	0	0	0	0					0	0	0	0	0	0	0	0	0	0	0	0
11	2	0.993194	Female	-1.30075	Never Mar	3	0.645854	Employed	0.228036	nat_scty	0	priv_no_low	1	0	0	0	0	0	-0.111325	0.123094	-0.253674	-0.205862	-0.130086	-0.208768	0	0	0	0	0	0	0	0	0					0	0	0	0	0	0	0	0	0	0	0	0
11	2	0.714346	Male	1.49831	Sep/Wid/Div	1	-1.65109	Other	0.572952	nat_rural	1	priv_no_low	0	0	0	0	0	0	-0.111325	-0.220331	-0.253674	-0.375008	-0.130086	-0.371664	0	0	0	0	0	0	0	0	0					0	0	0	0	0	0	0	0	0	0	0	0
11	1	1.43786	Male	-0.301083	Mar/Cohab	4	0.875549	Employed	1.01625	nat_urb	0	priv_medlow_med	2	0	0	0	0	0	-0.111325	-0.220331	-0.253674	-0.375008	-0.130086	-0.371664	0	0	0	0	0	0	0	0	0					0	0	0	0	0	0	0	0	0	0	0	0
11	2		Male	1.83153	Mar/Cohab	1	-1.65109	Employed	0.308553	nat_rural	0	priv_medlow_med	0	0	0	0	0	0	-0.111325	-0.220331	-0.253674	-0.375008	-0.130086	-0.371664	0	0	0	0	0	0	0	0	0
11	2	0.274435	Female	-1.43404	Never Mar	3	0.645854	Employed	-0.543349	nat_urb	1	priv_medlow_med	0	0	0	0	0	0	-0.111325	-0.220331	-0.253674	-0.375008	0.146843	-0.335013	0	0	0	0	0	0	0	0	0					0	0	0	0	0	0	0	0	0	0	0	0
11	1		Female	-0.634305	Mar/Cohab	3	0.645854	Homemaker	-0.514222	nat_rural	0	priv_medlow_med	0	0	0	0	0	0	-0.111325	-0.220331	-0.253674	-0.375008	-0.130086	-0.371664	0	0	0	0	0	0	0	0	0
11	1	0.365914	Female	-1.36739	Mar/Cohab	2	-0.0432302	Homemaker	-0.504363	nat_rural	1	priv_medlow_med	1	0	0	0	0	0	-0.111325	-0.220331	-0.253674	-0.375008	-0.130086	-0.371664	0	0	0	0	0	0	0	0	0					0	0	0	0	0	0	0	0	0	0	0	0
11	2	0.336049	Male	-1.16746	Never Mar	3	0.41616	Employed	0.161564	nat_rural	1	priv_medlow_med	0	0	0	0	0	0	-0.111325	-0.220331	-0.253674	-0.0705461	-0.130086	-0.188406	0	0	0	0	0	0	0	0	0					0	0	0	0	0	0	0	0	0	0	0	0
11	1		Male	-0.501016	Mar/Cohab	2	-0.732315	Employed	-0.455517	nat_rural	0	priv_medlow_med	0	0	0	0	0	0	-0.111325	-0.220331	-0.253674	-0.375008	-0.130086	-0.371664	0	0	0	0	0	0	0	0	0
11	2	0.351162	Male	-0.834238	Sep/Wid/Div	4	1.10524	Employed	0.831344	nat_urb	0	priv_medlow_med	1	0	0	0	0	0	-0.111325	-0.220331	-0.253674	-0.375008	-0.130086	-0.371664	0	0	0	0	0	0	0	0	0					0	0	0	0	0	0	0	0	0	0	0	0
11	1		Male	0.365359	Mar/Cohab	3	0.645854	Employed	2.56366	nat_rural	0	priv_medlow_med	0	0	0	0	0	0	-0.111325	-0.220331	-0.253674	-0.375008	-0.130086	-0.371664	0	0	0	0	0	0	0	0	0
11	1	0.387474	Female	0.698581	Mar/Cohab	1	-1.88079	Homemaker	-0.661211	nat_scty	1	priv_medlow_med	2	1	0	0	0	1	-0.111325	4.07248	-0.253674	-0.375008	-0.130086	0.391912	1	0	0	0	1	1	0	0	0					0	0	0	0	0	0	0	0	0	0	0	0
10	1		Male	0.365359	Mar/Cohab	2	-0.50262	Employed	0.102407	nat_rural	0	priv_medlow_med	0	0	0	0	0	0	-0.111325	-0.220331	-0.253674	-0.375008	-0.130086	-0.371664	0	0	0	0	0	0	0	0	0
10	2		Female	1.29838	Mar/Cohab	1	-0.96201	Homemaker	-0.524082	nat_rural	0	priv_medlow_med	0	0	0	0	0	0	-0.111325	-0.220331	-0.253674	-0.375008	-0.130086	-0.371664	0	0	0	0	0	0	0	0	0
10	1		Female	0.631936	Mar/Cohab	1	-0.96201	Employed	-0.190667	nat_rural	0	priv_medlow_med	0	0	0	0	0	0	-0.111325	-0.220331	-0.253674	-0.375008	-0.130086	-0.371664	0	0	0	0	0	0	0	0	0
10	1	0.69834	Female	-1.50068	Never Mar	3	0.645854	Employed	0.127244	nat_urb	0	priv_medlow_med	1	0	1	0	0	1	-0.111325	-0.220331	-0.253674	-0.375008	-0.130086	-0.371664	0	0	0	0	0	0	0	0	0					0	0	0	0	0	0	0	0	0	0	0	0
10	2	0.34837	Female	-0.167795	Mar/Cohab	2	-0.732315	Homemaker	-0.602054	nat_rural	1	priv_medlow_med	2	0	1	1	1	1	-0.111325	4.07248	-0.253674	0.166257	11.8702	2.30594	1	1	0	1	1	1	0	0	0					0	1	0	0	0	0	1	0	0	0	0	0
10	1	0.289468	Female	-0.101151	Mar/Cohab	3	0.645854	Employed	-0.449331	nat_scty	1	priv_high_veryhigh	1	0	0	0	0	0	-0.111325	-0.220331	-0.253674	-0.375008	-0.130086	-0.371664	0	0	0	0	0	0	0	0	0					0	0	0	0	0	0	0	0	0	0	0	0
10	1		Female	0.765225	Sep/Wid/Div	1	-1.65109	Homemaker	-0.465226	nat_rural	0	priv_high_veryhigh	0	0	0	0	0	0	-0.111325	-0.220331	-0.253674	-0.375008	-0.130086	-0.371664	0	0	0	0	0	0	0	0	0
10	2	0.420122	Male	-0.101151	Mar/Cohab	4	0.875549	Employed	-0.249823	nat_urb	1	priv_high_veryhigh	0	1	0	0	0	1	-0.111325	-0.134475	-0.253674	1.35028	-0.130086	0.682071	0	0	0	0	0	0	0	0	0					0	0	0	0	1	0	0	0	0	0	0	0
10	1	0.754619	Male	-0.700949	Mar/Cohab	2	-0.272925	Employed	-0.449692	nat_scty	1	priv_high_veryhigh	3	0	0	0	1	1	-0.111325	-0.220331	-0.253674	-0.375008	-0.130086	-0.371664	0	0	0	0	0	0	0	0	0					0	0	0	0	0	0	0	0	0	0	0	0
10	2	0.0530962	Female	-0.56766	Never Mar	3	0.645854	Other	-0.484644	nat_scty	1	priv_medlow_med	0	1	0	0	0	1	-0.111325	-0.220331	-0.253674	-0.375008	-0.130086	-0.371664	0	0	0	0	0	0	0	0	0					0	0	0	0	0	0	0	0	0	0	0	0
10	2		Male	0.565292	Mar/Cohab	1	-0.96201	Other	-0.464925	nat_rural	0	priv_medlow_med	0	0	0	0	0	0	-0.111325	-0.220331	-0.253674	-0.375008	-0.130086	-0.371664	0	0	0	0	0	0	0	0	0
10	2	0.132618	Female	1.0318	Sep/Wid/Div	2	-0.272925	Employed	-0.347515	nat_urb	1	priv_medlow_med	0	0	0	0	0	0	-0.111325	-0.220331	-0.253674	1.48559	-0.130086	0.748247	0	0	0	0	0	0	0	0	0					0	0	1	0	0	1	0	0	0	0	0	0
10	2	0.187857	Female	-0.967526	Mar/Cohab	2	-0.50262	Employed	-0.590223	nat_urb	0	priv_medlow_med	2	1	0	0	0	1	-0.111325	-0.220331	-0.253674	-0.375008	-0.130086	-0.371664	0	0	0	0	0	0	0	0	0					0	0	0	0	0	0	0	0	0	1	0	0
11	2	0.0745634	Female	-0.367728	Mar/Cohab	1	-1.1917	Homemaker	-0.637548	nat_urb	0	priv_high_veryhigh	0	0	1	0	0	1	-0.111325	1.49679	-0.253674	-0.375008	-0.130086	-0.0662339	1	0	0	0	0	0	1	1	1					0	0	0	0	0	0	0	0	0	0	0	0
11	2	0.0764367	Female	-1.36739	Mar/Cohab	1	-1.4214	Homemaker	-0.631633	nat_urb	0	priv_high_veryhigh	3	0	0	0	0	0	-0.111325	-0.220331	-0.253674	-0.375008	-0.130086	-0.371664	0	0	0	0	0	0	0	0	0					0	1	0	0	0	0	0	1	0	1	0	0
11	1	0.149469	Female	-1.56732	Never Mar	2	-0.50262	Homemaker	-0.367535	nat_urb	0	priv_high_veryhigh	2	0	0	0	0	0	-0.00087709	0.466519	-0.253674	-0.375008	-0.130086	-0.235917	0	0	0	0	0	0	0	0	0					0	0	0	0	0	0	0	0	0	0	0	0
11	2	0.227799	Male	0.298715	Mar/Cohab	1	-1.88079	Employed	-0.355402	nat_rural	1	priv_high_veryhigh	1	0	0	0	0	0	-0.111325	-0.220331	-0.253674	0.673694	-0.130086	0.259559	0	0	0	0	0	0	0	0	0					0	0	0	0	0	0	1	0	0	1	0	0
11	1	0.0744533	Female	0.298715	Sep/Wid/Div	1	-1.88079	Homemaker	-0.661211	nat_rural	1	priv_high_veryhigh	1	0	0	0	0	0	-0.111325	-0.220331	-0.253674	-0.104375	-0.0685465	-0.200623	0	0	0	0	0	0	0	0	0					0	0	0	0	0	0	0	0	0	0	0	0
11	1		Male	-0.301083	Mar/Cohab	3	0.645854	Employed	-0.28896	nat_rural	0	priv_no_low	0	0	0	0	0	0	-0.111325	-0.220331	-0.253674	-0.375008	-0.130086	-0.371664	0	0	0	0	0	0	0	0	0
11	1	0.163546	Female	2.29804	Sep/Wid/Div	1	-0.96201	Retired	-0.514222	nat_scty	1	priv_no_low	1	0	0	0	0	0	-0.111325	-0.220331	2.47017	-0.375008	-0.130086	0.442817	1	0	0	0	1	1	0	0	0					0	0	0	0	0	0	0	0	0	0	0	0
11	2	0.553962	Male	2.49798	Sep/Wid/Div	1	-1.88079	Employed	-0.308077	nat_scty	1	priv_no_low	1	0	0	0	0	0	-0.111325	-0.220331	-0.253674	-0.375008	-0.130086	-0.371664	0	0	0	0	0	0	0	0	0					0	0	0	0	0	0	0	0	0	0	0	0
11	2	0.296141	Female	1.0318	Sep/Wid/Div	2	-0.0432302	Retired	-0.572928	nat_urb	1	priv_no_low	2	1	0	0	0	1	4.85885	10.0824	7.2369	3.68448	5.40849	7.48808	1	0	0	0	1	1	0	0	0					0	0	0	0	0	0	1	0	0	0	0	0
11	1	0.939044	Female	3.16442	Sep/Wid/Div	1	-1.4214	Homemaker	2.07866	nat_scty	1	priv_no_low	1	0	0	0	0	0	-0.111325	-0.220331	6.55594	3.68448	-0.130086	4.10798	0	0	0	0	0	0	0	0	0					0	0	0	0	0	0	0	0	0	0	0	0
11	1	0.527866	Female	1.6316	Mar/Cohab	1	-1.1917	Retired	-0.644309	nat_urb	0	priv_no_low	2	0	0	0	0	0	-0.111325	0.352044	1.10825	-0.036717	-0.130086	0.341007	0	0	0	0	0	0	0	0	0					0	0	0	0	0	0	0	0	0	0	0	0
11	2	1.22919	Female	0.498648	Mar/Cohab	2	-0.0432302	Employed	0.175111	nat_urb	0	priv_no_low	0	0	0	0	0	0	-0.111325	-0.220331	-0.253674	-0.375008	-0.130086	-0.371664	0	0	0	0	0	0	0	0	0					0	0	0	0	0	0	0	0	0	0	0	0
11	1		Female	1.0318	Sep/Wid/Div	1	-0.96201	Retired	0.161564	nat_rural	0	priv_no_low	0	0	0	0	0	0	-0.111325	-0.220331	-0.253674	-0.375008	-0.130086	-0.371664	0	0	0	0	0	0	0	0	0
11	1	0.152549	Female	-0.234439	Sep/Wid/Div	3	0.186465	Employed	-0.367234	nat_urb	0	priv_no_low	2	0	0	0	0	0	-0.111325	-0.220331	-0.253674	-0.375008	-0.130086	-0.371664	0	0	0	0	0	0	0	0	0					0	0	0	0	0	0	0	0	0	0	0	0
10	1	2.99511	Male	-0.234439	Mar/Cohab	2	-0.732315	Employed	-0.5435	nat_urb	0	priv_high_veryhigh	2	0	0	0	0	0	-0.111325	-0.220331	0.313794	-0.375008	-0.130086	-0.201981	0	0	0	0	0	0	0	0	0					0	0	0	0	0	0	0	0	0	0	0	0
10	1	3.5279	Male	-0.434372	Mar/Cohab	4	0.875549	Employed	-0.00335223	nat_scty	1	priv_high_veryhigh	2	0	0	0	0	0	-0.111325	-0.220331	-0.253674	-0.239691	-0.130086	-0.290216	0	0	0	0	0	0	0	0	0					0	0	0	0	0	0	0	0	0	0	0	0
10	1	1.41948	Female	-0.834238	Mar/Cohab	3	0.645854	Employed	-0.0503164	nat_urb	0	priv_high_veryhigh	0	0	0	0	0	0	-0.111325	-0.220331	-0.253674	-0.375008	-0.130086	-0.371664	0	0	0	0	0	0	0	0	0					0	0	0	0	0	0	0	0	0	0	0	0
10	2		Male	-1.2341	Never Mar	3	0.645854	Employed	-0.426132	nat_rural	0	priv_high_veryhigh	0	0	0	0	0	0	-0.111325	-0.220331	-0.253674	-0.375008	-0.130086	-0.371664	0	0	0	0	0	0	0	0	0
10	1		Male	-0.56766	Mar/Cohab	3	0.645854	Employed	-0.465226	nat_rural	0	priv_high_veryhigh	0	0	0	0	0	0	-0.111325	-0.220331	-0.253674	-0.375008	-0.130086	-0.371664	0	0	0	0	0	0	0	0	0
10	2	6.60952	Male	-1.30075	Never Mar	3	0.645854	Employed	-0.425939	nat_urb	0	priv_high_veryhigh	1	0	0	0	0	0	-0.111325	-0.220331	-0.253674	-0.375008	-0.130086	-0.371664	0	0	0	0	0	0	0	0	0					0	0	0	0	0	0	0	0	0	0	0	0
11	2		Female	-0.0345063	Never Mar	3	0.645854	Employed	-0.396361	nat_rural	0	priv_medlow_med	0	0	0	0	0	0	-0.111325	-0.220331	-0.253674	-0.375008	-0.130086	-0.371664	0	0	0	0	0	0	0	0	0
11	1	0.108059	Female	-1.30075	Mar/Cohab	3	0.645854	Employed	-0.112694	nat_urb	0	priv_medlow_med	0	1	0	0	0	1	-0.111325	-0.0772371	-0.0493856	0.0647702	-0.130086	-0.0204193	0	0	0	0	0	0	0	0	0					0	0	0	0	0	0	0	0	0	0	0	0
11	2	0.0622938	Male	-1.2341	Mar/Cohab	3	0.41616	Employed	-0.347515	nat_urb	0	priv_medlow_med	0	1	0	0	0	1	-0.111325	0.00861914	-0.253674	-0.172033	-0.130086	-0.208768	0	0	0	0	0	0	0	0	0					0	0	0	0	0	0	0	0	0	0	0	0
11	1	0.432236	Female	-1.36739	Never Mar	3	0.645854	Other	-0.279718	nat_urb	1	priv_medlow_med	1	0	0	0	0	0	-0.111325	-0.220331	-0.253674	-0.375008	-0.130086	-0.371664	0	0	0	0	0	0	0	0	0					0	1	0	0	0	0	0	0	0	0	0	0
11	2		Female	0.165427	Mar/Cohab	3	0.645854	Other	-0.331333	nat_rural	0	priv_medlow_med	0	0	0	0	0	0	-0.111325	-0.220331	-0.253674	-0.375008	-0.130086	-0.371664	0	0	0	0	0	0	0	0	0
10	2		Female	-0.301083	Mar/Cohab	2	-0.50262	Other	-0.465226	nat_rural	0	priv_high_veryhigh	0	0	0	0	0	0	-0.111325	-0.220331	-0.253674	-0.375008	-0.130086	-0.371664	0	0	0	0	0	0	0	0	0
10	1	0.333853	Female	0.298715	Sep/Wid/Div	2	-0.0432302	Other	-0.269241	nat_urb	1	priv_high_veryhigh	0	0	1	0	0	1	3.20212	-0.220331	3.83209	3.68448	0.79301	3.82291	0	0	0	0	0	0	0	0	0					0	0	0	0	0	0	0	0	0	0	0	0
10	1		Male	1.09845	Mar/Cohab	2	-0.732315	Other	-0.464624	nat_rural	0	priv_high_veryhigh	0	0	0	0	0	0	-0.111325	-0.220331	-0.253674	-0.375008	-0.130086	-0.371664	0	0	0	0	0	0	0	0	0
10	1	0.328371	Male	0.965158	Mar/Cohab	1	-0.96201	Employed	-0.249823	nat_scty	1	priv_high_veryhigh	0	0	0	0	0	0	-0.111325	-0.220331	-0.253674	-0.375008	-0.130086	-0.371664	0	0	0	0	0	0	0	0	0					0	0	0	0	0	0	0	0	0	0	0	0
10	1		Male	-0.967526	Never Mar	3	0.645854	Other	-0.54362	nat_rural	0	priv_high_veryhigh	0	0	0	0	0	0	-0.111325	-0.220331	-0.253674	-0.375008	-0.130086	-0.371664	0	0	0	0	0	0	0	0	0
11	2		Male	-1.56732	Never Mar	3	0.645854	Other	-0.455517	nat_rural	0	priv_medlow_med	0	1	0	0	0	1	-0.111325	-0.220331	-0.253674	-0.375008	-0.130086	-0.371664	0	0	0	0	0	0	0	0	0
11	1	0.14989	Female	1.23173	Never Mar	2	-0.50262	Employed	-0.0714502	nat_urb	0	priv_medlow_med	0	0	0	0	0	0	-0.111325	-0.220331	-0.253674	-0.375008	-0.130086	-0.371664	0	0	0	0	0	0	0	0	0					0	0	0	0	0	1	0	1	0	0	0	0
11	2	0.14989	Female	1.83153	Sep/Wid/Div	1	-1.88079	Retired	-0.542898	nat_scty	1	priv_medlow_med	0	1	0	0	0	1	-0.111325	-0.220331	-0.253674	-0.30735	-0.130086	-0.33094	0	0	0	0	0	0	0	0	0
11	2	0.625722	Female	0.631936	Sep/Wid/Div	1	-1.88079	Retired	0.161564	nat_scty	1	priv_medlow_med	0	0	0	0	0	0	-0.111325	-0.220331	-0.253674	-0.375008	-0.130086	-0.371664	0	0	0	0	0	0	0	0	0					0	0	0	0	0	0	0	0	0	0	0	0
11	2		Female	0.631936	Mar/Cohab	1	-1.4214	Homemaker	-0.367234	nat_rural	0	priv_high_veryhigh	0	0	0	0	0	0	-0.111325	-0.220331	4.51306	-0.375008	-0.130086	1.05368	0	0	0	0	0	0	0	0	0
11	2		Female	-0.56766	Mar/Cohab	2	-0.0432302	Homemaker	-0.514222	nat_rural	0	priv_high_veryhigh	0	0	0	0	0	0	-0.111325	-0.220331	-0.253674	-0.375008	-0.130086	-0.371664	0	0	0	0	0	0	0	0	0
11	2		Male	-0.367728	Mar/Cohab	1	-0.96201	Employed	-0.514222	nat_rural	0	priv_high_veryhigh	0	0	0	0	0	0	-0.111325	-0.220331	-0.253674	-0.375008	-0.130086	-0.371664	0	0	0	0	0	0	0	0	0
11	2		Female	-1.10081	Mar/Cohab	3	0.41616	Employed	-0.566922	nat_rural	0	priv_high_veryhigh	0	0	0	0	0	0	-0.111325	-0.220331	-0.253674	-0.239691	-0.130086	-0.290216	0	0	0	0	0	0	0	0	0
11	2	0.996053	Female	-1.43404	Mar/Cohab	3	0.186465	Employed	-0.621773	nat_scty	1	priv_high_veryhigh	1	1	0	1	0	1	-0.111325	1.21061	-0.14018	-0.375008	-0.130086	-0.0832022	1	0	0	0	1	1	0	0	0					0	0	0	0	0	0	1	0	1	0	0	0
11	1	0.455412	Male	-0.0345063	Mar/Cohab	2	-0.732315	Retired	-0.5435	nat_rural	1	priv_high_veryhigh	1	1	0	0	0	1	-0.111325	-0.220331	4.51306	-0.375008	-0.130086	1.05368	1	0	0	0	1	1	0	0	0					0	0	0	0	0	0	0	0	0	0	0	0
11	1	0.530271	Male	-1.03417	Never Mar	2	-0.0432302	Employed	-0.5435	nat_urb	0	priv_high_veryhigh	2	0	0	0	0	0	-0.111325	-0.220331	-0.253674	-0.375008	-0.130086	-0.371664	0	0	0	0	0	0	0	0	0					0	0	0	0	1	0	0	0	0	0	0	0
11	2	0.491519	Male	0.565292	Mar/Cohab	2	-0.732315	Employed	0.0672745	nat_scty	1	priv_high_veryhigh	2	0	0	0	0	0	-0.111325	-0.220331	-0.253674	-0.375008	-0.130086	-0.371664	0	0	0	0	0	0	0	0	0					0	0	0	0	0	0	0	0	0	0	0	0
11	1	0.143795	Female	0.432004	Mar/Cohab	3	0.645854	Employed	-0.379065	nat_scty	0	priv_high_veryhigh	0	0	0	0	0	0	-0.111325	-0.134475	-0.253674	-0.172033	-0.130086	-0.234221	0	0	0	0	0	0	0	0	0					0	0	0	0	0	0	0	0	0	0	0	0
11	1		Male	-0.767593	Mar/Cohab	3	0.645854	Employed	-0.582636	nat_rural	0	priv_high_veryhigh	0	1	0	0	0	1	-0.111325	-0.220331	-0.253674	-0.375008	-0.130086	-0.371664	0	0	0	0	0	0	0	0	0
11	1	0.192609	Male	0.565292	Mar/Cohab	1	-0.96201	Employed	0.239838	nat_rural	1	priv_high_veryhigh	1	0	0	0	0	0	-0.111325	-0.220331	-0.253674	-0.375008	-0.130086	-0.371664	0	0	0	0	0	0	0	0	0					0	0	0	0	0	0	0	0	0	1	0	0
11	2		Female	2.89784	Mar/Cohab	3	0.645854	Homemaker	-0.191269	nat_rural	0	priv_no_low	0	0	0	0	0	0	-0.111325	7.50673	1.78921	3.68448	-0.130086	4.05708	0	0	0	0	0	0	0	0	0
11	2		Female	2.16475	Sep/Wid/Div	1	-1.88079	Homemaker	-0.661211	nat_rural	0	priv_no_low	0	0	0	0	0	0	-0.111325	-0.220331	-0.253674	-0.375008	-0.130086	-0.371664	0	0	0	0	0	0	0	0	0
8	1		Female	-0.167795	Mar/Cohab	3	0.645854	Employed	-0.337655	nat_rural	0	priv_medlow_med	0	0	0	0	0	0	-0.111325	0.20895	-0.253674	-0.375008	-0.130086	-0.295307	0	0	0	0	0	0	0	0	0
8	2		Male	0.232071	Mar/Cohab	1	-0.96201	Employed	-0.425939	nat_rural	0	priv_medlow_med	0	0	0	0	0	0	-0.111325	-0.220331	-0.253674	-0.375008	-0.130086	-0.371664	0	0	0	0	0	0	0	0	0
8	2		Male	-0.301083	Mar/Cohab	2	-0.0432302	Employed	-0.496656	nat_rural	0	priv_medlow_med	0	0	0	0	0	0	-0.111325	-0.220331	-0.253674	-0.375008	-0.130086	-0.371664	0	0	0	0	0	0	0	0	0
8	1	0.222915	Male	-0.56766	Sep/Wid/Div	2	-0.0432302	Employed	-0.16154	nat_scty	0	priv_medlow_med	1	0	0	0	0	0	-0.111325	-0.220331	-0.253674	-0.375008	-0.130086	-0.371664	0	0	0	0	0	0	0	0	0					0	1	0	0	0	0	0	1	0	0	0	0
6	2	0.203455	Male	0.365359	Sep/Wid/Div	1	-1.65109	Employed	-0.0732565	nat_scty	1	priv_medlow_med	2	1	0	1	1	1	-0.111325	-0.220331	-0.253674	-0.375008	-0.130086	-0.371664	0	0	0	0	0	0	0	0	0					0	1	1	1	1	0	1	0	0	1	0	1
6	1	0.942814	Male	-0.834238	Mar/Cohab	1	-0.96201	Employed	0.691114	nat_scty	0	priv_medlow_med	0	0	0	0	0	0	-0.111325	-0.220331	-0.253674	-0.375008	-0.130086	-0.371664	0	0	0	0	0	0	0	0	0					0	0	0	1	0	0	0	0	0	0	0	0
6	1	0.578976	Female	-0.967526	Mar/Cohab	3	0.645854	Homemaker	-0.0738586	nat_scty	0	priv_medlow_med	0	1	0	0	0	1	-0.111325	4.93104	3.83209	3.68448	-0.130086	4.20979	1	1	0	1	0	1	0	0	0					0	0	0	0	0	0	0	0	0	0	0	0
6	1	0.222623	Female	0.698581	Sep/Wid/Div	1	-0.96201	Employed	-0.103663	nat_scty	1	priv_medlow_med	1	0	0	0	0	0	-0.111325	-0.220331	-0.253674	-0.375008	-0.130086	-0.371664	0	0	0	0	0	0	0	0	0					0	0	0	0	0	0	0	0	0	0	0	0
6	1	0.75648	Female	-0.634305	Mar/Cohab	3	0.645854	Employed	0.220721	nat_scty	0	priv_medlow_med	3	0	0	0	0	0	-0.111325	-0.220331	-0.253674	-0.375008	-0.130086	-0.371664	0	0	0	0	0	0	0	0	0					0	0	0	0	0	0	0	0	0	0	0	0
6	2	0.682964	Male	-0.301083	Mar/Cohab	3	0.645854	Employed	2.75814	nat_urb	0	priv_medlow_med	2	0	0	0	0	0	-0.111325	-0.220331	-0.253674	-0.375008	-0.130086	-0.371664	0	0	0	0	0	0	0	0	0					0	0	0	0	0	0	0	0	1	0	0	0
6	1	0.178285	Female	0.831869	Sep/Wid/Div	4	2.02402	Employed	1.91414	nat_scty	0	priv_medlow_med	0	0	1	0	0	1	-0.111325	-0.220331	-0.253674	-0.375008	-0.130086	-0.371664	0	0	0	0	0	0	0	0	0					0	0	0	0	0	0	0	0	0	0	0	0
6	2	0.389701	Female	0.032138	Mar/Cohab	2	-0.272925	Homemaker	0.874455	nat_rural	1	priv_medlow_med	2	0	0	0	0	0	-0.111325	0.0372379	1.78921	1.79005	-0.130086	1.58818	1	0	1	1	0	1	0	0	0					0	0	0	0	0	0	0	0	0	0	0	0
6	1	0.178285	Female	1.09845	Mar/Cohab	1	-1.4214	Employed	0.161564	nat_rural	1	priv_medlow_med	0	0	1	0	0	1	-0.111325	7.50673	3.83209	3.68448	5.40849	5.40097	0	0	0	0	0	0	0	0	0					0	0	0	0	0	0	0	0	0	0	0	0
6	2		Male	1.29838	Mar/Cohab	1	-0.96201	Retired	-0.332101	nat_rural	0	priv_medlow_med	0	0	0	0	0	0	-0.111325	-0.220331	-0.253674	-0.375008	-0.130086	-0.371664	0	0	0	0	0	0	0	0	0
6	1		Female	1.09845	Sep/Wid/Div	1	-0.96201	Other	0.0832905	nat_rural	0	priv_medlow_med	0	0	0	0	0	0	-0.111325	-0.220331	-0.253674	-0.375008	-0.130086	-0.371664	0	0	0	0	0	0	0	0	0
6	1		Male	0.365359	Mar/Cohab	2	-0.732315	Employed	-0.455808	nat_rural	0	priv_medlow_med	0	0	0	0	0	0	-0.111325	-0.220331	-0.253674	-0.375008	-0.130086	-0.371664	0	0	0	0	0	0	0	0	0
6	1	0.474798	Female	-0.234439	Mar/Cohab	1	-1.1917	Homemaker	-0.425788	nat_rural	1	priv_medlow_med	1	1	0	0	0	1	4.03049	-0.220331	-0.253674	3.0079	-0.130086	2.17359	0	0	0	0	0	0	0	0	0					0	0	0	0	0	0	0	0	0	0	0	0
6	2		Female	-0.767593	Mar/Cohab	2	-0.50262	Homemaker	-0.590584	nat_rural	0	priv_medlow_med	0	0	0	0	0	0	-0.111325	0.0658566	-0.253674	0.673694	-0.130086	0.310464	0	0	0	0	0	0	0	0	0
6	2	0.230025	Male	0.365359	Mar/Cohab	2	-0.732315	Employed	-0.101074	nat_scty	0	priv_medlow_med	1	0	0	0	0	0	-0.111325	-0.220331	-0.253674	-0.375008	-0.130086	-0.371664	0	0	0	0	0	0	0	0	0					0	0	0	0	0	0	0	0	0	0	0	0
6	1	0.463667	Female	-0.900882	Mar/Cohab	1	-0.96201	Other	-0.60228	nat_scty	0	priv_medlow_med	0	0	0	1	0	1	-0.111325	-0.220331	-0.253674	-0.375008	-0.130086	-0.371664	0	0	0	0	0	0	0	0	0					0	0	0	0	0	0	0	0	0	0	0	0
6	2		Female	-0.0345063	Mar/Cohab	1	-1.65109	Retired	-0.465226	nat_rural	0	priv_medlow_med	0	1	0	0	0	1	-0.111325	-0.220331	0.0187105	0.470719	0.054533	0.243269	0	0	0	0	0	0	0	0	0
6	1		Female	-0.767593	Mar/Cohab	3	0.645854	Other	-0.396812	nat_rural	0	priv_medlow_med	0	0	0	0	0	0	-0.111325	-0.191712	-0.253674	-0.375008	-0.130086	-0.366574	0	0	0	0	0	0	0	0	0
6	2		Female	-1.2341	Never Mar	3	0.645854	Employed	-0.465226	nat_rural	0	priv_medlow_med	0	0	0	0	0	0	-0.111325	-0.220331	-0.253674	-0.375008	-0.130086	-0.371664	0	0	0	0	0	0	0	0	0
1	2		Female	0.232071	Never Mar	2	-0.272925	Employed	0.0450569	nat_rural	0	priv_high_veryhigh	0	0	0	0	0	0	-0.111325	-0.220331	-0.253674	-0.375008	-0.130086	-0.371664	0	0	0	0	0	0	0	0	0
1	1	0.106913	Female	-1.2341	Sep/Wid/Div	2	-0.732315	Employed	-0.602054	nat_scty	1	priv_high_veryhigh	0	0	0	1	0	1	-0.111325	-0.220331	-0.253674	0.0985993	-0.130086	-0.0865959	1	0	0	0	1	1	0	0	0					0	0	0	0	0	0	0	0	0	0	0	0
1	1	0.368311	Male	-0.101151	Mar/Cohab	2	-0.732315	Employed	-0.181936	nat_rural	1	priv_high_veryhigh	1	0	0	0	0	0	-0.111325	-0.220331	-0.253674	-0.375008	-0.130086	-0.371664	0	0	0	0	0	0	0	0	0					1	0	1	0	0	0	0	0	1	1	0	0
1	1		Male	0.965158	Mar/Cohab	1	-1.88079	Employed	-0.337655	nat_rural	0	priv_high_veryhigh	0	0	0	0	0	0	-0.111325	-0.220331	-0.253674	-0.375008	-0.130086	-0.371664	0	0	0	0	0	0	0	0	0
1	2		Female	-1.03417	Never Mar	3	0.645854	Other	-0.661211	nat_rural	0	priv_high_veryhigh	0	0	0	0	0	0	-0.111325	-0.220331	-0.253674	-0.375008	-0.130086	-0.371664	0	0	0	0	0	0	0	0	0
1	2	0.372707	Female	-0.101151	Mar/Cohab	3	0.41616	Homemaker	-0.54362	nat_urb	0	priv_high_veryhigh	0	1	0	0	0	1	-0.111325	-0.220331	-0.253674	-0.375008	-0.130086	-0.371664	0	0	0	0	0	0	0	0	0					0	0	0	0	0	0	0	0	0	0	0	0
1	1	2.40438	Female	-0.56766	Mar/Cohab	1	-1.88079	Homemaker	-0.572928	nat_scty	1	priv_high_veryhigh	0	0	0	0	0	0	-0.111325	-0.220331	-0.253674	-0.375008	-0.130086	-0.371664	0	0	0	0	0	0	0	0	0					0	0	0	0	0	0	0	0	0	0	0	0
1	1	0.383592	Female	-1.36739	Mar/Cohab	2	-0.0432302	Homemaker	-0.455517	nat_urb	0	priv_high_veryhigh	1	0	1	0	0	1	-0.111325	1.49679	-0.253674	2.29749	0.73147	1.65639	0	0	0	0	0	0	0	0	0					0	0	0	0	0	0	0	0	0	0	0	0
1	1	0.1239	Female	-0.101151	Sep/Wid/Div	1	-1.65109	Employed	-0.566922	nat_scty	1	priv_high_veryhigh	0	1	0	0	0	1	-0.111325	-0.220331	-0.253674	-0.375008	-0.130086	-0.371664	0	0	0	0	0	0	0	0	0					0	0	0	0	0	0	0	0	0	0	0	0
1	2		Female	-0.967526	Mar/Cohab	2	-0.50262	Homemaker	-0.590584	nat_rural	0	priv_high_veryhigh	0	0	0	0	0	0	-0.111325	-0.220331	-0.253674	0.132428	-0.130086	-0.0662339	0	0	0	0	0	0	0	0	0
1	2	0.146673	Male	0.831869	Mar/Cohab	1	-1.65109	Employed	-0.367234	nat_scty	1	priv_high_veryhigh	0	1	0	0	0	1	-0.111325	-0.220331	-0.253674	2.43281	-0.130086	1.31838	0	0	0	0	0	0	0	0	0					0	0	0	0	0	0	1	0	0	0	0	0
1	1	0.825967	Male	-0.234439	Mar/Cohab	2	-0.272925	Employed	-0.426029	nat_urb	0	priv_high_veryhigh	0	0	0	0	0	0	-0.111325	-0.220331	-0.253674	-0.375008	-0.130086	-0.371664	0	0	0	0	0	0	0	0	0					0	0	0	0	0	0	0	0	0	0	0	0
6	1	0.985233	Male	-1.10081	Mar/Cohab	3	0.645854	Employed	0.161564	nat_scty	1	priv_no_low	2	1	0	1	0	1	-0.111325	-0.220331	-0.253674	-0.375008	-0.130086	-0.371664	0	0	0	0	0	0	0	0	0					1	0	0	0	0	0	0	0	0	0	0	0
6	2	0.605026	Female	-1.10081	Mar/Cohab	3	0.645854	Other	-0.484644	nat_scty	0	priv_no_low	1	1	0	0	0	1	-0.111325	-0.220331	-0.253674	-0.375008	-0.130086	-0.371664	0	0	0	0	0	0	0	0	0					0	0	0	0	0	0	0	0	0	0	0	0
6	1	0.229497	Female	0.565292	Mar/Cohab	1	-1.88079	Employed	-0.0732565	nat_rural	1	priv_medlow_med	0	0	0	0	0	0	-0.111325	-0.220331	-0.253674	-0.375008	-0.130086	-0.371664	0	0	0	0	0	0	0	0	0					0	0	0	0	0	0	0	0	0	0	0	0
6	2		Female	-1.56732	Never Mar	3	0.645854	Other	-0.472993	nat_rural	0	priv_medlow_med	0	0	0	0	0	0	-0.111325	-0.220331	-0.253674	-0.375008	-0.130086	-0.371664	0	0	0	0	0	0	0	0	0
6	2		Female	-0.367728	Mar/Cohab	3	0.41616	Employed	-0.465226	nat_rural	0	priv_medlow_med	0	1	0	0	0	1	-0.111325	-0.220331	-0.253674	-0.375008	-0.130086	-0.371664	0	0	0	0	0	0	0	0	0
6	1		Male	-0.167795	Mar/Cohab	3	0.645854	Employed	-0.285137	nat_rural	0	priv_medlow_med	0	0	0	0	0	0	-0.111325	-0.220331	-0.253674	-0.375008	-0.130086	-0.371664	0	0	0	0	0	0	0	0	0
6	2		Male	1.43167	Mar/Cohab	1	-1.88079	Retired	-0.190667	nat_rural	0	priv_medlow_med	0	0	0	0	0	0	-0.111325	-0.220331	-0.253674	-0.375008	-0.130086	-0.371664	0	0	0	0	0	0	0	0	0
6	2	0.0913142	Female	1.16509	Mar/Cohab	1	-1.1917	Employed	-0.190667	nat_scty	1	priv_medlow_med	3	1	0	0	0	1	-0.111325	3.21392	-0.253674	-0.239691	-0.130086	0.320645	0	0	0	0	0	0	0	0	0					0	0	0	0	0	0	0	0	0	0	0	0
6	2	1.17803	Male	-0.56766	Never Mar	3	0.645854	Employed	0.748615	nat_scty	1	priv_medlow_med	1	1	0	0	0	1	-0.111325	-0.220331	-0.253674	-0.375008	-0.130086	-0.371664	0	0	0	0	0	0	0	0	0					0	0	0	0	0	0	0	0	0	0	0	0
6	1	1.14794	Male	-1.03417	Mar/Cohab	4	1.56463	Employed	2.31966	nat_urb	0	priv_medlow_med	2	0	0	0	0	0	-0.111325	-0.220331	-0.253674	-0.375008	-0.130086	-0.371664	0	0	0	0	0	0	0	0	0					0	0	0	0	0	0	0	0	0	0	0	0
12	1	1.22269	Male	-1.16746	Mar/Cohab	3	0.41616	Employed	-0.403992	nat_scty	0	priv_high_veryhigh	2	1	1	1	1	1	-0.111325	-0.220331	-0.253674	-0.375008	-0.130086	-0.371664	0	0	0	0	0	0	0	0	0					0	1	1	0	0	1	0	0	0	1	0	1
12	2	4.09525	Male	-1.03417	Never Mar	3	0.645854	Employed	-0.258403	nat_scty	0	priv_high_veryhigh	0	0	0	0	0	0	-0.111325	-0.220331	-0.253674	-0.375008	-0.130086	-0.371664	0	0	0	0	0	0	0	0	0					0	0	0	0	0	0	0	0	0	0	0	0
12	1	1.47978	Female	-1.36739	Never Mar	3	0.645854	Employed	-0.135574	nat_scty	0	priv_high_veryhigh	0	1	0	0	0	1	-0.111325	-0.220331	-0.253674	-0.375008	-0.130086	-0.371664	0	0	0	0	0	0	0	0	0					0	0	0	0	0	0	0	0	0	0	0	0
12	2		Female	0.0987822	Mar/Cohab	3	0.41616	Employed	-0.112694	nat_rural	0	priv_medlow_med	0	1	0	0	0	1	-0.111325	-0.220331	-0.253674	-0.375008	-0.130086	-0.371664	0	0	0	0	0	0	0	0	0
12	2	0.20995	Male	1.0318	Mar/Cohab	1	-0.96201	Retired	0.0832905	nat_rural	1	priv_medlow_med	2	0	0	0	0	0	-0.111325	-0.220331	-0.253674	0.301574	-0.130086	0.0355763	1	0	0	0	1	1	0	0	0					0	0	0	0	0	0	0	0	0	0	0	0
12	2		Male	-0.434372	Mar/Cohab	2	-0.50262	Employed	-0.484945	nat_rural	0	priv_medlow_med	0	0	0	0	0	0	-0.111325	-0.220331	-0.253674	-0.375008	-0.130086	-0.371664	0	0	0	0	0	0	0	0	0
12	1		Female	0.365359	Sep/Wid/Div	1	-0.96201	Employed	-0.367234	nat_rural	0	priv_medlow_med	0	0	0	0	0	0	-0.111325	-0.220331	-0.253674	-0.375008	-0.130086	-0.371664	0	0	0	0	0	0	0	0	0
12	1	0.290624	Female	0.432004	Mar/Cohab	2	-0.732315	Employed	0.10331	nat_rural	1	priv_medlow_med	0	0	1	0	0	1	-0.111325	-0.220331	-0.253674	3.68448	-0.130086	2.07178	0	0	0	0	0	0	0	0	0					0	0	0	0	0	0	0	0	0	0	0	0
12	2	0.37414	Female	-1.16746	Mar/Cohab	3	0.41616	Employed	0.409932	nat_urb	0	priv_medlow_med	3	0	0	1	0	1	-0.111325	-0.0772371	-0.253674	0.0647702	-0.130086	-0.0815054	0	0	0	0	0	0	0	0	0					0	0	0	0	0	0	0	0	0	0	0	0
12	2	2.07437	Female	-1.10081	Mar/Cohab	3	0.41616	Homemaker	-0.386953	nat_scty	0	priv_high_veryhigh	1	0	0	0	0	0	-0.111325	-0.220331	-0.253674	-0.375008	-0.130086	-0.371664	0	0	0	0	0	0	0	0	0					0	0	0	0	0	0	0	0	0	0	0	0
12	2	2.94659	Male	-0.501016	Mar/Cohab	1	-1.4214	Employed	-0.279402	nat_scty	1	priv_high_veryhigh	2	0	0	0	0	0	-0.111325	-0.220331	-0.253674	-0.375008	-0.130086	-0.371664	0	0	0	0	0	0	0	0	0					0	0	0	0	0	0	0	0	0	0	0	0
12	2	0.396712	Male	-1.43404	Sep/Wid/Div	2	-0.0432302	Other	0.122728	nat_urb	1	priv_high_veryhigh	0	0	0	0	0	0	-0.111325	-0.220331	-0.253674	-0.375008	-0.130086	-0.371664	0	0	0	0	0	0	0	0	0					0	0	1	0	0	0	0	0	1	0	0	0
12	2		Male	-1.56732	Never Mar	3	0.186465	Other	0.218463	nat_rural	0	priv_high_veryhigh	0	0	0	0	0	0	-0.111325	-0.220331	-0.253674	-0.375008	-0.130086	-0.371664	0	0	0	0	0	0	0	0	0
12	1	0.63621	Male	1.23173	Mar/Cohab	1	-0.96201	Other	-0.190667	nat_urb	1	priv_high_veryhigh	2	0	0	0	0	0	-0.111325	-0.220331	-0.253674	-0.375008	-0.130086	-0.371664	0	0	0	0	0	0	0	0	0					0	0	0	0	0	0	0	0	0	0	0	0
12	1	1.63365	Female	-1.10081	Mar/Cohab	2	-0.50262	Homemaker	-0.484644	nat_scty	0	priv_high_veryhigh	3	0	0	0	0	0	-0.111325	-0.220331	-0.253674	-0.375008	-0.130086	-0.371664	0	0	0	0	0	0	0	0	0					0	0	0	0	0	0	0	0	0	0	0	0
12	1	0.478784	Male	-1.43404	Never Mar	4	0.875549	Other	-0.24305	nat_scty	0	priv_medlow_med	2	1	1	1	0	1	-0.111325	3.21392	-0.253674	3.68448	-0.130086	2.68264	1	1	1	1	0	1	0	0	0					0	0	0	0	0	0	0	1	1	1	0	0
12	1		Female	-1.50068	Never Mar	4	0.875549	Student	-0.572928	nat_rural	0	priv_medlow_med	0	0	0	0	0	0	-0.111325	-0.220331	-0.253674	-0.375008	-0.130086	-0.371664	0	0	0	0	0	0	0	0	0
12	2		Female	2.49798	Sep/Wid/Div	1	-1.4214	Homemaker	0.631205	nat_rural	0	priv_medlow_med	0	0	0	0	0	0	-0.111325	-0.220331	-0.253674	-0.375008	-0.130086	-0.371664	0	0	0	0	0	0	0	0	0
12	1	0.600145	Female	0.0987822	Mar/Cohab	4	0.875549	Employed	-0.18579	nat_scty	0	priv_medlow_med	0	0	0	0	0	0	-0.111325	-0.220331	-0.253674	-0.375008	-0.130086	-0.371664	1	0	0	0	0	0	0	1	1					0	0	0	0	0	0	0	0	0	0	0	0
3	2	0.52542	Male	-0.900882	Mar/Cohab	3	0.645854	Employed	-0.112694	nat_scty	0	priv_medlow_med	0	0	0	0	0	0	-0.111325	-0.220331	-0.253674	-0.375008	-0.130086	-0.371664	0	0	0	0	0	0	0	0	0					0	0	0	0	0	0	0	0	0	0	0	0
3	2	0.411788	Male	-0.967526	Sep/Wid/Div	2	-0.50262	Employed	-0.558138	nat_rural	1	priv_medlow_med	2	0	0	0	0	0	-0.111325	-0.220331	-0.253674	-0.375008	-0.130086	-0.371664	0	0	0	0	0	0	0	0	0					0	0	0	1	0	0	1	0	0	0	0	0
3	2	0.921577	Female	-0.101151	Mar/Cohab	4	1.79433	Other	-0.472993	nat_rural	1	priv_medlow_med	1	0	0	0	0	0	-0.111325	-0.220331	-0.253674	-0.375008	-0.130086	-0.371664	0	0	0	0	0	0	0	0	0					0	0	0	0	0	0	0	0	0	1	0	0
3	2	0.579078	Male	0.232071	Mar/Cohab	1	-0.96201	Employed	-0.355402	nat_rural	1	priv_medlow_med	0	0	0	0	0	0	-0.111325	-0.220331	-0.253674	-0.375008	-0.130086	-0.371664	0	0	0	0	0	0	0	0	0					0	0	0	0	0	0	0	0	0	0	0	0
3	1		Female	-0.434372	Sep/Wid/Div	2	-0.50262	Employed	-0.587491	nat_rural	0	priv_medlow_med	0	0	0	0	0	0	-0.111325	-0.220331	-0.253674	-0.375008	-0.130086	-0.371664	0	0	0	0	0	0	0	0	0
3	2		Male	-0.0345063	Mar/Cohab	3	0.645854	Employed	0.272351	nat_rural	0	priv_medlow_med	0	0	0	0	0	0	-0.111325	-0.220331	-0.253674	-0.375008	-0.130086	-0.371664	0	0	0	0	0	0	0	0	0
3	1		Female	1.83153	Mar/Cohab	2	-0.0432302	Homemaker	2.09387	nat_rural	0	priv_medlow_med	0	0	0	0	0	0	-0.111325	-0.220331	-0.253674	-0.375008	-0.130086	-0.371664	0	0	0	0	0	0	0	0	0
3	1	1.09603	Female	-0.301083	Mar/Cohab	2	-0.0432302	Homemaker	-0.5435	nat_scty	0	priv_no_low	0	0	0	0	0	0	-0.111325	-0.220331	-0.253674	-0.375008	-0.130086	-0.371664	0	0	0	0	0	0	0	0	0					0	0	0	0	0	0	0	0	0	0	0	0
3	1	0.36479	Female	-1.50068	Mar/Cohab	3	0.186465	Homemaker	-0.465226	nat_urb	0	priv_no_low	0	0	0	1	0	1	-0.111325	-0.220331	-0.253674	-0.375008	-0.130086	-0.371664	0	0	0	0	0	0	0	0	0					1	1	0	0	0	0	0	0	0	0	0	0
3	2		Male	-0.501016	Mar/Cohab	4	1.56463	Employed	0.6583	nat_rural	0	priv_no_low	0	0	0	0	0	0	-0.111325	-0.220331	-0.253674	-0.375008	-0.130086	-0.371664	0	0	0	0	0	0	0	0	0
3	2		Female	0.898513	Never Mar	1	-0.96201	Retired	-0.0732565	nat_rural	0	priv_no_low	0	0	0	0	0	0	-0.111325	-0.220331	-0.253674	-0.375008	-0.130086	-0.371664	0	0	0	0	0	0	0	0	0
3	1		Female	2.29804	Sep/Wid/Div	1	-0.96201	Retired	0.396385	nat_rural	0	priv_no_low	0	0	0	0	0	0	-0.111325	-0.220331	-0.253674	-0.375008	-0.130086	-0.371664	0	0	0	0	0	0	0	0	0
3	2	0.291211	Female	-0.367728	Sep/Wid/Div	3	0.645854	Employed	-0.484644	nat_scty	0	priv_medlow_med	0	0	1	0	0	1	-0.111325	-0.220331	-0.253674	-0.375008	-0.130086	-0.371664	1	0	0	0	1	1	0	0	0					0	0	0	0	0	0	0	0	0	0	0	0
3	2	0.728027	Female	-0.56766	Sep/Wid/Div	1	-1.1917	Employed	-0.504363	nat_scty	0	priv_medlow_med	0	1	0	0	0	1	-0.111325	-0.220331	-0.253674	-0.375008	-0.130086	-0.371664	0	0	0	0	0	0	0	0	0					0	0	0	0	0	1	1	0	0	0	0	0
3	1		Female	0.165427	Mar/Cohab	2	-0.732315	Employed	-0.191118	nat_rural	0	priv_medlow_med	0	0	0	0	0	0	-0.111325	-0.220331	-0.253674	-0.375008	-0.130086	-0.371664	0	0	0	0	0	0	0	0	0
3	2	0.216387	Female	-1.30075	Never Mar	3	0.645854	Employed	-0.367234	nat_urb	0	priv_high_veryhigh	0	0	0	1	0	1	-0.111325	-0.220331	-0.253674	-0.375008	-0.130086	-0.371664	0	0	0	0	0	0	0	0	0					0	0	0	0	0	0	0	0	0	0	0	0
3	2		Female	-1.30075	Mar/Cohab	3	0.645854	Employed	-0.190968	nat_rural	0	priv_high_veryhigh	0	0	0	0	0	0	-0.111325	-0.220331	-0.253674	-0.375008	-0.130086	-0.371664	0	0	0	0	0	0	0	0	0
3	1	0.0698646	Male	-1.03417	Mar/Cohab	3	0.645854	Employed	-0.465226	nat_urb	0	priv_high_veryhigh	2	0	0	0	0	0	-0.111325	-0.220331	-0.253674	-0.375008	-0.130086	-0.371664	0	0	0	0	0	0	0	0	0					0	0	0	0	0	0	0	0	0	0	0	0
3	1		Female	-1.36739	Never Mar	3	0.645854	Employed	-0.543259	nat_rural	0	priv_high_veryhigh	0	0	0	0	0	0	-0.111325	-0.220331	-0.253674	-0.375008	-0.130086	-0.371664	0	0	0	0	0	0	0	0	0
3	2		Female	0.365359	Sep/Wid/Div	3	0.645854	Employed	-0.566922	nat_rural	0	priv_high_veryhigh	0	0	0	0	0	0	-0.111325	-0.220331	-0.253674	-0.375008	-0.130086	-0.371664	0	0	0	0	0	0	0	0	0
13	1	0.0583979	Male	0.631936	Mar/Cohab	2	-0.0432302	Employed	-0.514222	nat_scty	1	priv_high_veryhigh	2	1	0	0	0	1	-0.111325	-0.220331	-0.253674	-0.375008	-0.130086	-0.371664	0	0	0	0	0	0	0	0	0					0	0	0	0	0	0	0	0	0	0	0	0
13	1		Male	0.831869	Mar/Cohab	3	0.645854	Employed	-0.12564	nat_rural	0	priv_high_veryhigh	0	0	0	0	0	0	-0.111325	-0.220331	3.15113	3.68448	-0.130086	3.08988	0	0	0	0	0	0	0	0	0
13	2		Female	0.432004	Mar/Cohab	3	0.645854	Employed	0.190691	nat_rural	0	priv_high_veryhigh	0	0	0	0	0	0	-0.111325	-0.220331	-0.253674	1.65474	-0.130086	0.850058	0	0	0	0	0	0	0	0	0
13	1	0.138331	Male	0.498648	Mar/Cohab	3	0.645854	Employed	-0.220697	nat_scty	1	priv_high_veryhigh	1	0	0	0	0	0	-0.111325	-0.220331	-0.253674	-0.375008	-0.130086	-0.371664	0	0	0	0	0	0	0	0	0					0	0	0	0	0	0	0	0	0	0	0	0
13	1		Male	0.565292	Mar/Cohab	1	-0.96201	Other	-0.543349	nat_rural	0	priv_high_veryhigh	0	0	0	0	0	0	-0.111325	-0.220331	-0.253674	-0.375008	-0.130086	-0.371664	0	0	0	0	0	0	0	0	0
13	1	0.70065	Female	-1.10081	Mar/Cohab	3	0.645854	Employed	-0.269241	nat_urb	0	priv_high_veryhigh	2	1	0	0	0	1	-0.111325	-0.220331	-0.253674	-0.375008	-0.130086	-0.371664	0	0	0	0	0	0	0	0	0					0	0	0	0	0	0	0	0	0	0	0	0
13	1		Female	0.165427	Mar/Cohab	2	-0.732315	Employed	-0.308077	nat_rural	0	priv_high_veryhigh	0	1	0	0	0	1	-0.111325	-0.220331	4.51306	3.68448	-0.130086	3.49712	0	0	0	0	0	0	0	0	0
13	1		Female	-0.967526	Never Mar	4	1.79433	Employed	0.239838	nat_rural	0	priv_high_veryhigh	0	0	0	0	0	0	-0.111325	-0.220331	-0.253674	-0.375008	-0.130086	-0.371664	0	0	0	0	0	0	0	0	0
13	1	0.42039	Female	-0.967526	Never Mar	1	-1.1917	Employed	-0.425668	nat_urb	0	priv_high_veryhigh	1	1	0	0	0	1	-0.111325	0.00861914	-0.253674	-0.375008	-0.130086	-0.33094	0	0	0	0	0	0	0	0	0					1	0	0	0	0	0	0	1	0	1	0	0
13	1	1.30955	Female	0.498648	Mar/Cohab	3	0.645854	Employed	-0.132413	nat_scty	1	priv_no_low	0	0	0	0	0	0	-0.111325	-0.220331	-0.253674	-0.375008	-0.130086	-0.371664	0	0	0	0	0	0	0	0	0					0	0	0	0	0	0	0	0	0	0	0	0
13	1		Male	1.56496	Mar/Cohab	1	-0.96201	Retired	-0.249823	nat_rural	0	priv_no_low	0	0	0	0	0	0	-0.111325	-0.220331	-0.253674	-0.375008	-0.130086	-0.371664	0	0	0	0	0	0	0	0	0
13	1	0.182473	Male	0.565292	Mar/Cohab	2	-0.732315	Retired	-0.133407	nat_rural	1	priv_no_low	1	1	1	0	0	1	-0.111325	0.638231	0.835864	3.68448	5.40849	3.28332	1	0	0	0	1	1	0	0	0					1	0	0	0	0	0	1	0	0	0	0	0
13	1	3.50845	Male	0.432004	Mar/Cohab	3	0.645854	Employed	0.0437022	nat_urb	0	priv_no_low	1	0	0	0	0	0	-0.111325	-0.220331	-0.253674	-0.375008	-0.130086	-0.371664	0	0	0	0	0	0	0	0	0					0	0	0	0	0	0	1	0	0	0	0	0
13	1		Female	1.09845	Mar/Cohab	3	0.645854	Retired	0.631205	nat_rural	0	priv_no_low	0	0	0	0	0	0	-0.111325	-0.220331	-0.253674	-0.375008	-0.130086	-0.371664	0	0	0	0	0	0	0	0	0
13	2	1.98449	Female	0.631936	Sep/Wid/Div	2	-0.50262	Other	-0.621773	nat_urb	1	priv_medlow_med	1	0	0	0	0	0	-0.111325	-0.220331	-0.253674	-0.375008	-0.130086	-0.371664	0	0	0	0	0	0	0	0	0					0	0	0	0	0	0	0	0	0	0	0	0
13	1	0.340629	Male	-1.03417	Mar/Cohab	3	0.186465	Employed	-0.112694	nat_urb	0	priv_medlow_med	1	0	0	0	0	0	-0.111325	-0.220331	-0.253674	-0.375008	-0.130086	-0.371664	0	0	0	0	0	0	0	0	0					0	0	0	0	0	0	0	0	0	0	0	0
13	1		Male	0.232071	Sep/Wid/Div	2	-0.732315	Other	-0.367234	nat_rural	0	priv_medlow_med	0	0	0	0	0	0	-0.111325	-0.220331	-0.253674	-0.375008	-0.130086	-0.371664	0	0	0	0	0	0	0	0	0
13	1		Female	-0.967526	Mar/Cohab	2	-0.0432302	Homemaker	-0.572928	nat_rural	0	priv_medlow_med	0	0	0	0	0	0	-0.111325	-0.220331	-0.253674	-0.375008	-0.130086	-0.371664	0	0	0	0	0	0	0	0	0
13	1	0.423567	Female	0.165427	Mar/Cohab	2	-0.272925	Employed	-0.5435	nat_scty	1	priv_high_veryhigh	1	1	0	0	0	1	-0.111325	-0.220331	-0.253674	-0.375008	-0.130086	-0.371664	0	0	0	0	0	0	0	0	0					0	0	1	0	0	0	0	0	0	0	0	0
13	1	0.174489	Female	1.09845	Mar/Cohab	1	-0.96201	Homemaker	0.16337	nat_scty	1	priv_high_veryhigh	0	1	0	0	0	1	1.21405	0.466519	-0.253674	-0.375008	4.4854	0.524265	0	0	0	0	0	0	0	0	0					0	1	0	0	1	0	0	0	0	0	0	0
13	1		Female	-0.967526	Never Mar	4	1.10524	Employed	-0.184345	nat_rural	0	priv_high_veryhigh	0	0	0	0	0	0	0.440916	-0.220331	-0.253674	2.50046	-0.130086	1.42698	0	0	0	0	0	0	0	0	0
13	1	0.29145	Male	0.698581	Mar/Cohab	1	-0.96201	Retired	-0.484644	nat_scty	1	priv_medlow_med	1	1	0	0	0	1	-0.111325	0.352044	2.81065	3.68448	-0.130086	3.08988	0	0	0	0	0	0	0	0	0					0	0	0	0	0	0	0	0	0	0	0	0
13	2	0.887399	Male	-0.900882	Sep/Wid/Div	2	-0.272925	Employed	0.743874	nat_urb	0	priv_medlow_med	3	0	0	0	0	0	-0.111325	-0.220331	-0.253674	-0.375008	-0.130086	-0.371664	0	0	0	0	0	0	0	0	0					0	0	0	0	0	0	0	0	0	0	0	0
13	2	1.02878	Male	2.09811	Mar/Cohab	1	-1.4214	Retired	-0.0014556	nat_scty	1	priv_medlow_med	2	0	0	0	0	0	-0.111325	-0.220331	-0.253674	-0.375008	-0.130086	-0.371664	0	0	0	0	0	0	0	0	0					0	0	0	0	0	0	0	0	0	0	0	0
13	2	0.244172	Female	-0.56766	Mar/Cohab	1	-0.96201	Homemaker	-0.449692	nat_scty	1	priv_high_veryhigh	1	1	0	1	0	1	-0.111325	4.35867	-0.253674	0.301574	-0.130086	0.850058	0	0	0	0	0	0	0	0	0					0	0	0	0	0	0	0	0	0	0	0	0
13	1	0.186329	Female	0.032138	Mar/Cohab	2	-0.732315	Other	-0.425939	nat_scty	1	priv_high_veryhigh	2	1	1	0	0	1	-0.111325	4.50176	2.12969	3.68448	10.9471	5.09045	1	0	0	0	0	0	1	0	1					0	0	1	0	0	0	0	1	0	0	1	1
13	1		Female	-0.367728	Mar/Cohab	3	0.645854	Employed	-0.0344208	nat_rural	0	priv_high_veryhigh	0	0	0	0	0	0	-0.111325	-0.220331	-0.253674	-0.375008	-0.130086	-0.371664	0	0	0	0	0	0	0	0	0
13	2	0.186329	Female	0.032138	Mar/Cohab	2	-0.272925	Homemaker	-0.386953	nat_urb	1	priv_high_veryhigh	1	1	0	0	0	1	-0.111325	-0.220331	-0.253674	-0.375008	-0.130086	-0.371664	0	0	0	0	0	0	0	0	0
13	1	0.713239	Female	0.232071	Sep/Wid/Div	3	0.645854	Other	-0.566922	nat_scty	1	priv_high_veryhigh	0	1	0	0	0	1	-0.111325	-0.220331	-0.253674	-0.341179	-0.130086	-0.351302	1	0	0	0	0	0	1	0	1					0	0	0	1	0	0	0	0	0	0	0	0
13	2	0.238953	Male	0.965158	Mar/Cohab	4	2.02402	Employed	0.131158	nat_urb	0	priv_no_low	2	0	0	1	0	1	-0.111325	-0.220331	-0.253674	-0.375008	-0.130086	-0.371664	0	0	0	0	0	0	0	0	0					1	0	0	0	0	0	1	0	0	1	0	0
13	1	0.800171	Male	0.0987822	Mar/Cohab	3	0.645854	Other	-0.484644	nat_urb	0	priv_no_low	1	0	0	0	0	0	-0.111325	-0.220331	-0.253674	3.68448	-0.130086	2.07178	0	0	0	0	0	0	0	0	0					0	0	0	0	1	1	1	0	0	0	0	0
13	2	6.05942	Male	-0.634305	Mar/Cohab	4	1.56463	Employed	-0.529012	nat_urb	0	priv_no_low	0	0	0	0	0	0	-0.111325	-0.220331	-0.253674	-0.375008	-0.130086	-0.371664	0	0	0	0	0	0	0	0	0					0	0	0	0	0	0	0	0	0	0	0	0
13	2		Female	-1.2341	Sep/Wid/Div	3	0.645854	Employed	-0.308077	nat_rural	0	priv_no_low	0	0	0	0	0	0	-0.111325	-0.220331	-0.253674	-0.375008	-0.130086	-0.371664	0	0	0	0	0	0	0	0	0
13	1		Female	1.89818	Sep/Wid/Div	1	-0.96201	Retired	-0.484644	nat_rural	0	priv_no_low	0	1	0	0	0	1	-0.111325	-0.220331	-0.253674	-0.375008	-0.130086	-0.371664	0	0	0	0	0	0	0	0	0
13	2	0.222156	Female	-0.634305	Sep/Wid/Div	3	0.645854	Employed	-0.396812	nat_urb	0	priv_no_low	2	0	1	0	0	1	-0.111325	-0.220331	-0.253674	-0.375008	-0.130086	-0.371664	0	0	0	0	0	0	0	0	0					0	0	0	0	0	0	0	0	0	0	0	0
13	1	0.434077	Female	-0.967526	Mar/Cohab	1	-0.96201	Employed	-0.269241	nat_rural	1	priv_no_low	0	1	1	0	0	1	-0.111325	-0.220331	-0.117482	0.0985993	-0.130086	-0.0458718	0	0	0	0	0	0	0	0	0					0	0	0	0	0	0	0	0	0	0	0	0
13	1		Female	-1.43404	Never Mar	3	0.645854	Employed	0.239838	nat_rural	0	priv_no_low	0	0	0	0	0	0	-0.111325	-0.220331	-0.253674	-0.375008	-0.130086	-0.371664	0	0	0	0	0	0	0	0	0
13	1		Female	1.16509	Mar/Cohab	2	-0.0432302	Retired	0.131158	nat_rural	0	priv_no_low	0	0	0	0	0	0	-0.111325	-0.220331	-0.253674	-0.341179	-0.130086	-0.351302	0	0	0	0	0	0	0	0	0
13	1	1.18296	Female	-0.900882	Sep/Wid/Div	3	0.645854	Employed	0.430554	nat_urb	0	priv_no_low	1	0	1	0	0	1	-0.111325	-0.220331	0.0187105	0.80901	-0.130086	0.422455	0	0	0	0	0	0	0	0	0					0	0	0	0	0	0	0	0	0	0	0	0
13	1		Female	0.631936	Mar/Cohab	2	-0.0432302	Retired	0.944299	nat_rural	0	priv_no_low	0	0	0	0	0	0	-0.111325	-0.220331	-0.253674	-0.239691	-0.130086	-0.290216	0	0	0	0	0	0	0	0	0
13	1		Male	0.498648	Mar/Cohab	2	-0.0432302	Employed	0.787752	nat_rural	0	priv_no_low	0	0	0	0	0	0	-0.111325	-0.220331	-0.253674	-0.375008	-0.130086	-0.371664	0	0	0	0	0	0	0	0	0
13	1		Male	1.49831	Mar/Cohab	1	-0.96201	Retired	-0.015003	nat_rural	0	priv_no_low	0	0	0	0	0	0	-0.111325	-0.220331	-0.253674	-0.375008	-0.130086	-0.371664	0	0	0	0	0	0	0	0	0
13	2		Female	2.29804	Sep/Wid/Div	1	-1.88079	Homemaker	-0.0253893	nat_rural	0	priv_no_low	0	0	0	0	0	0	-0.111325	-0.220331	-0.253674	-0.375008	-0.130086	-0.371664	0	0	0	0	0	0	0	0	0
13	1	0.33007	Male	0.298715	Sep/Wid/Div	4	1.79433	Employed	1.10085	nat_urb	0	priv_no_low	1	1	1	0	0	1	0.993157	1.78298	0.427287	3.68448	3.5623	3.25617	1	1	0	1	0	1	0	0	0					0	0	0	0	0	0	0	0	0	1	0	0
13	1		Female	0.498648	Mar/Cohab	1	-0.96201	Employed	3.12663	nat_rural	0	priv_medlow_med	0	0	0	0	0	0	-0.111325	-0.220331	-0.253674	-0.375008	-0.130086	-0.371664	0	0	0	0	0	0	0	0	0
13	1	0.328706	Male	0.498648	Sep/Wid/Div	3	0.645854	Other	-0.661211	nat_urb	0	priv_medlow_med	3	1	0	0	0	1	-0.111325	-0.220331	-0.253674	-0.375008	-0.130086	-0.371664	0	0	0	0	0	0	0	0	0					0	0	0	0	0	0	0	0	0	0	0	0
13	2	0.72351	Female	-0.234439	Mar/Cohab	3	0.645854	Employed	-0.0736178	nat_urb	1	priv_medlow_med	2	0	0	0	0	0	-0.111325	-0.220331	-0.253674	-0.375008	-0.130086	-0.371664	1	0	1	1	0	1	0	0	0					0	0	0	0	0	0	0	0	0	0	0	0
13	1		Female	0.365359	Sep/Wid/Div	2	-0.0432302	Employed	-0.0972804	nat_rural	0	priv_medlow_med	0	0	0	0	0	0	-0.111325	-0.220331	-0.253674	-0.375008	-0.130086	-0.371664	0	0	0	0	0	0	0	0	0
13	2		Female	-0.367728	Mar/Cohab	3	0.186465	Employed	-0.0253893	nat_rural	0	priv_no_low	0	0	0	0	0	0	-0.111325	-0.220331	-0.253674	3.68448	-0.130086	2.07178	0	0	0	0	0	0	0	0	0
13	2	0.101525	Female	-0.634305	Mar/Cohab	4	1.79433	Employed	1.15052	nat_urb	1	priv_no_low	0	0	0	0	0	0	-0.111325	0.924418	-0.253674	-0.375008	-0.130086	-0.168044	0	0	0	0	0	0	0	0	0					0	0	0	0	0	0	0	0	0	0	0	0
13	1	0.171373	Male	-0.234439	Mar/Cohab	4	2.02402	Employed	1.15052	nat_urb	0	priv_no_low	1	0	0	0	0	0	-0.111325	-0.220331	-0.253674	-0.375008	-0.130086	-0.371664	0	0	0	0	0	0	0	0	0					0	0	0	0	1	1	0	0	1	0	0	0
13	1		Male	0.631936	Mar/Cohab	3	0.645854	Employed	0.0145754	nat_rural	0	priv_no_low	0	0	0	0	0	0	-0.111325	-0.220331	-0.253674	-0.375008	-0.130086	-0.371664	0	0	0	0	0	0	0	0	0
13	2		Male	-0.900882	Mar/Cohab	3	0.186465	Employed	-0.347515	nat_rural	0	priv_no_low	0	0	0	0	0	0	-0.111325	-0.220331	-0.253674	-0.375008	-0.130086	-0.371664	0	0	0	0	0	0	0	0	0
13	2		Male	-0.301083	Mar/Cohab	3	0.645854	Employed	-0.152132	nat_rural	0	priv_no_low	0	0	0	0	0	0	-0.111325	-0.220331	-0.253674	-0.375008	-0.130086	-0.371664	0	0	0	0	0	0	0	0	0
13	2	0.398333	Female	0.898513	Sep/Wid/Div	1	-1.88079	Retired	-0.308077	nat_scty	1	priv_no_low	0	0	0	0	0	0	14.7992	-0.220331	-0.253674	-0.375008	-0.130086	1.46092	0	0	0	0	0	0	0	0	0					0	0	0	0	0	0	0	0	0	0	0	0
13	2	0.398333	Female	0.965158	Sep/Wid/Div	2	-0.732315	Employed	-0.0732565	nat_urb	1	priv_no_low	0	0	0	0	0	0	-0.111325	-0.220331	-0.253674	-0.375008	-0.130086	-0.371664	1	1	0	1	0	1	0	0	0					0	0	0	0	0	0	0	0	0	0	0	0
13	1	2.63223	Male	1.09845	Mar/Cohab	1	-0.96201	Employed	0.114239	nat_rural	1	priv_no_low	0	0	0	0	0	0	-0.111325	-0.220331	-0.253674	-0.375008	-0.130086	-0.371664	0	0	0	0	0	0	0	0	0
9	2	0.185333	Female	-0.234439	Mar/Cohab	3	0.645854	Employed	0.109181	nat_urb	0	priv_medlow_med	1	0	0	0	0	0	-0.111325	-0.220331	-0.253674	-0.375008	-0.130086	-0.371664	0	0	0	0	0	0	0	0	0					0	0	0	0	0	0	0	0	0	1	0	0
9	2	0.0882488	Male	0.565292	Mar/Cohab	3	0.186465	Employed	0.109181	nat_urb	0	priv_medlow_med	2	1	0	0	0	1	0.220019	3.35701	0.0187105	1.7224	2.3315	1.97506	1	1	1	1	1	1	0	0	0					1	1	0	1	1	1	0	1	1	1	0	1
9	1	1.41885	Female	-0.367728	Mar/Cohab	3	0.645854	Employed	-0.355402	nat_scty	0	priv_medlow_med	0	0	0	0	0	0	-0.111325	-0.220331	-0.253674	-0.375008	-0.130086	-0.371664	1	0	1	1	0	1	0	0	0					0	0	0	0	0	0	0	0	0	0	0	0
9	1		Female	-0.634305	Mar/Cohab	3	0.645854	Employed	-0.191118	nat_rural	0	priv_medlow_med	0	0	0	0	0	0	-0.111325	-0.220331	-0.253674	-0.375008	-0.130086	-0.371664	0	0	0	0	0	0	0	0	0
9	1	0.24711	Female	-0.767593	Mar/Cohab	1	-1.88079	Employed	-0.602355	nat_scty	1	priv_medlow_med	1	0	0	0	0	0	-0.111325	-0.220331	-0.253674	-0.375008	-0.130086	-0.371664	0	0	0	0	0	0	0	0	0					1	0	0	0	0	0	0	0	1	0	0	0
12	2	0.526202	Male	-0.167795	Mar/Cohab	3	0.645854	Employed	-0.514222	nat_urb	0	priv_medlow_med	2	0	0	0	0	0	-0.111325	-0.220331	-0.253674	-0.375008	-0.130086	-0.371664	0	0	0	0	0	0	0	0	0					0	0	0	0	0	0	0	0	0	0	0	0
12	1	0.0763363	Male	2.03147	Sep/Wid/Div	1	-0.96201	Retired	0.514698	nat_rural	1	priv_medlow_med	1	1	0	0	0	1	0.220019	-0.220331	-0.253674	0.301574	-0.130086	0.0763004	1	0	0	0	1	1	0	0	0
12	1	0.361579	Male	-1.03417	Sep/Wid/Div	2	-0.0432302	Employed	-0.514222	nat_scty	0	priv_medlow_med	3	0	1	0	1	1	-0.111325	-0.220331	-0.253674	-0.375008	-0.130086	-0.371664	0	0	0	0	0	0	0	0	0					1	1	0	0	0	1	1	1	0	0	1	1
12	2		Male	0.232071	Mar/Cohab	2	-0.732315	Employed	0.409932	nat_rural	0	priv_medlow_med	0	0	0	0	0	0	-0.111325	-0.220331	-0.253674	-0.375008	-0.130086	-0.371664	0	0	0	0	0	0	0	0	0
12	1		Female	-0.434372	Mar/Cohab	3	0.645854	Employed	-0.269241	nat_rural	0		0	0	0	0	0	0	-0.111325	-0.220331	-0.253674	3.68448	-0.130086	2.07178	0	0	0	0	0	0	0	0	0
12	1	0.243101	Female	0.765225	Sep/Wid/Div	1	-1.88079	Homemaker	0.161564	nat_urb	1	priv_medlow_med	1	1	0	0	0	1	-0.111325	-0.220331	-0.253674	-0.375008	-0.130086	-0.371664	0	0	0	0	0	0	0	0	0					0	0	0	0	0	0	0	0	0	0	0	0
12	1		Female	1.16509	Mar/Cohab	2	-0.732315	Homemaker	-0.484644	nat_rural	0		0	0	0	0	0	0	-0.111325	-0.220331	-0.253674	-0.104375	-0.130086	-0.208768	0	0	0	0	0	0	0	0	0
12	1	1.7618	Female	0.298715	Sep/Wid/Div	2	-0.732315	Employed	-0.425788	nat_urb	1	priv_medlow_med	0	0	0	0	0	0	-0.111325	-0.220331	-0.253674	-0.375008	-0.130086	-0.371664	0	0	0	0	0	0	0	0	0					0	0	0	0	0	0	0	0	0	0	0	0
12	2	0.587266	Female	0.298715	Sep/Wid/Div	1	-0.96201	Homemaker	-0.542898	nat_rural	0	priv_medlow_med	0	0	0	0	0	0	-0.111325	-0.220331	-0.253674	-0.375008	-0.130086	-0.371664	0	0	0	0	0	0	0	0	0					0	0	0	0	0	0	0	0	0	0	0	0
1	2	0.555413	Male	-0.434372	Mar/Cohab	4	1.33494	Employed	0.356947	nat_scty	0	priv_medlow_med	1	0	0	0	0	0	-0.111325	-0.220331	-0.253674	-0.375008	-0.130086	-0.371664	1	0	1	1	0	1	0	0	0					0	1	0	0	0	0	0	0	1	0	0	1
1	2		Male	0.232071	Mar/Cohab	3	0.41616	Employed	-0.308529	nat_rural	0	priv_medlow_med	0	0	0	0	0	0	-0.111325	-0.220331	-0.253674	-0.375008	-0.130086	-0.371664	0	0	0	0	0	0	0	0	0
1	2	0.443099	Male	0.165427	Mar/Cohab	2	-0.0432302	Employed	-0.484644	nat_urb	0	priv_medlow_med	1	1	0	0	0	1	-0.111325	-0.220331	-0.253674	-0.375008	-0.130086	-0.371664	0	0	0	0	0	0	0	0	0					0	0	0	0	0	0	0	0	0	1	0	0
1	2		Female	0.432004	Mar/Cohab	1	-1.4214	Employed	-0.621773	nat_rural	0		0	0	0	0	0	0	-0.111325	-0.220331	-0.253674	-0.239691	-0.130086	-0.290216	0	0	0	0	0	0	0	0	0
2	2	0.14078	Female	1.23173	Mar/Cohab	3	0.41616	Retired	1.16	nat_urb	0	priv_high_veryhigh	1	0	0	0	0	0	-0.111325	-0.220331	2.0162	1.85771	-0.130086	1.65096	0	0	0	0	0	0	0	0	0					0	0	0	0	0	0	0	0	0	0	0	0
2	1		Female	0.698581	Sep/Wid/Div	2	-0.732315	Employed	-0.308077	nat_rural	0	priv_high_veryhigh	0	0	0	0	0	0	-0.111325	-0.220331	-0.253674	-0.375008	-0.130086	-0.371664	0	0	0	0	0	0	0	0	0
2	1		Female	-0.56766	Mar/Cohab	3	0.645854	Employed	-0.484644	nat_rural	0	priv_high_veryhigh	0	0	0	0	0	0	-0.111325	-0.220331	-0.253674	-0.375008	-0.130086	-0.371664	0	0	0	0	0	0	0	0	0
2	2		Male	-0.301083	Mar/Cohab	1	-0.96201	Employed	-0.367234	nat_rural	0	priv_high_veryhigh	0	0	0	0	0	0	-0.111325	-0.220331	-0.253674	-0.375008	-0.130086	-0.371664	0	0	0	0	0	0	0	0	0
2	2	0.321326	Female	-1.03417	Mar/Cohab	4	1.56463	Employed	-0.190968	nat_scty	1	priv_high_veryhigh	0	0	1	0	0	1	-0.111325	-0.220331	-0.253674	-0.375008	-0.130086	-0.371664	0	0	0	0	0	0	0	0	0					0	0	0	0	0	0	0	0	0	0	0	0
2	1		Female	-0.767593	Mar/Cohab	3	0.645854	Employed	-0.269241	nat_rural	0	priv_high_veryhigh	0	0	0	0	0	0	-0.111325	-0.220331	-0.253674	-0.375008	-0.130086	-0.371664	0	0	0	0	0	0	0	0	0
14	1	0.462573	Female	-0.167795	Sep/Wid/Div	2	-0.732315	Homemaker	-0.661211	nat_scty	1	priv_no_low	0	0	1	0	0	1	-0.111325	-0.220331	-0.253674	0.132428	-0.130086	-0.0662339	1	0	1	1	0	1	0	0	0					0	0	0	0	0	0	0	0	0	0	0	0
14	1	0.726369	Male	0.965158	Mar/Cohab	1	-1.88079	Employed	-0.249823	nat_urb	1	priv_no_low	0	0	0	0	0	0	-0.111325	-0.220331	-0.253674	-0.375008	-0.130086	-0.371664	0	0	0	0	0	0	0	0	0					0	0	0	0	0	0	0	0	0	0	0	0
14	1		Female	0.365359	Mar/Cohab	2	-0.732315	Homemaker	-0.308529	nat_rural	0	priv_no_low	0	0	0	0	0	0	-0.111325	-0.220331	-0.253674	-0.375008	-0.130086	-0.371664	0	0	0	0	0	0	0	0	0
14	1	0.183464	Female	0.232071	Sep/Wid/Div	1	-1.1917	Other	-0.542898	nat_urb	1	priv_no_low	0	0	0	0	0	0	-0.111325	-0.220331	-0.253674	-0.375008	-0.130086	-0.371664	0	0	0	0	0	0	0	0	0					0	0	0	0	0	0	0	0	0	0	0	0
14	1	0.430803	Male	1.36502	Mar/Cohab	1	-1.1917	Retired	-0.566922	nat_scty	1	priv_no_low	0	0	0	0	0	0	-0.111325	-0.220331	2.47017	-0.375008	-0.130086	0.442817	0	0	0	0	0	0	0	0	0					0	0	0	0	0	0	0	0	0	0	0	0
14	2	0.829802	Female	1.23173	Mar/Cohab	1	-0.96201	Homemaker	-0.566922	nat_rural	1	priv_no_low	0	1	1	0	0	1	-0.111325	-0.220331	2.47017	-0.375008	-0.130086	0.442817	1	1	1	1	0	1	0	0	0					0	0	0	0	0	0	0	0	0	0	0	0
14	1	0.462573	Female	-0.234439	Sep/Wid/Div	1	-0.96201	Employed	-0.465226	nat_rural	1	priv_no_low	2	0	1	0	0	1	-0.111325	0.20895	-0.0493856	-0.375008	-0.130086	-0.234221	0	0	0	0	0	0	0	0	0					1	1	1	1	0	0	0	1	0	0	0	0
14	1		Male	0.365359	Mar/Cohab	4	1.56463	Employed	1.93627	nat_rural	0	priv_no_low	0	0	0	0	0	0	-0.111325	-0.220331	-0.253674	-0.375008	-0.130086	-0.371664	0	0	0	0	0	0	0	0	0
14	1		Female	1.16509	Mar/Cohab	1	-0.96201	Homemaker	0.0504759	nat_rural	0	priv_no_low	0	0	0	0	0	0	-0.111325	-0.220331	-0.253674	-0.375008	-0.130086	-0.371664	0	0	0	0	0	0	0	0	0
14	1		Female	-1.03417	Mar/Cohab	3	0.645854	Homemaker	-0.0738586	nat_rural	0	priv_no_low	0	0	0	0	0	0	-0.111325	-0.220331	-0.253674	-0.375008	-0.130086	-0.371664	0	0	0	0	0	0	0	0	0
14	2	0.558062	Male	-0.301083	Mar/Cohab	4	2.25372	Employed	0.0826884	nat_rural	1	priv_no_low	2	0	0	0	0	0	-0.111325	-0.220331	-0.253674	-0.375008	-0.130086	-0.371664	0	0	0	0	0	0	0	0	0					0	0	0	0	0	0	0	0	0	0	0	0
14	2		Female	-1.56732	Never Mar	3	0.645854	Other	-0.472993	nat_rural	0	priv_no_low	0	0	0	0	0	0	-0.111325	-0.220331	-0.253674	-0.375008	-0.130086	-0.371664	0	0	0	0	0	0	0	0	0
14	2		Female	-1.16746	Mar/Cohab	3	0.645854	Homemaker	-0.465226	nat_rural	0	priv_medlow_med	0	0	0	0	0	0	-0.111325	-0.220331	-0.253674	-0.375008	-0.130086	-0.371664	0	0	0	0	0	0	0	0	0
14	1		Female	0.365359	Never Mar	3	0.645854	Homemaker	-0.524082	nat_rural	0	priv_medlow_med	0	0	0	0	0	0	-0.111325	-0.220331	-0.253674	-0.375008	-0.130086	-0.371664	0	0	0	0	0	0	0	0	0
14	2	1.10374	Male	0.165427	Sep/Wid/Div	2	-0.272925	Employed	-0.367234	nat_rural	0	priv_medlow_med	1	0	0	0	0	0	-0.111325	-0.220331	-0.253674	-0.375008	-0.130086	-0.371664	0	0	0	0	0	0	0	0	0					0	0	0	0	0	0	0	1	0	0	0	0
14	2	0.201203	Female	0.565292	Sep/Wid/Div	2	-0.732315	Other	-0.637548	nat_rural	1	priv_medlow_med	0	1	0	0	0	1	-0.111325	-0.220331	-0.253674	0.166257	-0.130086	-0.0458718	0	0	0	0	0	0	0	0	0					0	0	0	0	0	0	0	0	0	0	0	0
14	1	0.854858	Male	0.565292	Mar/Cohab	1	-0.96201	Employed	-0.00335223	nat_scty	1	priv_medlow_med	1	1	0	0	0	1	-0.111325	-0.220331	-0.253674	-0.375008	-0.130086	-0.371664	0	0	0	0	0	0	0	0	0					0	0	0	0	0	0	0	0	0	1	0	0
14	2	0.271458	Female	-0.0345063	Mar/Cohab	3	0.41616	Employed	-0.015003	nat_urb	1	priv_medlow_med	2	1	1	0	0	1	8.1723	3.21392	0.38189	2.66961	1.71611	3.52427	0	0	0	0	0	0	0	0	0					0	0	0	0	0	0	0	0	0	0	0	0
14	2	0.480251	Male	-0.900882	Never Mar	2	-0.0432302	Employed	-0.112694	nat_urb	0	priv_medlow_med	0	0	0	0	0	0	-0.111325	-0.220331	-0.253674	-0.375008	-0.130086	-0.371664	0	0	0	0	0	0	0	0	0					0	0	0	0	0	0	0	0	0	0	0	0
14	2		Female	-0.501016	Mar/Cohab	3	0.41616	Homemaker	-0.484644	nat_rural	0	priv_medlow_med	0	0	0	0	0	0	-0.111325	-0.220331	-0.253674	-0.375008	-0.130086	-0.371664	0	0	0	0	0	0	0	0	0
14	2		Female	0.365359	Mar/Cohab	3	0.645854	Employed	0.122126	nat_rural	0	priv_medlow_med	0	0	0	0	0	0	-0.111325	-0.220331	-0.253674	-0.375008	-0.130086	-0.371664	0	0	0	0	0	0	0	0	0
14	2		Female	0.831869	Mar/Cohab	2	-0.272925	Homemaker	-0.465226	nat_rural	0	priv_medlow_med	0	0	0	0	0	0	-0.111325	-0.220331	-0.253674	-0.375008	-0.130086	-0.371664	0	0	0	0	0	0	0	0	0
14	1		Female	0.698581	Mar/Cohab	2	-0.272925	Homemaker	-0.27895	nat_rural	0	priv_medlow_med	0	0	0	0	0	0	-0.111325	-0.220331	-0.253674	-0.375008	-0.130086	-0.371664	0	0	0	0	0	0	0	0	0
14	2	0.205496	Female	-0.634305	Never Mar	2	-0.0432302	Other	-0.641492	nat_rural	1	priv_high_veryhigh	0	1	0	0	0	1	-0.111325	0.638231	-0.253674	-0.375008	-0.130086	-0.218949	0	0	0	0	0	0	0	0	0					0	0	0	0	0	0	0	0	0	0	0	0
14	1	0.108842	Male	0.365359	Mar/Cohab	2	-0.0432302	Retired	-0.5435	nat_scty	1	priv_high_veryhigh	0	0	0	0	0	0	-0.111325	-0.220331	4.51306	-0.375008	-0.130086	1.05368	1	0	0	0	1	1	0	0	0					0	0	0	0	0	0	0	0	0	0	0	0
14	2	0.147454	Female	1.43167	Mar/Cohab	1	-1.88079	Homemaker	-0.5435	nat_scty	1	priv_high_veryhigh	0	0	1	0	0	1	-0.111325	-0.220331	3.83209	-0.375008	-0.130086	0.850058	0	0	0	0	0	0	0	0	0					0	0	0	0	0	0	0	0	0	0	0	0
14	1	0.217685	Male	0.232071	Mar/Cohab	3	0.41616	Other	-0.641492	nat_urb	0	priv_high_veryhigh	0	1	0	0	0	1	-0.111325	-0.220331	2.47017	-0.375008	-0.130086	0.442817	0	0	0	0	0	0	0	0	0					0	0	0	0	0	0	0	0	0	0	0	0
14	1	0.114829	Male	1.29838	Mar/Cohab	1	-0.96201	Other	-0.347515	nat_urb	1	priv_high_veryhigh	0	0	0	0	0	0	-0.111325	-0.220331	1.44873	-0.375008	-0.130086	0.137386	0	0	0	0	0	0	0	0	0					0	0	0	0	0	0	0	0	0	0	0	0
14	1	0.10352	Female	0.898513	Mar/Cohab	3	0.186465	Employed	-0.347515	nat_scty	1	priv_high_veryhigh	0	1	1	0	0	1	-0.111325	1.06751	1.10825	-0.375008	-0.130086	0.264649	0	0	0	0	0	0	0	0	0					0	0	0	0	0	0	0	0	0	0	0	0
14	2	0.269934	Female	-1.10081	Mar/Cohab	2	-0.732315	Homemaker	-0.5435	nat_scty	1	priv_high_veryhigh	0	0	1	0	0	1	-0.111325	-0.220331	0.291095	-0.375008	-0.130086	-0.208768	0	0	0	0	0	0	0	0	0					0	0	0	0	0	0	0	0	0	0	0	0
14	2	0.251734	Female	0.965158	Sep/Wid/Div	1	-1.88079	Homemaker	-0.5435	nat_urb	0	priv_high_veryhigh	0	1	1	0	0	1	-0.111325	4.07248	-0.253674	-0.375008	-0.130086	0.391912	1	0	0	0	1	1	0	0	0					0	0	0	0	0	0	0	0	0	0	0	0
14	2		Female	-1.10081	Mar/Cohab	2	-0.0432302	Homemaker	-0.54362	nat_rural	0	priv_high_veryhigh	0	0	0	0	0	0	-0.111325	-0.220331	-0.253674	-0.375008	-0.130086	-0.371664	0	0	0	0	0	0	0	0	0
14	2	0.269934	Female	-1.43404	Mar/Cohab	2	-0.732315	Employed	-0.386351	nat_urb	0	priv_high_veryhigh	0	0	1	0	0	1	-0.111325	-0.220331	-0.253674	-0.375008	-0.130086	-0.371664	0	0	0	0	0	0	0	0	0					0	0	0	0	0	0	0	0	0	0	0	0
14	2	0.22704	Female	-0.434372	Mar/Cohab	2	-0.272925	Other	-0.644309	nat_scty	1	priv_high_veryhigh	0	1	0	0	0	1	-0.111325	-0.220331	-0.253674	-0.375008	-0.130086	-0.371664	0	0	0	0	0	0	0	0	0					0	0	0	0	1	0	0	0	0	0	0	0
14	2		Male	1.43167	Mar/Cohab	2	-0.50262	Retired	-0.0014556	nat_rural	0	priv_no_low	0	0	0	0	0	0	-0.111325	-0.220331	-0.253674	-0.375008	-0.130086	-0.371664	0	0	0	0	0	0	0	0	0
14	2	1.31924	Male	1.43167	Mar/Cohab	4	2.71311	Employed	0.594627	nat_rural	1	priv_no_low	2	0	0	0	0	0	-0.111325	-0.220331	-0.253674	-0.375008	-0.130086	-0.371664	0	0	0	0	0	0	0	0	0					0	0	1	0	0	0	0	0	0	0	0	0
14	1	1.05143	Female	1.09845	Mar/Cohab	4	1.56463	Employed	0.802579	nat_urb	0	priv_no_low	0	1	0	0	0	1	-0.111325	-0.220331	-0.253674	-0.375008	-0.130086	-0.371664	0	0	0	0	0	0	0	0	0					0	0	0	0	0	0	0	0	0	0	0	0
14	2		Female	2.76455	Sep/Wid/Div	1	-1.1917	Homemaker	3.9205	nat_rural	0	priv_no_low	0	0	0	0	0	0	-0.111325	-0.220331	0.38189	0.842839	-0.130086	0.551414	0	0	0	0	0	0	0	0	0
14	2	0.830264	Male	-1.36739	Never Mar	2	-0.0432302	Other	-0.191118	nat_scty	0	priv_no_low	1	0	0	1	1	1	-0.111325	-0.220331	-0.253674	-0.104375	-0.130086	-0.208768	1	1	0	1	0	1	0	0	0					0	0	0	0	0	0	0	0	0	0	0	0
14	1	0.396341	Female	1.49831	Sep/Wid/Div	1	-0.96201	Retired	-0.661211	nat_scty	1	priv_no_low	0	0	0	0	0	0	-0.111325	-0.220331	-0.253674	-0.375008	-0.130086	-0.371664	0	0	0	0	0	0	0	0	0					0	0	0	0	0	0	0	0	0	0	0	0
14	2		Female	0.365359	Mar/Cohab	2	-0.50262	Employed	-0.337655	nat_rural	0	priv_no_low	0	0	0	0	0	0	-0.111325	-0.220331	-0.253674	-0.375008	-0.130086	-0.371664	0	0	0	0	0	0	0	0	0
14	2	0.655977	Female	0.631936	Mar/Cohab	1	-0.96201	Employed	0.73981	nat_scty	1	priv_no_low	1	1	0	0	0	1	-0.111325	-0.220331	-0.253674	-0.375008	-0.130086	-0.371664	1	0	0	0	1	1	0	0	0					0	0	0	0	0	0	0	0	0	0	0	0
14	2		Female	-1.10081	Never Mar	3	0.645854	Other	1.04846	nat_rural	0	priv_high_veryhigh	0	0	0	0	0	0	-0.111325	-0.220331	-0.253674	-0.375008	-0.130086	-0.371664	0	0	0	0	0	0	0	0	0
14	1	0.301694	Female	0.032138	Mar/Cohab	2	-0.0432302	Employed	-0.425487	nat_scty	1	priv_high_veryhigh	0	0	0	0	0	0	-0.111325	-0.220331	-0.253674	-0.375008	-0.130086	-0.371664	0	0	0	0	0	0	0	0	0					0	0	0	0	0	0	0	0	0	0	0	0
14	2	0.452188	Female	-1.03417	Mar/Cohab	2	-0.50262	Homemaker	-0.5435	nat_urb	0	priv_high_veryhigh	2	1	0	0	0	1	-0.111325	-0.105856	-0.253674	-0.375008	-0.130086	-0.351302	0	0	0	0	0	0	0	0	0					0	0	0	0	0	0	0	0	0	0	0	0
14	1		Male	-0.234439	Mar/Cohab	2	-0.50262	Employed	4.70805	nat_rural	0	priv_high_veryhigh	0	0	0	0	0	0	-0.111325	-0.220331	-0.253674	-0.375008	-0.130086	-0.371664	0	0	0	0	0	0	0	0	0
14	1	0.362673	Male	-0.634305	Mar/Cohab	3	0.41616	Employed	-0.566922	nat_urb	1	priv_high_veryhigh	1	0	0	0	0	0	-0.111325	-0.220331	-0.253674	-0.375008	-0.130086	-0.371664	0	0	0	0	0	0	0	0	0					0	0	0	0	0	0	0	0	0	1	0	0
14	2	0.123685	Female	-0.301083	Mar/Cohab	2	-0.732315	Employed	-0.472993	nat_urb	0	priv_high_veryhigh	2	1	0	0	0	1	-0.111325	0.0658566	-0.253674	-0.375008	-0.130086	-0.320759	1	0	0	0	1	1	0	0	0					0	0	1	0	0	0	1	0	0	0	0	0
14	1	0.112902	Male	0.0987822	Sep/Wid/Div	1	-1.1917	Other	-0.602054	nat_scty	0	priv_high_veryhigh	0	1	1	1	0	1	-0.111325	-0.220331	-0.253674	-0.375008	-0.130086	-0.371664	1	1	0	1	0	1	0	0	0					0	0	0	1	0	0	0	0	0	0	0	0
14	2	0.422716	Female	0.165427	Sep/Wid/Div	3	0.645854	Homemaker	-0.54362	nat_rural	1	priv_high_veryhigh	0	0	1	0	0	1	-0.111325	-0.220331	-0.253674	-0.375008	-0.130086	-0.371664	0	0	0	0	0	0	0	0	0					0	0	0	0	0	0	0	0	0	0	0	0
14	2	0.633581	Female	-1.03417	Never Mar	4	1.33494	Employed	0.0165172	nat_urb	1	priv_high_veryhigh	0	0	0	1	0	1	-0.111325	-0.220331	-0.253674	-0.375008	-0.130086	-0.371664	1	0	1	1	0	1	0	0	0					0	0	0	0	0	0	0	0	0	0	0	0
14	1	0.541441	Female	1.09845	Mar/Cohab	4	1.56463	Retired	0.226591	nat_scty	1	priv_no_low	1	0	0	0	0	0	-0.111325	-0.220331	-0.253674	-0.375008	-0.130086	-0.371664	0	0	0	0	0	0	0	0	0					0	0	0	0	0	0	0	0	0	0	0	0
14	2		Female	-0.967526	Mar/Cohab	3	0.645854	Homemaker	0.0826884	nat_rural	0	priv_no_low	0	1	0	0	0	1	-0.111325	-0.220331	-0.253674	-0.375008	-0.130086	-0.371664	0	0	0	0	0	0	0	0	0
14	2		Female	-0.434372	Mar/Cohab	1	-1.88079	Employed	-0.484644	nat_rural	0	priv_no_low	0	0	0	0	0	0	-0.111325	-0.220331	-0.253674	-0.375008	-0.130086	-0.371664	0	0	0	0	0	0	0	0	0
14	1	0.500585	Male	-0.700949	Mar/Cohab	1	-1.65109	Other	-0.367234	nat_scty	1	priv_no_low	3	1	0	0	1	1	-0.111325	-0.220331	-0.253674	-0.375008	-0.130086	-0.371664	0	0	0	0	0	0	0	0	0					0	1	0	0	0	0	0	0	0	0	0	0
15	1	0.0825443	Female	0.298715	Sep/Wid/Div	3	0.186465	Homemaker	0.866026	nat_rural	1	priv_high_veryhigh	0	1	0	0	0	1	-0.111325	0.237569	0.767768	0.572206	-0.130086	0.585351	0	0	0	0	0	0	0	0	0					0	0	0	0	0	0	0	0	0	0	0	0
15	1	1.38817	Male	0.232071	Mar/Cohab	2	-0.0432302	Employed	0.45509	nat_urb	0	priv_high_veryhigh	0	1	0	0	0	1	4.85885	-0.220331	-0.253674	0.301574	-0.130086	0.646437	0	0	0	0	0	0	0	0	0					0	0	0	0	0	0	0	0	0	0	0	0
15	1		Male	-0.634305	Mar/Cohab	3	0.645854	Employed	-0.0140998	nat_rural	0	priv_high_veryhigh	0	0	0	0	0	0	-0.111325	-0.220331	-0.253674	-0.375008	-0.130086	-0.371664	0	0	0	0	0	0	0	0	0
15	1	2.08225	Male	0.165427	Mar/Cohab	2	-0.0432302	Employed	-0.543349	nat_scty	1	priv_high_veryhigh	1	0	0	0	0	0	-0.111325	-0.220331	-0.253674	-0.375008	-0.130086	-0.371664	0	0	0	0	0	0	0	0	0					0	0	0	0	0	0	0	0	0	0	0	0
15	2		Male	-1.03417	Never Mar	4	2.25372	Employed	0.808043	nat_rural	0	priv_high_veryhigh	0	0	0	0	0	0	-0.111325	-0.220331	-0.253674	-0.375008	-0.130086	-0.371664	0	0	0	0	0	0	0	0	0
15	2	0.969687	Male	1.16509	Mar/Cohab	3	0.645854	Retired	-0.279402	nat_urb	1	priv_no_low	0	0	0	0	0	0	-0.111325	-0.220331	-0.253674	-0.375008	-0.130086	-0.371664	0	0	0	0	0	0	0	0	0					0	0	0	0	0	0	0	0	0	0	0	0
15	1	0.104318	Male	-1.30075	Never Mar	4	1.56463	Employed	0.161564	nat_scty	0	priv_no_low	1	0	0	0	1	1	-0.111325	-0.220331	-0.253674	-0.375008	-0.130086	-0.371664	0	0	0	0	0	0	0	0	0					0	0	0	0	0	0	0	0	0	0	1	0
15	1	0.128756	Female	0.365359	Mar/Cohab	3	0.186465	Employed	0.0438527	nat_scty	1	priv_no_low	2	0	0	0	0	0	-0.111325	-0.220331	-0.162879	-0.30735	-0.130086	-0.303791	1	0	0	0	0	0	0	1	1					0	0	0	0	0	0	0	0	0	0	0	0
15	1		Female	0.698581	Mar/Cohab	2	-0.732315	Homemaker	-0.132413	nat_rural	0	priv_no_low	0	0	0	0	0	0	-0.111325	-0.220331	-0.253674	-0.375008	-0.130086	-0.371664	0	0	0	0	0	0	0	0	0
15	1	0.0934712	Female	-0.367728	Sep/Wid/Div	3	0.645854	Other	0.102407	nat_urb	0	priv_no_low	0	1	0	0	0	1	-0.111325	-0.220331	-0.253674	-0.375008	-0.130086	-0.371664	0	0	0	0	0	0	0	0	0					0	0	0	0	0	0	0	0	0	0	0	0
15	1		Female	-0.967526	Mar/Cohab	3	0.645854	Homemaker	-0.563219	nat_rural	0	priv_medlow_med	0	0	0	0	0	0	-0.111325	-0.220331	-0.253674	-0.0705461	-0.130086	-0.188406	0	0	0	0	0	0	0	0	0
15	2		Male	-1.16746	Never Mar	2	-0.0432302	Employed	-0.367234	nat_rural	0	priv_medlow_med	0	0	0	0	0	0	-0.111325	-0.220331	-0.253674	-0.375008	-0.130086	-0.371664	0	0	0	0	0	0	0	0	0
15	1		Male	-0.634305	Mar/Cohab	4	1.10524	Employed	-0.221374	nat_rural	0	priv_medlow_med	0	0	0	0	0	0	-0.111325	-0.220331	-0.253674	-0.375008	-0.130086	-0.371664	0	0	0	0	0	0	0	0	0
15	2	0.27344	Male	0.698581	Mar/Cohab	2	-0.272925	Retired	-0.103663	nat_scty	0	priv_medlow_med	0	1	0	0	0	1	-0.111325	-0.220331	-0.253674	-0.375008	-0.130086	-0.371664	0	0	0	0	0	0	0	0	0					0	1	0	0	1	1	1	0	0	0	0	0
15	1	0.495501	Female	0.898513	Never Mar	2	-0.0432302	Employed	-0.602054	nat_urb	1	priv_high_veryhigh	0	0	0	0	0	0	-0.111325	-0.220331	-0.253674	-0.375008	-0.130086	-0.371664	0	0	0	0	0	0	0	0	0					0	0	0	0	0	0	0	0	0	0	0	0
15	1	0.533984	Male	-1.36739	Never Mar	3	0.645854	Employed	-0.308529	nat_urb	0	priv_high_veryhigh	1	0	0	0	0	0	-0.111325	-0.220331	-0.253674	-0.375008	-0.130086	-0.371664	0	0	0	0	0	0	0	0	0					0	0	0	0	0	0	0	0	0	0	0	0
15	2		Male	-1.43404	Never Mar	2	-0.272925	Employed	-0.308077	nat_rural	0	priv_high_veryhigh	0	0	0	0	0	0	-0.111325	-0.220331	-0.253674	-0.375008	-0.130086	-0.371664	0	0	0	0	0	0	0	0	0
15	1	2.5218	Female	-1.30075	Never Mar	3	0.645854	Employed	-0.472993	nat_urb	1	priv_high_veryhigh	0	0	0	0	0	0	-0.111325	-0.220331	-0.253674	-0.375008	-0.130086	-0.371664	0	0	0	0	0	0	0	0	0					0	0	0	0	0	0	0	0	0	0	0	0
15	1		Female	-1.43404	Mar/Cohab	3	0.645854	Other	-0.465226	nat_rural	0	priv_medlow_med	0	0	0	0	0	0	-0.111325	-0.220331	-0.253674	3.68448	-0.130086	2.07178	0	0	0	0	0	0	0	0	0
15	1		Female	-0.56766	Mar/Cohab	2	-0.0432302	Employed	-0.425939	nat_rural	0	priv_medlow_med	0	0	0	0	0	0	-0.111325	-0.220331	-0.253674	-0.375008	-0.130086	-0.371664	0	0	0	0	0	0	0	0	0
15	1		Female	0.698581	Mar/Cohab	2	-0.0432302	Employed	0.321965	nat_rural	0	priv_medlow_med	0	0	0	0	0	0	-0.111325	-0.220331	-0.253674	-0.375008	-0.130086	-0.371664	0	0	0	0	0	0	0	0	0
15	1	1.14777	Female	-0.767593	Mar/Cohab	2	-0.0432302	Homemaker	-0.308679	nat_rural	1	priv_medlow_med	0	0	0	0	0	0	-0.111325	-0.220331	-0.253674	-0.375008	-0.130086	-0.371664	0	0	0	0	0	0	0	0	0					0	0	0	0	0	0	0	0	0	0	0	0
15	1	1.18811	Male	0.565292	Mar/Cohab	2	-0.732315	Employed	-0.484644	nat_scty	1	priv_no_low	1	0	0	0	0	0	-0.111325	-0.220331	-0.253674	-0.375008	-0.130086	-0.371664	0	0	0	0	0	0	0	0	0					0	0	0	0	0	0	0	0	0	0	0	0
15	2	0.265403	Female	0.631936	Mar/Cohab	4	0.875549	Employed	-0.0014556	nat_scty	0	priv_no_low	0	0	1	0	0	1	1.5454	-0.191712	-0.253674	-0.375008	-0.130086	-0.162954	0	0	0	0	0	0	0	0	0					0	0	0	0	0	0	0	0	0	0	0	0
15	1	0.337684	Female	-0.834238	Mar/Cohab	1	-1.1917	Employed	1.03311	nat_rural	0	priv_no_low	2	1	0	0	0	1	-0.111325	-0.220331	-0.253674	-0.375008	0.362232	-0.306506	0	0	0	0	0	0	0	0	0					0	0	0	0	0	0	0	0	0	0	1	0
15	2	0.149091	Female	-0.900882	Mar/Cohab	3	0.645854	Employed	1.19071	nat_urb	0		1	1	1	0	0	1	-0.111325	-0.220331	-0.253674	-0.375008	-0.130086	-0.371664	1	1	1	1	0	1	0	0	0					0	0	0	0	0	0	0	0	0	0	0	0
15	1	0.162538	Male	-0.700949	Mar/Cohab	3	0.645854	Employed	0.748615	nat_scty	0		3	0	0	0	0	0	-0.111325	-0.220331	-0.253674	-0.375008	-0.130086	-0.371664	0	0	0	0	0	0	0	0	0					0	0	0	0	0	0	0	0	0	0	0	0
15	1	0.314408	Female	-0.967526	Mar/Cohab	4	0.875549	Employed	0.748615	nat_urb	0		2	0	0	0	0	0	-0.111325	-0.220331	-0.253674	-0.375008	-0.130086	-0.371664	0	0	0	0	0	0	0	0	0					0	0	0	0	0	0	0	0	0	0	0	0
15	1	0.0819111	Male	0.298715	Mar/Cohab	4	1.56463	Employed	1.23903	nat_urb	0		1	1	0	0	0	1	-0.111325	0.781325	0.540781	0.301574	-0.130086	0.451301	0	0	0	0	0	0	0	0	0					0	0	0	0	0	0	0	0	0	0	0	0
15	1		Female	0.032138	Mar/Cohab	4	1.33494	Employed	1.23903	nat_rural	0		0	0	0	0	0	0	0.772261	0.380663	0.881262	0.572206	-0.130086	0.753338	0	0	0	0	0	0	0	0	0
15	2		Male	-0.56766	Mar/Cohab	2	-0.0432302	Employed	-0.214871	nat_rural	0	priv_medlow_med	0	0	0	0	0	0	-0.111325	-0.220331	-0.253674	-0.375008	-0.130086	-0.371664	0	0	0	0	0	0	0	0	0
15	2	0.0821369	Female	-1.2341	Mar/Cohab	4	0.875549	Employed	2.13948	nat_urb	0	priv_medlow_med	1	1	0	0	0	1	-0.111325	-0.220331	-0.253674	-0.375008	-0.130086	-0.371664	0	0	0	0	0	0	0	0	0					0	0	0	0	0	0	0	0	0	0	0	0
15	1	0.204126	Female	-0.434372	Mar/Cohab	2	-0.0432302	Homemaker	-0.308679	nat_urb	0	priv_medlow_med	0	0	0	0	0	0	-0.111325	-0.220331	-0.253674	-0.375008	-0.130086	-0.371664	0	0	0	0	0	0	0	0	0					0	0	0	0	0	0	0	0	0	0	0	0
15	1		Female	0.765225	Sep/Wid/Div	2	-0.0432302	Retired	0.336174	nat_rural	0	priv_medlow_med	0	0	0	0	0	0	-0.111325	-0.220331	-0.253674	-0.375008	-0.130086	-0.371664	0	0	0	0	0	0	0	0	0
15	2	0.0533267	Female	-0.167795	Mar/Cohab	3	0.645854	Other	0.122126	nat_rural	1	priv_medlow_med	0	0	0	0	0	0	-0.111325	-0.220331	-0.253674	-0.375008	-0.130086	-0.371664	0	0	0	0	0	0	0	0	0					0	0	0	0	0	0	0	0	0	0	0	0
15	1	0.121853	Female	-0.834238	Never Mar	4	1.79433	Employed	-0.190968	nat_urb	0	priv_medlow_med	1	0	1	0	0	1	-0.111325	-0.220331	-0.253674	-0.375008	-0.130086	-0.371664	0	0	0	0	0	0	0	0	0					0	0	0	0	0	0	0	0	0	0	0	0
15	1		Female	0.631936	Mar/Cohab	3	0.645854	Homemaker	0.244654	nat_rural	0	priv_medlow_med	0	0	0	0	0	0	-0.111325	-0.220331	-0.253674	-0.375008	-0.130086	-0.371664	0	0	0	0	0	0	0	0	0
15	2		Male	1.16509	Mar/Cohab	2	-0.732315	Retired	-0.279402	nat_rural	0	priv_medlow_med	0	0	0	0	0	0	-0.111325	-0.220331	-0.253674	-0.375008	-0.130086	-0.371664	0	0	0	0	0	0	0	0	0
15	1		Male	-0.634305	Sep/Wid/Div	4	1.33494	Employed	-0.214871	nat_rural	0	priv_no_low	0	0	0	0	0	0	-0.111325	-0.220331	-0.253674	-0.375008	-0.130086	-0.371664	0	0	0	0	0	0	0	0	0
15	2		Male	1.0318	Mar/Cohab	3	0.645854	Retired	-0.367234	nat_rural	0	priv_no_low	0	0	0	0	0	0	-0.111325	-0.220331	-0.253674	-0.375008	-0.130086	-0.371664	0	0	0	0	0	0	0	0	0
15	1	0.759498	Female	1.49831	Sep/Wid/Div	1	-1.65109	Homemaker	0.396385	nat_scty	1	priv_no_low	1	0	0	0	0	0	-0.111325	-0.220331	-0.253674	-0.375008	-0.130086	-0.371664	0	0	0	0	0	0	0	0	0					0	0	0	0	0	0	0	0	0	0	0	0
15	1		Female	1.83153	Mar/Cohab	1	-0.96201	Homemaker	1.16	nat_rural	0	priv_no_low	0	0	0	0	0	0	-0.111325	0.00861914	-0.253674	-0.30735	-0.130086	-0.290216	0	0	0	0	0	0	0	0	0
15	2	0.768736	Female	1.23173	Mar/Cohab	1	-0.96201	Employed	-0.190366	nat_urb	0	priv_no_low	3	0	0	0	0	0	-0.111325	-0.220331	2.47017	3.68448	0.331462	2.94735	0	0	0	0	0	0	0	0	0					0	0	0	0	0	0	0	0	0	0	0	0
15	2		Male	-1.30075	Mar/Cohab	3	0.645854	Employed	-0.308077	nat_rural	0	priv_no_low	0	0	0	0	0	0	-0.111325	-0.220331	-0.253674	-0.375008	-0.130086	-0.371664	0	0	0	0	0	0	0	0	0
15	2	0.326034	Female	0.365359	Mar/Cohab	1	-0.96201	Homemaker	-0.472993	nat_scty	1	priv_no_low	0	0	0	0	0	0	-0.111325	-0.220331	-0.253674	-0.375008	-0.130086	-0.371664	0	0	0	0	0	0	0	0	0					0	0	0	0	0	0	0	0	0	0	0	0
15	2	0.905997	Female	-0.167795	Mar/Cohab	1	-0.96201	Homemaker	-0.496656	nat_scty	1	priv_no_low	0	0	0	0	0	0	-0.111325	-0.220331	-0.253674	-0.375008	-0.130086	-0.371664	0	0	0	0	0	0	0	0	0					0	0	0	0	0	0	0	0	0	0	0	0
15	2		Female	-1.56732	Never Mar	2	-0.0432302	Other	-0.425788	nat_rural	0	priv_no_low	0	0	0	0	0	0	-0.111325	-0.220331	-0.253674	-0.375008	-0.130086	-0.371664	0	0	0	0	0	0	0	0	0
15	2		Female	0.698581	Mar/Cohab	2	-0.0432302	Homemaker	0.879573	nat_rural	0	priv_no_low	0	1	0	0	0	1	-0.111325	-0.220331	-0.253674	-0.375008	-0.130086	-0.371664	0	0	0	0	0	0	0	0	0
7	1		Female	0.565292	Mar/Cohab	3	0.645854	Other	0.739132	nat_rural	0	priv_no_low	0	0	0	0	0	0	-0.111325	-0.220331	-0.253674	-0.375008	-0.130086	-0.371664	0	0	0	0	0	0	0	0	0
7	1	0.341425	Male	-0.167795	Mar/Cohab	4	1.79433	Employed	1.4165	nat_urb	0	priv_no_low	0	0	0	0	0	0	-0.111325	-0.220331	-0.253674	-0.375008	-0.130086	-0.371664	0	0	0	0	0	0	0	0	0					0	0	0	0	0	0	0	0	0	0	0	0
7	2	1.41918	Male	1.49831	Mar/Cohab	4	1.33494	Retired	0.739132	nat_urb	0	priv_no_low	0	1	1	0	0	1	-0.111325	0.580994	-0.253674	-0.375008	-0.130086	-0.22913	0	0	0	0	0	0	0	0	0					0	0	0	0	0	1	0	0	0	0	0	0
7	2	0.763213	Male	-1.03417	Never Mar	1	-1.1917	Employed	-0.308679	nat_scty	1	priv_no_low	0	0	0	0	0	0	-0.111325	-0.220331	-0.253674	3.68448	-0.130086	2.07178	0	0	0	0	0	0	0	0	0					0	1	1	0	0	0	0	0	1	0	0	0
7	2	1.14688	Female	0.765225	Mar/Cohab	1	-0.96201	Employed	-0.191118	nat_urb	0	priv_no_low	0	1	0	0	0	1	-0.111325	-0.220331	-0.253674	-0.375008	-0.130086	-0.371664	0	0	0	0	0	0	0	0	0					0	0	0	0	0	0	0	0	0	0	0	0
7	2		Female	-0.167795	Mar/Cohab	4	1.79433	Employed	0.992166	nat_rural	0	priv_no_low	0	0	0	0	0	0	-0.111325	0.123094	-0.253674	-0.375008	-0.130086	-0.310578	0	0	0	0	0	0	0	0	0
9	2	0.208715	Female	-0.434372	Never Mar	4	1.10524	Employed	0.161564	nat_scty	0	priv_no_low	1	0	0	0	0	0	-0.111325	-0.220331	-0.253674	-0.375008	-0.130086	-0.371664	0	0	0	0	0	0	0	0	0					0	0	0	0	0	0	0	0	0	0	0	0
9	1	0.139143	Female	-0.167795	Mar/Cohab	4	2.25372	Employed	1.19071	nat_scty	1	priv_no_low	2	1	0	0	0	1	-0.111325	1.58265	-0.253674	0.944326	-0.130086	0.743157	0	0	0	0	0	0	0	0	0					0	0	0	0	0	0	0	0	0	0	0	0
9	2	0.833561	Male	0.232071	Mar/Cohab	1	-1.88079	Employed	-0.308077	nat_scty	1	priv_high_veryhigh	1	1	0	0	1	1	-0.111325	-0.220331	-0.253674	-0.375008	-0.130086	-0.371664	0	0	0	0	0	0	0	0	0					0	0	0	0	0	0	0	0	0	0	0	0
9	2	2.09369	Male	-0.167795	Mar/Cohab	1	-1.1917	Employed	-0.543672	nat_scty	1	priv_high_veryhigh	1	0	0	0	0	0	-0.111325	-0.220331	-0.253674	-0.375008	-0.130086	-0.371664	0	0	0	0	0	0	0	0	0					0	0	0	0	0	0	0	0	0	0	0	0
9	2	0.287921	Male	0.831869	Mar/Cohab	1	-1.1917	Employed	-0.269241	nat_scty	1	priv_high_veryhigh	2	1	0	0	0	1	-0.111325	0.352044	0.427287	3.68448	0.331462	2.4383	0	0	0	0	0	0	0	0	0					0	0	0	0	0	0	0	0	0	0	0	0
9	1	0.821216	Male	-1.56732	Never Mar	3	0.645854	Other	-0.0304469	nat_urb	0	priv_high_veryhigh	3	0	1	1	1	1	-0.111325	-0.220331	3.15113	3.68448	-0.130086	3.08988	0	0	0	0	0	0	0	0	0					0	0	0	0	0	0	0	0	0	0	0	0
9	2	1.79535	Male	1.23173	Mar/Cohab	1	-0.96201	Retired	-0.493224	nat_scty	1	priv_high_veryhigh	1	0	0	0	0	0	-0.111325	-0.220331	5.19402	-0.375008	-0.130086	1.2573	0	0	0	0	0	0	0	0	0					0	0	0	0	0	0	0	0	0	0	0	0
9	1		Female	-1.56732	Never Mar	3	0.645854	Employed	-0.425788	nat_rural	0	priv_medlow_med	0	0	0	0	0	0	-0.111325	-0.220331	-0.253674	-0.375008	-0.130086	-0.371664	0	0	0	0	0	0	0	0	0
9	1		Female	1.43167	Mar/Cohab	2	-0.0432302	Retired	-0.221374	nat_rural	0	priv_medlow_med	0	0	0	0	0	0	-0.111325	-0.220331	2.47017	2.66961	-0.130086	2.2754	0	0	0	0	0	0	0	0	0
9	2		Female	-0.434372	Mar/Cohab	3	0.645854	Homemaker	-0.465226	nat_rural	0	priv_medlow_med	0	0	0	0	0	0	-0.111325	-0.220331	-0.253674	-0.375008	-0.130086	-0.371664	0	0	0	0	0	0	0	0	0
9	2		Male	0.698581	Mar/Cohab	3	0.645854	Employed	-0.0732565	nat_rural	0	priv_medlow_med	0	0	0	0	0	0	-0.111325	-0.220331	-0.253674	-0.375008	-0.130086	-0.371664	0	0	0	0	0	0	0	0	0
9	2	0.459709	Male	-0.167795	Sep/Wid/Div	3	0.186465	Employed	0.0441538	nat_scty	0	priv_medlow_med	2	0	0	0	0	0	-0.111325	-0.191712	-0.253674	-0.375008	-0.130086	-0.366574	0	0	0	0	0	0	0	0	0					0	0	0	0	0	0	0	0	0	0	0	0
9	1	0.549074	Male	0.032138	Mar/Cohab	2	-0.50262	Employed	-0.209091	nat_scty	1	priv_medlow_med	2	1	0	0	0	1	-0.111325	-0.220331	-0.253674	-0.375008	-0.130086	-0.371664	0	0	0	0	0	0	0	0	0					0	0	0	0	0	0	0	0	0	0	0	0
5	2	0.421891	Female	1.83153	Sep/Wid/Div	2	-0.732315	Employed	-0.27895	nat_rural	1	priv_high_veryhigh	0	0	0	0	0	0	-0.111325	-0.220331	-0.253674	-0.375008	-0.130086	-0.371664	0	0	0	0	0	0	0	0	0					0	0	0	0	0	0	0	0	0	0	0	0
5	2		Male	1.29838	Mar/Cohab	1	-0.96201	Employed	0.2004	nat_rural	0	priv_high_veryhigh	0	0	0	0	0	0	-0.111325	-0.220331	-0.253674	-0.375008	-0.130086	-0.371664	0	0	0	0	0	0	0	0	0
5	2		Female	-1.03417	Mar/Cohab	1	-1.4214	Homemaker	-0.44511	nat_rural	0	priv_high_veryhigh	0	0	0	0	0	0	-0.111325	-0.220331	-0.253674	-0.375008	-0.130086	-0.371664	0	0	0	0	0	0	0	0	0
5	2	1.05473	Female	1.43167	Mar/Cohab	1	-1.88079	Homemaker	-0.308679	nat_rural	1	priv_high_veryhigh	0	0	0	0	0	0	-0.111325	-0.220331	-0.253674	-0.375008	-0.130086	-0.371664	0	0	0	0	0	0	0	0	0					0	0	0	0	0	0	0	0	0	0	0	0
5	1	0.164259	Female	1.69824	Mar/Cohab	1	-1.65109	Homemaker	-0.308679	nat_rural	1	priv_high_veryhigh	0	1	0	0	0	1	-0.111325	-0.220331	-0.253674	-0.375008	-0.130086	-0.371664	0	0	0	0	0	0	0	0	0					0	0	0	0	0	0	0	0	0	1	0	0
5	1		Female	-0.634305	Mar/Cohab	3	0.645854	Employed	-0.132413	nat_rural	0	priv_high_veryhigh	0	0	0	0	0	0	-0.111325	-0.220331	-0.253674	-0.375008	-0.130086	-0.371664	0	0	0	0	0	0	0	0	0
5	2	1.7217	Female	-0.700949	Mar/Cohab	4	0.875549	Employed	-0.285137	nat_urb	0	priv_high_veryhigh	0	0	0	0	0	0	-0.111325	-0.220331	-0.253674	-0.375008	-0.130086	-0.371664	0	0	0	0	0	0	0	0	0					0	0	0	0	0	0	0	0	0	0	0	0
5	2	0.0821296	Female	1.6316	Sep/Wid/Div	1	-0.96201	Retired	0.0450569	nat_urb	1	priv_high_veryhigh	1	1	0	0	0	1	-0.111325	-0.220331	-0.253674	-0.375008	-0.130086	-0.371664	0	0	0	0	0	0	0	0	0					0	0	0	0	0	0	0	0	0	0	0	0
5	1	0.415554	Male	-0.167795	Mar/Cohab	2	-0.0432302	Employed	-0.308679	nat_rural	1	priv_high_veryhigh	1	1	0	0	0	1	-0.111325	-0.220331	-0.253674	-0.375008	-0.130086	-0.371664	0	0	0	0	0	0	0	0	0					0	1	0	0	0	0	0	0	0	0	0	0
5	2		Female	-0.501016	Mar/Cohab	3	0.645854	Homemaker	-0.308679	nat_rural	0	priv_high_veryhigh	0	0	0	0	0	0	-0.111325	-0.220331	-0.253674	0.233916	-0.130086	-0.00514778	0	0	0	0	0	0	0	0	0
5	1		Male	-1.03417	Never Mar	4	1.10524	Employed	0.161112	nat_rural	0	priv_medlow_med	0	0	0	0	0	0	-0.111325	-0.220331	-0.253674	-0.375008	-0.130086	-0.371664	0	0	0	0	0	0	0	0	0
5	1	1.15376	Male	-1.2341	Never Mar	3	0.645854	Employed	0.815268	nat_scty	0	priv_medlow_med	2	0	0	0	0	0	-0.111325	-0.220331	-0.253674	-0.375008	-0.130086	-0.371664	1	0	0	0	0	0	1	0	1					0	0	0	0	0	0	0	0	0	0	0	0
5	1		Male	1.16509	Mar/Cohab	2	-0.272925	Employed	1.87801	nat_rural	0	priv_medlow_med	0	0	0	0	0	0	-0.111325	-0.220331	-0.253674	-0.375008	-0.130086	-0.371664	0	0	0	0	0	0	0	0	0
5	1	0.833826	Male	0.831869	Mar/Cohab	3	0.645854	Employed	0.983737	nat_urb	0	priv_medlow_med	0	0	0	0	0	0	-0.111325	-0.220331	-0.253674	-0.375008	-0.130086	-0.371664	0	0	0	0	0	0	0	0	0					0	0	0	0	0	0	0	0	0	0	0	0
5	1	0.742468	Female	-0.0345063	Mar/Cohab	2	-0.0432302	Homemaker	-0.12564	nat_rural	1	priv_medlow_med	1	0	0	0	0	0	-0.111325	-0.220331	-0.253674	-0.375008	-0.130086	-0.371664	0	0	0	0	0	0	0	0	0					0	0	0	0	0	0	0	0	0	0	0	0
5	2	0.236014	Female	0.831869	Mar/Cohab	2	-0.732315	Homemaker	-0.590584	nat_scty	1	priv_high_veryhigh	2	0	1	0	0	1	-0.111325	-0.220331	-0.253674	-0.375008	-0.130086	-0.371664	1	0	0	0	1	1	0	0	0					0	0	0	0	0	0	0	0	0	0	0	0
5	2		Female	-1.16746	Never Mar	3	0.645854	Employed	0.409932	nat_rural	0	priv_high_veryhigh	0	0	0	0	0	0	-0.111325	-0.220331	-0.253674	-0.375008	-0.130086	-0.371664	0	0	0	0	0	0	0	0	0
5	1	0.207082	Female	1.29838	Sep/Wid/Div	1	-0.96201	Retired	-0.455066	nat_rural	1	priv_high_veryhigh	1	1	0	0	0	1	-0.111325	0.981656	3.15113	0.639865	2.82382	1.86205	1	1	0	1	1	1	0	0	0					0	0	0	0	0	0	0	0	0	0	0	0
5	2	0.801865	Female	-0.0345063	Mar/Cohab	1	-1.65109	Employed	-0.484644	nat_rural	1	priv_high_veryhigh	0	0	0	0	0	0	-0.111325	-0.220331	-0.253674	-0.375008	-0.130086	-0.371664	0	0	0	0	0	0	0	0	0					0	0	0	0	0	0	0	0	0	0	0	0
5	1	0.875498	Male	0.498648	Sep/Wid/Div	3	0.645854	Retired	1.24625	nat_urb	0	priv_high_veryhigh	0	0	0	0	0	0	-0.111325	-0.220331	-0.253674	-0.375008	-0.130086	-0.371664	0	0	0	0	0	0	0	0	0					0	0	0	0	0	0	0	0	0	0	0	0
5	2		Male	-0.434372	Never Mar	1	-1.1917	Employed	-0.308529	nat_rural	0	priv_high_veryhigh	0	0	0	0	0	0	-0.111325	-0.220331	-0.253674	-0.375008	-0.130086	-0.371664	0	0	0	0	0	0	0	0	0
5	2		Male	-1.36739	Never Mar	2	-0.0432302	Other	-0.249823	nat_rural	0	priv_high_veryhigh	0	0	0	0	0	0	-0.111325	-0.220331	-0.253674	-0.375008	-0.130086	-0.371664	0	0	0	0	0	0	0	0	0
5	2	0.0995686	Female	0.232071	Never Mar	3	0.645854	Employed	-0.367234	nat_scty	1	priv_high_veryhigh	3	0	0	0	0	0	-0.111325	-0.220331	-0.253674	-0.375008	-0.130086	-0.371664	0	0	0	0	0	0	0	0	0					0	0	0	0	0	0	0	0	0	0	0	0
5	2		Female	0.165427	Mar/Cohab	2	-0.732315	Homemaker	0.244654	nat_rural	0	priv_high_veryhigh	0	0	0	0	0	0	-0.111325	-0.220331	-0.253674	-0.375008	-0.130086	-0.371664	0	0	0	0	0	0	0	0	0
5	2	1.00406	Male	0.765225	Mar/Cohab	1	-1.1917	Employed	-0.386953	nat_rural	1	priv_high_veryhigh	0	1	0	0	0	1	-0.111325	-0.220331	-0.253674	-0.375008	-0.130086	-0.371664	0	0	0	0	0	0	0	0	0					0	0	0	0	0	0	0	0	0	0	0	0
5	2	0.864959	Female	0.765225	Mar/Cohab	1	-1.88079	Employed	-0.347515	nat_urb	1	priv_high_veryhigh	1	0	0	0	0	0	-0.111325	-0.220331	-0.253674	-0.375008	-0.130086	-0.371664	0	0	0	0	0	0	0	0	0					0	0	0	0	0	0	0	0	0	0	0	0
5	2		Female	0.365359	Never Mar	1	-1.4214	Employed	-0.484644	nat_rural	0	priv_high_veryhigh	0	0	0	0	0	0	-0.111325	-0.220331	0.0187105	-0.375008	-0.130086	-0.290216	0	0	0	0	0	0	0	0	0
5	1	4.17226	Female	0.498648	Mar/Cohab	1	-0.96201	Homemaker	-0.442776	nat_rural	1	priv_high_veryhigh	0	0	0	0	0	0	-0.111325	-0.220331	-0.253674	-0.375008	-0.130086	-0.371664	0	0	0	0	0	0	0	0	0					0	0	0	0	0	0	0	0	0	0	0	0
5	2		Female	0.831869	Mar/Cohab	1	-0.96201	Employed	0.219005	nat_rural	0	priv_high_veryhigh	0	0	0	0	0	0	-0.111325	-0.220331	-0.253674	-0.375008	-0.130086	-0.371664	0	0	0	0	0	0	0	0	0
5	2	0.280993	Female	-0.434372	Mar/Cohab	3	0.41616	Employed	-0.504062	nat_scty	1	priv_high_veryhigh	0	0	0	0	0	0	-0.111325	-0.220331	-0.253674	-0.375008	-0.130086	-0.371664	1	1	0	1	0	1	0	0	0					0	0	0	0	0	0	0	0	0	0	0	0
5	2	0.44585	Male	-0.167795	Mar/Cohab	1	-1.1917	Employed	-0.425788	nat_scty	1	priv_high_veryhigh	0	0	0	0	0	0	-0.111325	-0.220331	-0.253674	-0.375008	-0.130086	-0.371664	0	0	0	0	0	0	0	0	0					0	0	0	0	0	1	0	0	0	0	0	0
2	1	0.0728057	Female	0.698581	Sep/Wid/Div	1	-0.96201	Employed	-0.602054	nat_scty	1	priv_medlow_med	0	1	0	0	0	1	-0.111325	-0.220331	0.0187105	0.132428	-0.130086	0.0152143	0	0	0	0	0	0	0	0	0					0	0	0	1	1	0	0	0	0	1	1	0
2	1		Male	0.965158	Mar/Cohab	1	-1.1917	Other	-0.484644	nat_rural	0	priv_medlow_med	0	0	0	0	0	0	-0.111325	-0.220331	1.78921	0.0985993	-0.130086	0.524265	1	1	0	1	0	1	0	0	0
2	1		Female	0.631936	Mar/Cohab	1	-1.4214	Employed	-0.484644	nat_rural	0	priv_medlow_med	0	0	0	0	0	0	-0.111325	-0.220331	-0.253674	-0.375008	-0.130086	-0.371664	0	0	0	0	0	0	0	0	0
2	2	0.645032	Male	-0.501016	Mar/Cohab	3	0.645854	Employed	-0.504062	nat_scty	0	priv_medlow_med	1	1	0	0	0	1	-0.111325	-0.105856	0.222999	-0.375008	-0.130086	-0.208768	1	1	1	1	1	1	0	1	1					1	1	1	0	1	1	1	1	1	1	0	1
2	2		Male	-0.501016	Never Mar	3	0.645854	Other	-0.308529	nat_rural	0	priv_medlow_med	0	0	0	0	0	0	-0.111325	-0.220331	-0.253674	-0.375008	-0.130086	-0.371664	0	0	0	0	0	0	0	0	0
2	2	0.114982	Female	-0.101151	Never Mar	3	0.645854	Employed	-0.425487	nat_rural	1	priv_high_veryhigh	0	0	1	0	0	1	-0.111325	2.35536	-0.253674	0.606036	0.485311	0.758428	1	0	1	1	0	1	0	1	1					0	0	0	0	0	0	0	0	0	0	0	0
2	1		Male	0.698581	Mar/Cohab	1	-1.1917	Retired	-0.426029	nat_rural	0	priv_high_veryhigh	0	0	0	0	0	0	-0.111325	-0.220331	-0.253674	-0.375008	-0.130086	-0.371664	0	0	0	0	0	0	0	0	0
2	1		Female	-0.501016	Mar/Cohab	2	-0.272925	Employed	-0.132413	nat_rural	0	priv_high_veryhigh	0	0	0	0	0	0	-0.111325	-0.220331	-0.253674	-0.375008	-0.130086	-0.371664	0	0	0	0	0	0	0	0	0
2	1		Male	-0.56766	Mar/Cohab	3	0.645854	Employed	0.984339	nat_rural	0	priv_high_veryhigh	0	1	0	0	0	1	-0.111325	-0.220331	-0.253674	-0.375008	-0.130086	-0.371664	0	0	0	0	0	0	0	0	0
21	1		Female	0.165427	Mar/Cohab	4	1.79433	Employed	0.396385	nat_rural	0	priv_no_low	0	0	0	0	0	0	-0.111325	-0.220331	-0.253674	-0.375008	-0.130086	-0.371664	0	0	0	0	0	0	0	0	0
21	2	2.15364	Female	-1.10081	Mar/Cohab	4	0.875549	Employed	1.01934	nat_urb	0	priv_no_low	1	1	1	0	0	1	-0.111325	-0.220331	-0.253674	0.876668	-0.130086	0.381731	1	0	0	0	0	0	1	0	1					0	1	0	0	0	0	0	0	0	0	0	0
21	1	2.32409	Female	1.36502	Sep/Wid/Div	1	-1.65109	Employed	-0.0140998	nat_rural	1	priv_no_low	0	0	0	0	0	0	-0.111325	-0.220331	-0.253674	-0.375008	-0.130086	-0.371664	0	0	0	0	0	0	0	0	0					0	0	0	0	0	0	0	0	0	0	0	0
21	1	2.27783	Male	-0.0345063	Mar/Cohab	2	-0.0432302	Employed	-0.115163	nat_urb	1	priv_no_low	0	1	1	0	0	1	-0.111325	-0.220331	-0.253674	-0.375008	4.94694	0.300283	0	0	0	0	0	0	0	0	0					0	0	0	0	0	0	0	0	0	0	0	0
21	1	0.511206	Male	1.6316	Mar/Cohab	1	-0.96201	Employed	-0.661211	nat_urb	0	priv_no_low	0	0	0	1	0	1	-0.111325	-0.220331	-0.253674	-0.375008	-0.130086	-0.371664	0	0	0	0	0	0	0	0	0					0	0	0	0	0	1	0	0	1	0	0	0
21	1		Male	0.631936	Mar/Cohab	2	-0.732315	Employed	0.631205	nat_rural	0	priv_no_low	0	1	0	0	0	1	-0.111325	-0.220331	-0.253674	-0.375008	-0.130086	-0.371664	0	0	0	0	0	0	0	0	0
21	1		Male	1.76489	Mar/Cohab	4	1.79433	Retired	-0.190968	nat_rural	0	priv_no_low	0	0	0	0	0	0	-0.111325	-0.220331	-0.253674	-0.375008	-0.130086	-0.371664	0	0	0	0	0	0	0	0	0
21	2		Male	-0.700949	Mar/Cohab	3	0.645854	Employed	0.513795	nat_rural	0	priv_no_low	0	0	0	0	0	0	-0.111325	-0.220331	-0.253674	-0.375008	-0.130086	-0.371664	0	0	0	0	0	0	0	0	0
21	1		Female	-0.967526	Mar/Cohab	3	0.645854	Employed	0.513795	nat_rural	0	priv_no_low	0	0	0	0	0	0	-0.111325	-0.220331	-0.253674	-0.375008	-0.130086	-0.371664	0	0	0	0	0	0	0	0	0
21	2	3.72915	Male	0.298715	Mar/Cohab	3	0.645854	Employed	-0.167546	nat_urb	0	priv_no_low	1	0	0	0	0	0	-0.111325	-0.220331	-0.253674	-0.375008	-0.130086	-0.371664	0	0	0	0	0	0	0	0	0					0	0	0	0	0	0	0	0	0	0	0	0
21	2	2.95948	Female	0.365359	Mar/Cohab	2	-0.272925	Employed	-0.261474	nat_urb	0	priv_no_low	0	0	0	0	0	0	-0.111325	-0.220331	-0.253674	-0.375008	-0.130086	-0.371664	0	0	0	0	0	0	0	0	0					0	0	0	0	0	0	0	0	0	0	0	0
21	1		Female	0.298715	Never Mar	3	0.645854	Other	-0.425939	nat_rural	0	priv_no_low	0	0	0	0	0	0	-0.111325	-0.220331	1.78921	-0.0705461	-0.130086	0.422455	0	0	0	0	0	0	0	0	0
21	1	2.28292	Female	-0.301083	Mar/Cohab	1	-1.1917	Employed	-0.619982	nat_urb	0	priv_no_low	0	0	0	0	0	0	-0.111325	-0.220331	-0.253674	-0.375008	-0.130086	-0.371664	0	0	0	0	0	0	0	0	0					0	0	0	0	0	0	0	0	0	0	0	0
21	2		Male	-0.234439	Mar/Cohab	1	-1.1917	Employed	-0.643464	nat_rural	0	priv_no_low	0	0	0	0	0	0	-0.111325	-0.220331	-0.253674	3.34619	-0.130086	1.86816	0	0	0	0	0	0	0	0	0
21	1	3.25682	Male	-1.03417	Mar/Cohab	3	0.645854	Employed	2.2894	nat_urb	0	priv_no_low	1	0	0	0	0	0	-0.111325	-0.220331	-0.253674	-0.375008	-0.130086	-0.371664	0	0	0	0	0	0	0	0	0					0	0	0	0	0	0	0	0	0	0	0	0
21	1		Male	-0.501016	Mar/Cohab	3	0.186465	Employed	-0.249823	nat_rural	0	priv_no_low	0	0	0	0	0	0	-0.111325	-0.220331	-0.253674	-0.375008	-0.130086	-0.371664	0	0	0	0	0	0	0	0	0
22	1		Male	-0.634305	Sep/Wid/Div	2	-0.272925	Employed	0.866026	nat_rural	0	priv_no_low	0	0	0	0	0	0	-0.111325	-0.220331	-0.253674	-0.375008	-0.130086	-0.371664	0	0	0	0	0	0	0	0	0
22	1		Female	1.56496	Mar/Cohab	3	0.645854	Employed	0.887099	nat_rural	0	priv_no_low	0	0	0	0	0	0	-0.111325	-0.220331	-0.253674	-0.375008	-0.130086	-0.371664	0	0	0	0	0	0	0	0	0
22	1		Female	-0.434372	Mar/Cohab	1	-0.96201	Employed	-0.3088	nat_rural	0	priv_no_low	0	0	0	0	0	0	-0.111325	-0.220331	-0.253674	-0.375008	-0.130086	-0.371664	0	0	0	0	0	0	0	0	0
22	2	3.36278	Female	1.29838	Mar/Cohab	1	-0.96201	Employed	-0.308077	nat_rural	1	priv_no_low	0	0	0	0	0	0	-0.111325	-0.220331	-0.253674	-0.375008	-0.130086	-0.371664	0	0	0	0	0	0	0	0	0					0	0	0	0	0	0	0	0	0	0	0	0
22	1	0.539122	Female	0.432004	Never Mar	4	2.71311	Retired	5.7521	nat_urb	0	priv_no_low	0	1	0	0	0	1	-0.111325	-0.220331	-0.253674	-0.375008	-0.130086	-0.371664	1	1	0	1	0	1	0	0	0					0	0	0	0	0	0	0	0	0	0	0	0
22	1		Male	-0.767593	Never Mar	2	-0.0432302	Employed	0.396385	nat_rural	0	priv_no_low	0	0	0	0	0	0	-0.111325	-0.220331	-0.253674	-0.375008	-0.130086	-0.371664	0	0	0	0	0	0	0	0	0
22	1		Male	0.0987822	Never Mar	4	1.33494	Employed	1.03311	nat_rural	0	priv_no_low	0	0	0	0	0	0	-0.111325	-0.220331	-0.253674	-0.375008	-0.130086	-0.371664	0	0	0	0	0	0	0	0	0
22	2	1.59739	Female	1.23173	Sep/Wid/Div	4	1.10524	Homemaker	2.13948	nat_urb	0	priv_no_low	0	0	0	0	0	0	-0.111325	-0.220331	-0.253674	-0.375008	-0.130086	-0.371664	0	0	0	0	0	0	0	0	0					0	0	0	0	0	0	0	0	0	0	0	0
22	2	2.21198	Male	-0.900882	Never Mar	3	0.645854	Employed	0.161564	nat_scty	1	priv_no_low	0	0	0	0	0	0	-0.111325	-0.220331	-0.253674	-0.375008	-0.130086	-0.371664	0	0	0	0	0	0	0	0	0					0	0	0	0	0	0	0	0	0	0	0	0
22	2		Female	-0.167795	Never Mar	4	2.71311	Employed	1.33567	nat_rural	0	priv_no_low	0	0	0	0	0	0	-0.111325	-0.220331	-0.253674	-0.375008	-0.130086	-0.371664	0	0	0	0	0	0	0	0	0
16	2		Male	-0.700949	Mar/Cohab	2	-0.732315	Employed	-0.190968	nat_rural	0	priv_medlow_med	0	0	0	0	0	0	-0.111325	-0.220331	-0.253674	-0.375008	-0.130086	-0.371664	0	0	0	0	0	0	0	0	0
16	2		Male	1.16509	Mar/Cohab	1	-0.96201	Employed	-0.504363	nat_rural	0	priv_medlow_med	0	0	0	0	0	0	-0.111325	-0.220331	-0.253674	-0.375008	-0.130086	-0.371664	0	0	0	0	0	0	0	0	0
16	1		Female	1.89818	Sep/Wid/Div	1	-1.1917	Retired	-0.424584	nat_rural	0	priv_medlow_med	0	0	0	0	0	0	-0.111325	-0.220331	-0.253674	-0.375008	-0.130086	-0.371664	0	0	0	0	0	0	0	0	0
16	1	0.667385	Female	-1.10081	Mar/Cohab	2	-0.0432302	Homemaker	-0.221374	nat_urb	0	priv_medlow_med	1	0	0	0	0	0	-0.111325	-0.220331	0.064108	-0.104375	-0.130086	-0.113745	0	0	0	0	0	0	0	0	0					0	0	0	0	0	0	0	0	0	0	0	0
16	2	0.981293	Female	-0.967526	Never Mar	3	0.645854	Employed	-0.184345	nat_urb	0	priv_no_low	0	0	1	0	0	1	-0.111325	-0.220331	-0.253674	0.132428	-0.130086	-0.0662339	0	0	0	0	0	0	0	0	0					0	0	0	0	0	0	0	0	0	0	0	0
16	2	0.572519	Female	-0.0345063	Mar/Cohab	2	-0.0432302	Homemaker	-0.347515	nat_scty	1	priv_no_low	0	1	1	0	0	1	-0.111325	-0.220331	-0.208277	-0.036717	-0.130086	-0.154469	0	0	0	0	0	0	0	0	0					0	0	0	0	0	0	0	0	0	0	0	0
16	1	2.88714	Female	0.631936	Mar/Cohab	3	0.645854	Homemaker	-0.112694	nat_scty	1	priv_no_low	0	0	0	0	0	0	-0.111325	-0.220331	-0.185578	-0.375008	-0.130086	-0.351302	0	0	0	0	0	0	0	0	0					0	0	0	0	0	0	0	0	0	0	0	0
23	1		Male	-0.700949	Never Mar	3	0.645854	Employed	0.690362	nat_rural	0	priv_no_low	0	0	0	0	0	0	-0.111325	-0.220331	-0.253674	-0.375008	-0.130086	-0.371664	0	0	0	0	0	0	0	0	0
23	1	0.367151	Female	1.43167	Sep/Wid/Div	2	-0.732315	Retired	-0.5435	nat_urb	0	priv_no_low	0	0	0	0	0	0	-0.111325	-0.220331	-0.253674	-0.375008	-0.130086	-0.371664	0	0	0	0	0	0	0	0	0					0	0	0	0	0	0	0	0	0	0	0	0
23	2		Male	1.76489	Mar/Cohab	4	1.79433	Retired	-0.0669344	nat_rural	0	priv_no_low	0	0	0	0	0	0	-0.111325	-0.220331	-0.253674	-0.375008	-0.130086	-0.371664	0	0	0	0	0	0	0	0	0
23	1		Male	-0.967526	Never Mar	4	1.56463	Employed	0.278523	nat_rural	0	priv_no_low	0	0	0	0	0	0	-0.111325	-0.220331	-0.253674	-0.375008	-0.130086	-0.371664	0	0	0	0	0	0	0	0	0
23	2	0.665082	Male	-0.501016	Mar/Cohab	4	2.25372	Employed	0.646559	nat_scty	1	priv_no_low	0	1	0	0	0	1	-0.111325	-0.220331	-0.253674	-0.375008	-0.130086	-0.371664	0	0	0	0	0	0	0	0	0					0	0	0	0	0	0	0	0	0	0	0	0
23	2	1.29395	Male	-0.967526	Never Mar	4	2.25372	Employed	-0.0642249	nat_scty	0	priv_no_low	2	1	1	0	1	1	-0.111325	-0.220331	-0.253674	-0.375008	-0.130086	-0.371664	0	0	0	0	0	0	0	0	0					0	0	0	0	0	1	1	0	0	0	1	1
23	2	0.436834	Female	-1.03417	Never Mar	4	1.56463	Other	-0.661211	nat_urb	0	priv_no_low	0	0	0	0	0	0	-0.111325	-0.220331	-0.253674	-0.375008	-0.130086	-0.371664	0	0	0	0	0	0	0	0	0					0	0	0	0	0	0	0	0	0	0	0	0
23	2	0.509782	Female	-0.434372	Sep/Wid/Div	4	2.48341	Employed	1.19071	nat_scty	0	priv_no_low	1	0	0	0	0	0	-0.111325	-0.220331	-0.253674	-0.375008	-0.130086	-0.371664	0	0	0	0	0	0	0	0	0					0	0	0	0	0	0	1	0	0	0	0	0
23	2	0.214333	Male	0.965158	Sep/Wid/Div	4	1.56463	Employed	12.887	nat_urb	0	priv_no_low	2	0	0	0	0	0	-0.111325	-0.220331	-0.253674	-0.375008	-0.130086	-0.371664	0	0	0	0	0	0	0	0	0					0	0	0	0	0	0	0	0	0	0	0	0
23	1	0.725804	Male	-0.834238	Mar/Cohab	4	2.02402	Employed	3.05211	nat_urb	0	priv_no_low	1	0	0	0	0	0	-0.111325	-0.220331	-0.253674	-0.375008	-0.130086	-0.371664	0	0	0	0	0	0	0	0	0					0	0	0	0	0	0	0	0	0	0	0	0
23	1	0.725804	Male	-1.10081	Never Mar	4	1.79433	Employed	4.02301	nat_urb	0	priv_no_low	0	0	1	0	0	1	-0.111325	-0.220331	-0.253674	-0.375008	-0.130086	-0.371664	1	1	0	1	0	1	0	0	0					0	0	0	0	0	0	0	0	0	0	0	0
18	2		Male	0.365359	Mar/Cohab	3	0.645854	Employed	-0.331333	nat_rural	0	priv_no_low	0	0	0	0	0	0	-0.111325	-0.220331	-0.253674	-0.375008	-0.130086	-0.371664	0	0	0	0	0	0	0	0	0
18	1	1.11503	Female	-0.101151	Mar/Cohab	3	0.645854	Employed	2.08474	nat_rural	1	priv_no_low	0	0	0	0	0	0	-0.111325	-0.220331	-0.253674	-0.375008	-0.130086	-0.371664	0	0	0	0	0	0	0	0	0					0	0	0	0	0	0	0	0	0	0	0	0
18	1		Female	-0.634305	Mar/Cohab	3	0.645854	Employed	-0.425939	nat_rural	0	priv_no_low	0	0	0	0	0	0	-0.111325	-0.220331	-0.253674	-0.375008	-0.130086	-0.371664	0	0	0	0	0	0	0	0	0
18	1		Male	-0.56766	Mar/Cohab	3	0.186465	Employed	-0.308529	nat_rural	0	priv_no_low	0	0	0	0	0	0	-0.111325	-0.220331	-0.253674	-0.375008	-0.130086	-0.371664	0	0	0	0	0	0	0	0	0
18	2		Female	1.69824	Sep/Wid/Div	1	-0.96201	Retired	-0.484644	nat_rural	0	priv_medlow_med	0	0	0	0	0	0	-0.111325	-0.220331	4.51306	1.99303	-0.130086	2.47902	0	0	0	0	0	0	0	0	0
18	2	2.15364	Female	-0.900882	Mar/Cohab	2	-0.0432302	Homemaker	-0.102835	nat_rural	1	priv_medlow_med	0	1	0	0	0	1	-0.111325	0.20895	-0.253674	-0.375008	-0.130086	-0.295307	0	0	0	0	0	0	0	0	0					0	0	0	0	0	0	0	0	0	0	0	0
18	2	1.31819	Male	1.0318	Mar/Cohab	1	-1.4214	Employed	0.748615	nat_scty	1	priv_medlow_med	1	0	0	0	0	0	-0.111325	-0.220331	-0.253674	-0.375008	-0.130086	-0.371664	0	0	0	0	0	0	0	0	0					0	0	0	0	0	0	0	0	0	1	0	0
16	1	2.28292	Female	-0.434372	Never Mar	3	0.41616	Employed	-0.543672	nat_urb	0	priv_medlow_med	0	1	0	0	0	1	-0.111325	-0.220331	3.15113	3.68448	-0.130086	3.08988	0	0	0	0	0	0	0	0	0					0	0	0	0	0	0	0	0	0	0	0	0
24	2	2.09696	Female	0.365359	Mar/Cohab	1	-0.96201	Employed	-0.426029	nat_urb	1	priv_medlow_med	1	1	0	0	0	1	-0.111325	-0.220331	-0.253674	-0.375008	-0.130086	-0.371664	0	0	0	0	0	0	0	0	0					0	0	0	0	0	0	0	0	0	0	0	0
24	1	2.21545	Male	0.232071	Mar/Cohab	1	-0.96201	Employed	-0.426029	nat_urb	0	priv_medlow_med	0	0	0	0	0	0	-0.111325	-0.220331	-0.0493856	0.538377	-0.130086	0.239197	0	0	0	0	0	0	0	0	0					0	0	0	0	0	0	0	0	0	0	0	0
19	1		Female	-0.834238	Mar/Cohab	3	0.645854	Employed	-0.367234	nat_rural	0	priv_medlow_med	0	0	0	0	0	0	-0.111325	-0.220331	-0.253674	-0.375008	-0.130086	-0.371664	0	0	0	0	0	0	0	0	0
19	1	0.682994	Male	0.565292	Mar/Cohab	2	-0.272925	Employed	-0.425939	nat_urb	1	priv_medlow_med	2	0	0	0	0	0	-0.111325	-0.220331	-0.253674	-0.375008	-0.130086	-0.371664	0	0	0	0	0	0	0	0	0					0	0	0	0	0	0	0	0	0	0	0	0
19	1	2.21331	Male	-1.16746	Mar/Cohab	4	1.10524	Employed	-0.455517	nat_urb	0	priv_medlow_med	2	0	0	0	0	0	-0.111325	-0.220331	-0.253674	-0.375008	-0.130086	-0.371664	0	0	0	0	0	0	0	0	0					0	0	0	0	0	0	0	0	0	0	0	0
19	1	0.536225	Female	-1.03417	Mar/Cohab	4	0.875549	Employed	-0.249823	nat_urb	0	priv_medlow_med	1	0	0	0	0	0	-0.111325	-0.220331	-0.253674	-0.375008	-0.130086	-0.371664	0	0	0	0	0	0	0	0	0					0	0	0	0	0	0	0	0	0	0	0	0
19	1	1.53749	Female	0.232071	Sep/Wid/Div	4	0.875549	Employed	0.513494	nat_urb	0	priv_medlow_med	1	1	0	0	0	1	-0.111325	-0.163093	-0.253674	-0.375008	0.608391	-0.263746	0	0	0	0	0	0	0	0	0					0	0	0	0	0	0	0	0	0	0	0	0
19	1		Male	-0.634305	Mar/Cohab	3	0.645854	Employed	-0.465226	nat_rural	0	priv_medlow_med	0	0	0	0	0	0	-0.111325	-0.220331	-0.253674	-0.375008	-0.130086	-0.371664	0	0	0	0	0	0	0	0	0
19	1	1.09218	Male	-1.43404	Never Mar	3	0.645854	Employed	0.303359	nat_urb	0	priv_medlow_med	0	0	0	0	0	0	-0.111325	-0.220331	-0.253674	-0.375008	-0.130086	-0.371664	0	0	0	0	0	0	0	0	0					0	1	0	0	0	0	0	1	0	0	0	0
19	2	2.47063	Female	-0.634305	Mar/Cohab	2	-0.732315	Employed	0.524091	nat_urb	0	priv_medlow_med	0	0	0	0	0	0	-0.111325	-0.220331	-0.253674	-0.375008	-0.130086	-0.371664	0	0	0	0	0	0	0	0	0					0	0	0	0	0	0	0	0	0	0	0	0
23	1		Female	-0.434372	Mar/Cohab	4	3.63189	Employed	5.06118	nat_rural	0	priv_no_low	0	0	0	0	0	0	-0.111325	-0.220331	-0.253674	-0.375008	-0.130086	-0.371664	0	0	0	0	0	0	0	0	0
23	1		Female	1.76489	Sep/Wid/Div	4	1.33494	Employed	2.49261	nat_rural	0	priv_no_low	0	0	0	0	0	0	-0.111325	-0.220331	-0.253674	-0.375008	-0.130086	-0.371664	0	0	0	0	0	0	0	0	0
23	2		Female	2.76455	Sep/Wid/Div	1	-1.1917	Homemaker	-0.379065	nat_rural	0	priv_no_low	0	0	0	0	0	0	-0.111325	-0.220331	-0.253674	-0.375008	-0.130086	-0.371664	0	0	0	0	0	0	0	0	0
23	2	3.41154	Male	-0.0345063	Mar/Cohab	2	-0.732315	Employed	-0.465226	nat_rural	1	priv_no_low	0	0	0	0	0	0	-0.111325	-0.220331	-0.253674	-0.375008	-0.130086	-0.371664	0	0	0	0	0	0	0	0	0					0	0	0	0	0	0	0	0	0	0	0	0
23	1	8.71917	Male	0.432004	Mar/Cohab	3	0.645854	Employed	-0.449692	nat_rural	1	priv_no_low	0	0	0	0	0	0	-0.111325	-0.220331	-0.253674	-0.375008	-0.130086	-0.371664	0	0	0	0	0	0	0	0	0					0	0	0	0	0	0	0	0	0	0	0	0
23	1		Female	-0.301083	Sep/Wid/Div	3	0.186465	Employed	-0.0732565	nat_rural	0	priv_no_low	0	0	0	0	0	0	-0.111325	-0.220331	-0.253674	-0.375008	-0.130086	-0.371664	0	0	0	0	0	0	0	0	0
23	1	2.05164	Female	2.56462	Never Mar	3	0.41616	Retired	-0.308077	nat_urb	0	priv_no_low	0	0	0	0	0	0	-0.111325	-0.220331	-0.253674	-0.375008	-0.130086	-0.371664	0	0	0	0	0	0	0	0	0					0	0	0	0	0	0	0	0	0	0	0	0
23	1		Female	1.16509	Never Mar	3	0.645854	Employed	0.0140485	nat_rural	0	priv_no_low	0	1	0	0	0	1	-0.111325	-0.220331	-0.253674	-0.375008	-0.130086	-0.371664	0	0	0	0	0	0	0	0	0
23	2		Female	-0.301083	Mar/Cohab	3	0.645854	Other	-0.661211	nat_rural	0	priv_no_low	0	0	0	0	0	0	-0.111325	-0.220331	-0.253674	-0.375008	-0.130086	-0.371664	0	0	0	0	0	0	0	0	0
23	1	1.97944	Female	0.432004	Mar/Cohab	4	1.56463	Employed	0.175111	nat_urb	0	priv_no_low	0	0	0	0	0	0	-0.111325	-0.220331	-0.253674	-0.375008	-0.130086	-0.371664	0	0	0	0	0	0	0	0	0					0	0	0	0	0	0	0	0	0	0	0	0
23	1	1.20774	Male	0.765225	Mar/Cohab	4	1.33494	Employed	0.175111	nat_urb	1	priv_no_low	0	0	0	0	0	0	-0.111325	-0.220331	-0.253674	-0.375008	-0.130086	-0.371664	0	0	0	0	0	0	0	0	0					0	0	0	0	0	0	0	0	0	0	0	0
18	2	0.533736	Female	0.032138	Sep/Wid/Div	2	-0.0432302	Other	-0.602054	nat_urb	0	priv_medlow_med	1	0	1	0	0	1	-0.111325	-0.220331	-0.253674	-0.375008	-0.130086	-0.371664	0	0	0	0	0	0	0	0	0					0	0	0	0	0	0	0	0	0	0	0	0
18	2	0.787741	Male	-0.167795	Mar/Cohab	4	0.875549	Employed	-0.184345	nat_urb	0	priv_medlow_med	1	0	0	0	0	0	-0.111325	-0.220331	-0.253674	-0.375008	-0.130086	-0.371664	0	0	0	0	0	0	0	0	0					0	0	0	0	0	0	0	0	0	0	0	0
18	2		Female	-0.501016	Mar/Cohab	2	-0.0432302	Employed	-0.249823	nat_rural	0	priv_medlow_med	0	0	0	0	0	0	-0.111325	-0.220331	-0.253674	-0.375008	-0.130086	-0.371664	0	0	0	0	0	0	0	0	0
18	1	0.355649	Male	0.631936	Mar/Cohab	3	0.645854	Employed	-0.425939	nat_urb	1	priv_medlow_med	2	1	0	0	0	1	-0.111325	-0.220331	-0.253674	-0.375008	-0.130086	-0.371664	0	0	0	0	0	0	0	0	0					0	0	0	0	0	0	0	0	0	0	0	0
18	2	0.488725	Female	0.0987822	Mar/Cohab	3	0.645854	Homemaker	-0.396812	nat_scty	1	priv_medlow_med	0	1	0	0	0	1	-0.111325	-0.220331	-0.253674	-0.375008	-0.130086	-0.371664	0	0	0	0	0	0	0	0	0					0	0	0	0	0	0	0	0	0	0	0	0
18	2	7.34828	Male	-0.967526	Never Mar	4	1.56463	Employed	0.114239	nat_urb	0	priv_medlow_med	2	0	0	0	0	0	-0.111325	-0.220331	-0.253674	-0.375008	-0.130086	-0.371664	0	0	0	0	0	0	0	0	0					0	0	0	0	0	0	0	0	0	0	0	0
18	1	0.454099	Male	0.965158	Mar/Cohab	2	-0.732315	Employed	-0.513771	nat_rural	1	priv_no_low	1	0	0	0	0	0	-0.111325	-0.220331	-0.253674	-0.375008	-0.130086	-0.371664	0	0	0	0	0	0	0	0	0					0	0	0	0	0	0	0	0	0	0	0	0
18	2	2.09787	Female	0.898513	Mar/Cohab	1	-0.96201	Employed	-0.602054	nat_urb	1	priv_no_low	1	0	0	0	0	0	-0.111325	-0.220331	-0.253674	-0.375008	-0.130086	-0.371664	0	0	0	0	0	0	0	0	0					0	0	0	0	0	0	0	0	0	0	0	0
18	1	3.97435	Female	-1.16746	Mar/Cohab	3	0.645854	Homemaker	-0.455066	nat_rural	1	priv_no_low	0	0	0	0	0	0	-0.111325	-0.220331	-0.253674	-0.036717	-0.130086	-0.168044	0	0	0	0	0	0	0	0	0					0	0	0	0	0	0	0	0	0	0	0	0
18	1	3.97435	Female	-0.900882	Mar/Cohab	3	0.645854	Employed	-0.190667	nat_rural	1	priv_no_low	1	1	0	0	0	1	-0.111325	-0.220331	-0.253674	0.335403	-0.130086	0.0559383	0	0	0	0	0	0	0	0	0					0	0	0	0	0	0	0	0	0	0	0	0
18	1	1.03827	Female	-0.834238	Mar/Cohab	3	0.186465	Employed	-0.496295	nat_urb	0	priv_no_low	1	1	1	0	0	1	-0.111325	-0.220331	-0.253674	2.66961	-0.130086	1.46092	0	0	0	0	0	0	0	0	0					0	0	0	0	0	0	0	0	0	0	0	0
18	1	1.21166	Female	-0.56766	Mar/Cohab	1	-0.96201	Employed	-0.425788	nat_rural	1	priv_no_low	0	0	0	0	0	0	-0.111325	-0.220331	-0.253674	-0.375008	-0.130086	-0.371664	0	0	0	0	0	0	0	0	0					0	0	0	0	0	0	0	0	0	0	0	0
25	1	2.39322	Female	0.232071	Sep/Wid/Div	1	-0.96201	Employed	-0.269241	nat_urb	1	priv_high_veryhigh	0	0	1	0	0	1	-0.111325	-0.220331	-0.253674	-0.375008	-0.130086	-0.371664	0	0	0	0	0	0	0	0	0					0	0	0	0	0	0	0	0	0	0	0	0
25	1	2.28292	Female	-0.56766	Mar/Cohab	1	-0.96201	Employed	-0.190968	nat_urb	0	priv_high_veryhigh	0	0	1	0	0	1	-0.111325	-0.220331	-0.253674	-0.375008	-0.130086	-0.371664	0	0	0	0	0	0	0	0	0					0	0	0	0	0	0	0	0	0	0	0	0
25	1		Male	-0.434372	Mar/Cohab	2	-0.732315	Other	-0.504062	nat_rural	0	priv_high_veryhigh	0	0	0	0	0	0	-0.111325	-0.220331	-0.253674	-0.375008	-0.130086	-0.371664	0	0	0	0	0	0	0	0	0
25	1		Male	-0.434372	Mar/Cohab	2	-0.50262	Employed	-0.514222	nat_rural	0	priv_high_veryhigh	0	0	0	0	0	0	-0.111325	-0.220331	-0.253674	-0.375008	-0.130086	-0.371664	0	0	0	0	0	0	0	0	0
25	2		Male	-0.834238	Mar/Cohab	2	-0.50262	Employed	-0.504363	nat_rural	0	priv_high_veryhigh	0	0	0	0	0	0	-0.111325	-0.220331	-0.253674	-0.375008	-0.130086	-0.371664	0	0	0	0	0	0	0	0	0
25	2	1.14038	Male	-0.101151	Mar/Cohab	1	-1.4214	Other	-0.484644	nat_scty	1	priv_high_veryhigh	0	0	0	0	0	0	-0.111325	-0.220331	-0.253674	-0.375008	-0.130086	-0.371664	1	0	0	0	1	1	0	0	0					1	0	0	0	0	0	0	0	1	0	0	0
25	2	0.434029	Female	1.09845	Never Mar	2	-0.50262	Retired	0.6583	nat_urb	1	priv_high_veryhigh	1	0	0	0	0	0	-0.111325	-0.220331	1.33524	-0.036717	-0.130086	0.30707	0	0	0	0	0	0	0	0	0					0	0	0	0	0	0	0	0	0	0	0	0
19	1		Female	-0.767593	Never Mar	2	-0.732315	Employed	-0.637548	nat_rural	0	priv_high_veryhigh	0	0	0	0	0	0	-0.111325	-0.220331	2.60636	3.68448	-0.130086	2.92698	0	0	0	0	0	0	0	0	0
19	1		Female	0.0987822	Mar/Cohab	1	-1.1917	Employed	-0.5435	nat_rural	0	priv_high_veryhigh	0	0	0	0	0	0	-0.111325	-0.220331	-0.253674	-0.375008	-0.130086	-0.371664	0	0	0	0	0	0	0	0	0
19	1		Male	0.631936	Mar/Cohab	2	-0.0432302	Employed	-0.455066	nat_rural	0	priv_high_veryhigh	0	0	0	0	0	0	-0.111325	-0.220331	-0.253674	-0.375008	-0.130086	-0.371664	0	0	0	0	0	0	0	0	0
19	2		Male	-0.634305	Mar/Cohab	3	0.645854	Employed	0.0437022	nat_rural	0	priv_high_veryhigh	0	0	0	0	0	0	-0.111325	-0.220331	-0.253674	-0.375008	-0.130086	-0.371664	0	0	0	0	0	0	0	0	0
19	2	4.9301	Male	-1.50068	Never Mar	3	0.645854	Other	-0.445507	nat_urb	0	priv_high_veryhigh	0	0	0	0	0	0	-0.111325	-0.220331	-0.253674	-0.375008	-0.130086	-0.371664	0	0	0	0	0	0	0	0	0					0	0	0	0	0	0	0	0	0	0	0	0
19	2		Male	-0.101151	Mar/Cohab	2	-0.0432302	Employed	-0.367234	nat_rural	0	priv_high_veryhigh	0	0	0	0	0	0	-0.111325	-0.220331	-0.14018	-0.375008	-0.130086	-0.337728	0	0	0	0	0	0	0	0	0
19	1		Female	-0.367728	Sep/Wid/Div	2	-0.0432302	Employed	-0.425487	nat_rural	0	priv_high_veryhigh	0	0	0	0	0	0	-0.111325	-0.220331	-0.253674	-0.375008	-0.130086	-0.371664	0	0	0	0	0	0	0	0	0
19	2		Female	-0.56766	Mar/Cohab	2	-0.732315	Homemaker	0.874455	nat_rural	0	priv_high_veryhigh	0	0	0	0	0	0	-0.111325	-0.220331	-0.253674	-0.375008	-0.130086	-0.371664	0	0	0	0	0	0	0	0	0
19	1		Female	-0.56766	Mar/Cohab	4	2.02402	Employed	-0.0669344	nat_rural	0	priv_high_veryhigh	0	0	0	0	0	0	-0.111325	-0.220331	-0.253674	-0.375008	-0.130086	-0.371664	0	0	0	0	0	0	0	0	0
19	2	1.22058	Female	0.898513	Mar/Cohab	3	0.645854	Homemaker	0.239838	nat_scty	1	priv_high_veryhigh	2	0	0	0	0	0	-0.111325	-0.220331	-0.253674	-0.375008	-0.130086	-0.371664	0	0	0	0	0	0	0	0	0					0	0	0	0	0	0	0	0	0	1	0	0
19	2		Female	-0.56766	Never Mar	3	0.645854	Employed	-0.577218	nat_rural	0	priv_high_veryhigh	0	0	0	0	0	0	-0.111325	-0.220331	-0.253674	-0.375008	-0.130086	-0.371664	0	0	0	0	0	0	0	0	0
19	2	1.03238	Female	0.165427	Sep/Wid/Div	2	-0.0432302	Employed	-0.519957	nat_urb	0	priv_high_veryhigh	3	1	1	1	0	1	4.5275	-0.134475	-0.253674	3.58299	-0.130086	2.5961	1	1	1	1	0	1	0	1	1					0	0	0	0	0	0	0	0	0	0	0	0
19	2	2.19049	Male	-0.56766	Mar/Cohab	2	-0.732315	Employed	-0.572928	nat_urb	0	priv_high_veryhigh	1	0	1	1	0	1	-0.111325	3.21392	3.15113	3.21087	-0.130086	3.41567	0	0	0	0	0	0	0	0	0					1	1	0	1	1	0	0	0	0	1	0	0
19	2		Male	0.365359	Mar/Cohab	3	0.645854	Employed	-0.0363562	nat_rural	0	priv_high_veryhigh	0	0	0	0	0	0	-0.111325	-0.220331	-0.253674	-0.375008	-0.130086	-0.371664	0	0	0	0	0	0	0	0	0
19	2	4.5596	Male	0.298715	Mar/Cohab	1	-0.96201	Employed	0.2004	nat_scty	1	priv_high_veryhigh	2	0	0	0	0	0	-0.111325	-0.220331	-0.253674	-0.375008	-0.130086	-0.371664	0	0	0	0	0	0	0	0	0					1	1	0	1	0	0	0	0	0	0	1	0
19	1		Male	0.298715	Mar/Cohab	1	-0.96201	Other	-0.572928	nat_rural	0	priv_high_veryhigh	0	0	0	0	0	0	-0.111325	-0.220331	-0.253674	-0.375008	-0.130086	-0.371664	0	0	0	0	0	0	0	0	0
19	2		Male	-0.101151	Mar/Cohab	3	0.41616	Employed	0.110445	nat_rural	0	priv_no_low	0	0	0	0	0	0	-0.111325	-0.220331	-0.253674	-0.375008	-0.130086	-0.371664	0	0	0	0	0	0	0	0	0
19	1	1.13627	Female	-0.0345063	Mar/Cohab	2	-0.0432302	Homemaker	-0.379065	nat_scty	1	priv_no_low	1	0	0	0	0	0	-0.111325	-0.220331	3.83209	3.68448	-0.130086	3.2935	0	0	0	0	0	0	0	0	0					0	0	0	0	0	0	0	0	0	0	0	0
19	1	1.13627	Female	0.165427	Mar/Cohab	4	1.56463	Employed	-0.015003	nat_urb	0	priv_no_low	1	0	1	0	0	1	-0.111325	-0.220331	-0.253674	-0.375008	-0.130086	-0.371664	0	0	0	0	0	0	0	0	0					0	0	0	0	0	0	0	0	0	0	0	0
19	1	2.15364	Female	-1.16746	Sep/Wid/Div	3	0.645854	Employed	-0.379065	nat_urb	0	priv_medlow_med	0	0	1	0	0	1	-0.111325	-0.220331	-0.253674	-0.375008	-0.130086	-0.371664	0	0	0	0	0	0	0	0	0					0	0	0	0	0	0	0	0	0	0	0	0
19	2		Female	-0.301083	Mar/Cohab	3	0.645854	Employed	-0.472993	nat_rural	0	priv_medlow_med	0	0	0	0	0	0	-0.111325	-0.220331	-0.253674	-0.375008	-0.130086	-0.371664	0	0	0	0	0	0	0	0	0
19	2		Female	-0.56766	Sep/Wid/Div	3	0.645854	Employed	-0.0732565	nat_rural	0	priv_medlow_med	0	0	0	0	0	0	-0.111325	-0.220331	-0.253674	-0.375008	-0.130086	-0.371664	0	0	0	0	0	0	0	0	0
19	2		Male	-0.967526	Never Mar	2	-0.0432302	Employed	-0.308529	nat_rural	0	priv_medlow_med	0	0	0	0	0	0	-0.111325	-0.220331	-0.253674	-0.375008	-0.130086	-0.371664	0	0	0	0	0	0	0	0	0
22	2		Female	1.69824	Sep/Wid/Div	1	-1.88079	Retired	-0.484644	nat_rural	0	priv_medlow_med	0	0	0	0	0	0	-0.111325	-0.220331	-0.253674	-0.375008	-0.130086	-0.371664	0	0	0	0	0	0	0	0	0
22	1	9.16087	Female	0.432004	Mar/Cohab	2	-0.272925	Employed	-0.519957	nat_scty	1	priv_medlow_med	0	0	0	0	0	0	-0.111325	-0.220331	-0.253674	-0.375008	-0.130086	-0.371664	0	0	0	0	0	0	0	0	0					0	0	0	0	0	0	0	0	0	0	0	0
22	2	2.57521	Male	1.56496	Sep/Wid/Div	1	-1.4214	Retired	-0.484644	nat_scty	1	priv_medlow_med	1	0	0	0	0	0	-0.111325	-0.220331	-0.253674	-0.375008	-0.130086	-0.371664	0	0	0	0	0	0	0	0	0
17	2	1.50302	Female	0.498648	Mar/Cohab	4	1.79433	Employed	1.19071	nat_urb	0	priv_medlow_med	0	1	0	0	0	1	-0.111325	-0.220331	-0.253674	-0.375008	-0.130086	-0.371664	0	0	0	0	0	0	0	0	0					0	0	0	0	0	0	0	0	0	0	0	0
17	1	0.751509	Female	0.498648	Mar/Cohab	4	1.56463	Employed	-0.238173	nat_urb	0	priv_medlow_med	2	0	0	0	0	0	-0.111325	-0.220331	-0.253674	-0.375008	-0.130086	-0.371664	0	0	0	0	0	0	0	0	0
17	1	2.15364	Female	-1.30075	Never Mar	4	1.56463	Employed	-0.162127	nat_urb	0	priv_medlow_med	3	0	1	0	0	1	-0.111325	-0.220331	-0.253674	-0.375008	-0.130086	-0.371664	1	0	0	0	1	1	0	0	0					0	0	0	0	0	0	0	0	0	0	0	0
17	2		Female	1.16509	Mar/Cohab	1	-0.96201	Employed	-0.13151	nat_rural	0	priv_medlow_med	0	1	0	0	0	1	-0.111325	-0.220331	-0.253674	-0.375008	-0.130086	-0.371664	0	0	0	0	0	0	0	0	0
16	1		Male	-0.967526	Sep/Wid/Div	3	0.645854	Employed	-0.0732565	nat_rural	0	priv_medlow_med	0	0	0	0	0	0	-0.111325	-0.220331	-0.253674	-0.375008	-0.130086	-0.371664	0	0	0	0	0	0	0	0	0
16	2		Male	-0.167795	Mar/Cohab	2	-0.50262	Employed	-0.386953	nat_rural	0	priv_medlow_med	0	1	0	0	0	1	0.772261	-0.220331	0.472685	-0.375008	-0.130086	-0.0458718	0	0	0	0	0	0	0	0	0
16	1		Male	-1.43404	Never Mar	4	1.10524	Other	-0.24305	nat_rural	0	priv_medlow_med	0	0	0	0	0	0	-0.111325	-0.220331	-0.253674	-0.375008	-0.130086	-0.371664	0	0	0	0	0	0	0	0	0
16	1	4.02221	Male	-0.234439	Mar/Cohab	2	-0.50262	Employed	-0.504363	nat_urb	0	priv_medlow_med	1	0	0	0	0	0	-0.111325	-0.220331	-0.253674	-0.375008	-0.130086	-0.371664	0	0	0	0	0	0	0	0	0					0	0	0	0	0	0	0	0	0	0	0	0
16	2		Female	1.09845	Mar/Cohab	1	-1.1917	Homemaker	0.272351	nat_rural	0	priv_medlow_med	0	0	0	0	0	0	-0.111325	-0.220331	-0.253674	-0.375008	-0.130086	-0.371664	0	0	0	0	0	0	0	0	0
16	1	0.889945	Female	0.165427	Mar/Cohab	2	-0.272925	Homemaker	-0.426029	nat_scty	1	priv_medlow_med	1	1	0	0	0	1	-0.111325	-0.220331	-0.253674	-0.375008	-0.130086	-0.371664	0	0	0	0	0	0	0	0	0					0	0	0	0	0	0	0	0	0	0	0	0
16	2		Male	0.898513	Mar/Cohab	2	-0.732315	Employed	-0.191209	nat_rural	0	priv_medlow_med	0	0	0	0	0	0	-0.111325	-0.220331	0.0868067	-0.375008	-0.130086	-0.269854	0	0	0	0	0	0	0	0	0
16	1	0.711956	Female	0.498648	Mar/Cohab	2	-0.0432302	Other	-0.621773	nat_scty	1	priv_medlow_med	2	0	0	0	0	0	4.85885	-0.220331	7.2369	-0.375008	-0.130086	2.47902	1	0	1	1	0	1	0	0	0					0	0	0	0	0	0	0	0	0	0	0	0
16	2		Female	0.365359	Mar/Cohab	3	0.645854	Employed	-0.425939	nat_rural	0	priv_medlow_med	0	0	0	0	0	0	-0.111325	-0.0199996	-0.253674	-0.239691	-0.130086	-0.254583	0	0	0	0	0	0	0	0	0
25	2	3.6896	Female	-1.10081	Mar/Cohab	1	-0.96201	Other	-0.563219	nat_urb	0	priv_high_veryhigh	0	0	0	0	0	0	-0.111325	-0.220331	-0.253674	-0.375008	-0.130086	-0.371664	0	0	0	0	0	0	0	0	0					0	0	0	0	0	0	0	0	0	0	0	0
25	2	3.6896	Female	-1.10081	Mar/Cohab	3	0.645854	Employed	-0.103663	nat_urb	0	priv_high_veryhigh	1	0	0	0	0	0	-0.111325	-0.220331	-0.253674	-0.375008	-0.130086	-0.371664	0	0	0	0	0	0	0	0	0					0	0	0	0	0	0	0	0	0	0	0	0
25	1	0.562423	Female	-0.234439	Sep/Wid/Div	2	-0.0432302	Other	-0.249823	nat_urb	0	priv_high_veryhigh	0	1	1	0	0	1	-0.111325	-0.220331	-0.253674	0.572206	-0.130086	0.198473	1	1	0	1	0	1	0	0	0					0	0	0	0	0	0	0	0	0	0	0	0
25	1	0.475853	Male	-1.03417	Mar/Cohab	3	0.645854	Other	-0.269241	nat_urb	1	priv_high_veryhigh	2	0	0	0	1	1	-0.111325	-0.220331	-0.253674	-0.375008	-0.130086	-0.371664	0	0	0	0	0	0	0	0	0					0	0	0	0	0	0	0	0	0	0	0	0
25	2		Female	-1.03417	Mar/Cohab	3	0.645854	Other	-0.386953	nat_rural	0	priv_high_veryhigh	0	0	0	0	0	0	-0.111325	-0.220331	-0.253674	-0.375008	-0.130086	-0.371664	0	0	0	0	0	0	0	0	0
25	1	2.27783	Male	-0.101151	Sep/Wid/Div	3	0.645854	Other	-0.440954	nat_urb	1	priv_high_veryhigh	0	0	0	0	0	0	-0.111325	-0.220331	-0.253674	0.572206	-0.130086	0.198473	0	0	0	0	0	0	0	0	0					0	0	0	0	0	0	0	0	1	0	0	0
25	1	0.516207	Male	0.032138	Mar/Cohab	2	-0.50262	Employed	0.474658	nat_urb	1	priv_high_veryhigh	1	0	0	0	0	0	-0.111325	-0.220331	-0.253674	-0.375008	-0.130086	-0.371664	0	0	0	0	0	0	0	0	0					0	0	0	0	0	0	0	0	0	0	0	0
25	1		Male	-0.967526	Mar/Cohab	2	-0.50262	Employed	-0.406371	nat_rural	0	priv_high_veryhigh	0	0	0	0	0	0	-0.111325	-0.220331	-0.253674	-0.375008	-0.130086	-0.371664	0	0	0	0	0	0	0	0	0
25	2		Male	0.965158	Sep/Wid/Div	1	-1.65109	Employed	-0.190667	nat_rural	0	priv_high_veryhigh	0	0	0	0	0	0	-0.111325	-0.220331	-0.253674	-0.375008	-0.130086	-0.371664	0	0	0	0	0	0	0	0	0
25	2	1.95688	Female	-1.16746	Mar/Cohab	3	0.645854	Homemaker	-0.484644	nat_urb	1	priv_high_veryhigh	0	1	0	0	0	1	-0.111325	-0.220331	-0.253674	-0.375008	-0.130086	-0.371664	0	0	0	0	0	0	0	0	0					0	0	0	0	0	0	0	0	0	0	0	0
25	2		Female	-1.16746	Mar/Cohab	2	-0.0432302	Employed	-0.396361	nat_rural	0	priv_high_veryhigh	0	0	0	0	0	0	-0.111325	-0.220331	-0.253674	-0.375008	-0.130086	-0.371664	0	0	0	0	0	0	0	0	0
23	2		Female	0.765225	Never Mar	4	1.56463	Retired	5.20208	nat_rural	0	priv_no_low	0	0	0	0	0	0	-0.111325	-0.220331	-0.253674	-0.375008	-0.130086	-0.371664	0	0	0	0	0	0	0	0	0
23	1		Female	-0.634305	Sep/Wid/Div	3	0.186465	Employed	-0.355402	nat_rural	0	priv_no_low	0	0	0	0	0	0	-0.111325	-0.220331	-0.253674	-0.375008	-0.130086	-0.371664	0	0	0	0	0	0	0	0	0
23	2	0.413633	Female	-0.434372	Sep/Wid/Div	4	1.79433	Employed	1.19071	nat_scty	1	priv_no_low	3	0	1	0	0	1	-0.111325	0.466519	0.0868067	3.68448	0.177613	2.33649	1	0	0	0	1	1	0	1	1					0	0	0	0	0	0	0	0	0	0	0	0
23	2	0.7158	Male	0.0987822	Mar/Cohab	4	1.56463	Employed	0.989758	nat_urb	0	priv_no_low	1	0	0	0	0	0	-0.111325	-0.220331	-0.253674	0.80901	-0.130086	0.341007	0	0	0	0	0	0	0	0	0					0	0	0	0	0	0	0	0	0	0	0	0
23	2	0.570392	Male	1.09845	Mar/Cohab	3	0.186465	Employed	0.573403	nat_urb	0	priv_no_low	3	0	0	0	0	0	-0.111325	-0.220331	-0.253674	-0.375008	-0.130086	-0.371664	0	0	0	0	0	0	0	0	0					0	0	0	0	0	0	0	0	0	0	0	0
23	1	0.570392	Male	1.16509	Mar/Cohab	4	2.71311	Employed	6.0953	nat_urb	0	priv_no_low	3	0	0	1	0	1	-0.111325	-0.220331	0.064108	2.66961	-0.130086	1.55594	0	0	0	0	0	0	0	0	0					0	0	0	0	0	0	0	0	0	0	0	0
23	1		Male	-1.50068	Mar/Cohab	3	0.645854	Employed	-0.582636	nat_rural	0	priv_no_low	0	0	0	0	0	0	-0.111325	-0.220331	-0.253674	-0.375008	-0.130086	-0.371664	0	0	0	0	0	0	0	0	0
23	2	0.570392	Male	0.565292	Mar/Cohab	2	-0.0432302	Employed	0.292522	nat_scty	1	priv_no_low	0	0	0	1	0	1	-0.111325	-0.220331	-0.253674	-0.375008	-0.130086	-0.371664	0	0	0	0	0	0	0	0	0					0	1	1	0	0	0	1	0	1	1	0	0
24	1	0.57393	Female	0.898513	Mar/Cohab	1	-1.88079	Other	-0.661211	nat_rural	1	priv_no_low	1	1	0	0	0	1	-0.111325	-0.220331	-0.0266869	3.68448	-0.130086	2.13965	0	0	0	0	0	0	0	0	0					0	1	0	0	0	0	0	0	0	0	0	0
24	1	0.746697	Female	-0.967526	Never Mar	3	0.645854	Employed	0.0441538	nat_urb	0	priv_no_low	1	1	1	0	1	1	-0.111325	1.78298	0.654275	2.09452	3.2546	2.19056	0	0	0	0	0	0	0	0	0					0	0	0	0	0	1	0	0	0	0	1	1
24	1	1.12005	Female	-1.16746	Never Mar	2	-0.732315	Employed	-0.308679	nat_urb	1	priv_no_low	0	0	0	0	0	0	0.551364	2.35536	-0.253674	2.56812	4.02385	2.4892	0	0	0	0	0	0	0	0	0					0	0	0	0	0	0	0	0	0	0	0	0
24	1		Female	-1.56732	Never Mar	3	0.645854	Other	-0.396812	nat_rural	0	priv_medlow_med	0	0	0	0	0	0	-0.111325	-0.220331	-0.253674	-0.375008	-0.130086	-0.371664	0	0	0	0	0	0	0	0	0
24	1		Male	1.36502	Mar/Cohab	3	0.41616	Employed	1.85498	nat_rural	0	priv_medlow_med	0	0	0	0	0	0	-0.111325	-0.220331	-0.253674	-0.375008	-0.130086	-0.371664	0	0	0	0	0	0	0	0	0
19	2	0.601027	Male	-0.700949	Mar/Cohab	3	0.645854	Employed	-0.0253893	nat_scty	1	priv_high_veryhigh	0	0	1	0	0	1	-0.111325	-0.220331	-0.253674	0.166257	-0.130086	-0.0458718	0	0	0	0	0	0	0	0	0					0	1	1	1	0	1	1	1	1	0	0	0
19	2	0.46986	Male	0.165427	Mar/Cohab	2	-0.732315	Employed	-0.425939	nat_rural	1	priv_high_veryhigh	2	0	1	0	0	1	-0.111325	-0.220331	-0.253674	-0.375008	-0.130086	-0.371664	1	1	0	1	0	1	0	0	0					0	0	0	0	0	0	0	0	0	0	0	0
19	1		Male	-1.50068	Never Mar	3	0.645854	Employed	-0.472993	nat_rural	0	priv_high_veryhigh	0	0	0	0	0	0	-0.111325	-0.220331	-0.253674	-0.239691	-0.130086	-0.290216	0	0	0	0	0	0	0	0	0
19	2		Male	-0.0345063	Never Mar	2	-0.50262	Employed	0.161564	nat_rural	0	priv_high_veryhigh	0	0	0	0	0	0	-0.111325	-0.220331	-0.253674	-0.375008	-0.130086	-0.371664	0	0	0	0	0	0	0	0	0
19	1		Female	1.0318	Mar/Cohab	1	-0.96201	Homemaker	0.161112	nat_rural	0	priv_high_veryhigh	0	1	0	0	0	1	-0.111325	-0.220331	-0.253674	0.166257	-0.130086	-0.0458718	0	0	0	0	0	0	0	0	0
19	1		Female	-0.56766	Sep/Wid/Div	1	-1.1917	Employed	-0.637548	nat_rural	0	priv_high_veryhigh	0	0	0	0	0	0	-0.111325	-0.220331	-0.253674	-0.375008	-0.130086	-0.371664	0	0	0	0	0	0	0	0	0
19	2	1.86348	Female	1.43167	Mar/Cohab	1	-1.1917	Homemaker	-0.465226	nat_urb	0	priv_high_veryhigh	0	0	0	0	0	0	-0.111325	-0.220331	-0.253674	-0.239691	-0.130086	-0.290216	0	0	0	0	0	0	0	0	0					0	0	0	0	0	0	0	0	0	0	1	1
19	2	1.37694	Male	-1.16746	Mar/Cohab	3	0.645854	Employed	-0.367234	nat_urb	0	priv_high_veryhigh	0	0	0	0	0	0	-0.111325	-0.220331	-0.253674	-0.375008	-0.130086	-0.371664	0	0	0	0	0	0	0	0	0					0	0	0	0	0	0	0	0	0	0	0	0
22	2	1.84123	Male	2.09811	Mar/Cohab	4	1.79433	Employed	1.01158	nat_urb	0	priv_no_low	2	0	0	0	0	0	-0.111325	-0.220331	-0.253674	-0.375008	-0.130086	-0.371664	0	0	0	0	0	0	0	0	0					0	0	0	0	0	0	0	0	0	0	0	0
22	2	0.512563	Female	0.965158	Mar/Cohab	2	-0.0432302	Employed	0.219818	nat_urb	0	priv_no_low	1	1	0	0	0	1	-0.111325	9.22385	3.83209	3.68448	-0.130086	4.97337	0	0	0	0	0	0	0	0	0					0	0	0	0	0	0	0	0	0	0	0	0
22	1		Female	0.765225	Mar/Cohab	4	0.875549	Homemaker	1.06779	nat_rural	0	priv_no_low	0	0	0	0	0	0	-0.111325	-0.220331	-0.253674	-0.375008	-0.130086	-0.371664	0	0	0	0	0	0	0	0	0
17	2	1.24324	Male	-1.03417	Never Mar	3	0.645854	Employed	0.0213491	nat_urb	0	priv_no_low	3	1	0	0	1	1	-0.111325	-0.220331	-0.253674	-0.375008	-0.130086	-0.371664	1	0	1	1	0	1	0	1	1					1	1	0	1	0	0	1	1	0	1	0	0
17	1		Male	-0.967526	Never Mar	4	1.10524	Other	-0.366331	nat_rural	0	priv_no_low	0	1	0	0	0	1	-0.111325	-0.0486183	-0.253674	-0.375008	-0.130086	-0.341121	0	0	0	0	0	0	0	0	0
17	1		Male	0.765225	Mar/Cohab	3	0.645854	Employed	-0.0960612	nat_rural	0	priv_no_low	0	0	0	0	0	0	-0.111325	-0.220331	-0.253674	-0.375008	-0.130086	-0.371664	0	0	0	0	0	0	0	0	0
17	1	0.443098	Female	0.831869	Mar/Cohab	2	-0.50262	Homemaker	-0.220245	nat_urb	1	priv_no_low	0	1	0	0	0	1	-0.111325	-0.220331	-0.253674	-0.375008	-0.130086	-0.371664	0	0	0	0	0	0	0	0	0					0	0	0	0	0	0	0	0	0	0	0	0
17	2		Female	1.49831	Sep/Wid/Div	3	0.645854	Retired	-0.367234	nat_rural	0	priv_no_low	0	0	0	0	0	0	-0.111325	-0.220331	-0.253674	-0.375008	-0.130086	-0.371664	0	0	0	0	0	0	0	0	0
17	2		Female	1.23173	Sep/Wid/Div	1	-0.96201	Other	-0.455517	nat_rural	0	priv_no_low	0	0	0	0	0	0	-0.111325	-0.220331	-0.253674	-0.375008	-0.130086	-0.371664	0	0	0	0	0	0	0	0	0
17	2	0.430582	Female	0.831869	Sep/Wid/Div	4	1.10524	Employed	1.57049	nat_urb	1	priv_no_low	1	1	0	0	0	1	-0.111325	-0.220331	-0.253674	-0.375008	-0.130086	-0.371664	1	0	0	0	1	1	0	0	0
17	1		Female	-0.167795	Mar/Cohab	4	1.56463	Other	1.39369	nat_rural	0	priv_no_low	0	1	0	0	0	1	-0.111325	-0.220331	-0.253674	-0.375008	-0.130086	-0.371664	0	0	0	0	0	0	0	0	0
17	1		Female	-0.700949	Mar/Cohab	2	-0.732315	Homemaker	-0.449692	nat_rural	0	priv_no_low	0	0	0	0	0	0	-0.111325	-0.220331	-0.253674	-0.375008	-0.130086	-0.371664	0	0	0	0	0	0	0	0	0
17	2	1.3075	Female	-0.56766	Mar/Cohab	4	1.56463	Employed	0.983436	nat_urb	0	priv_no_low	0	1	1	0	0	1	-0.111325	-0.220331	-0.253674	-0.375008	-0.130086	-0.371664	1	0	1	1	0	1	0	0	0					0	0	0	0	0	0	0	0	0	0	0	0
23	1		Male	0.298715	Mar/Cohab	4	2.71311	Employed	1.14781	nat_rural	0	priv_no_low	0	0	0	0	0	0	-0.111325	-0.220331	-0.253674	-0.375008	-0.130086	-0.371664	0	0	0	0	0	0	0	0	0
23	2	2.19049	Male	-0.634305	Mar/Cohab	3	0.645854	Employed	3.03563	nat_urb	0	priv_no_low	1	0	0	0	0	0	-0.111325	-0.220331	-0.253674	-0.239691	-0.130086	-0.290216	0	0	0	0	0	0	0	0	0					0	0	0	0	0	0	0	0	0	0	0	0
23	1	1.91969	Male	-1.56732	Never Mar	3	0.41616	Student	2.70124	nat_urb	0	priv_no_low	0	0	0	0	1	1	-0.111325	-0.220331	-0.253674	-0.375008	-0.130086	-0.371664	0	0	0	0	0	0	0	0	0					0	0	0	0	0	0	0	1	0	0	0	1
23	1	0.419848	Female	2.16475	Sep/Wid/Div	1	-1.88079	Retired	0.0450569	nat_scty	1	priv_no_low	3	0	0	0	0	0	-0.111325	-0.220331	5.87498	-0.375008	-0.130086	1.46092	0	0	0	0	0	0	0	0	0					0	0	0	0	0	0	0	0	0	0	0	0
23	2	5.31528	Female	-1.10081	Never Mar	4	2.02402	Employed	0.260189	nat_urb	0	priv_no_low	1	0	0	0	0	0	-0.111325	-0.220331	2.12969	3.68448	-0.130086	2.78445	0	0	0	0	0	0	0	0	0					0	0	0	0	0	0	0	0	0	0	0	0
23	2		Female	-0.367728	Mar/Cohab	2	-0.0432302	Employed	-0.347515	nat_rural	0	priv_no_low	0	0	0	0	0	0	-0.111325	-0.220331	-0.253674	-0.375008	-0.130086	-0.371664	0	0	0	0	0	0	0	0	0
23	2	1.25954	Female	2.16475	Mar/Cohab	1	-1.88079	Homemaker	-0.425788	nat_scty	1	priv_no_low	3	0	1	0	0	1	-0.111325	4.93104	-0.253674	1.65474	-0.130086	1.76635	1	0	0	0	1	1	0	0	0					0	0	0	0	0	0	0	0	0	0	0	0
23	1	7.39806	Male	1.09845	Mar/Cohab	4	2.71311	Employed	1.98835	nat_scty	0	priv_no_low	2	0	0	0	0	0	-0.111325	-0.220331	-0.253674	-0.375008	-0.130086	-0.371664	0	0	0	0	0	0	0	0	0					0	0	0	0	0	0	0	0	0	0	0	0
24	2	0.271438	Female	-0.900882	Never Mar	2	-0.50262	Homemaker	-0.661211	nat_urb	1	priv_medlow_med	3	1	0	0	0	1	-0.111325	-0.220331	-0.253674	-0.375008	-0.130086	-0.371664	0	0	0	0	0	0	0	0	0					0	0	0	0	0	0	0	0	0	0	0	0
24	1	1.21181	Male	0.965158	Mar/Cohab	2	-0.0432302	Retired	0.0441538	nat_scty	1	priv_medlow_med	2	0	0	0	0	0	-0.111325	-0.220331	-0.253674	-0.375008	-0.130086	-0.371664	0	0	0	0	0	0	0	0	0					0	0	0	0	0	0	0	0	0	0	0	0
24	1	0.740857	Female	1.83153	Sep/Wid/Div	1	-0.96201	Retired	0.749519	nat_rural	1	priv_medlow_med	1	0	0	0	0	0	-0.111325	-0.220331	-0.253674	-0.375008	-0.130086	-0.371664	0	0	0	0	0	0	0	0	0					0	0	0	0	0	0	0	0	0	0	0	0
24	1		Male	-1.2341	Mar/Cohab	3	0.645854	Employed	-0.595883	nat_rural	0	priv_medlow_med	0	0	0	0	0	0	-0.111325	-0.105856	-0.253674	-0.375008	-0.130086	-0.351302	0	0	0	0	0	0	0	0	0
24	1		Female	-1.2341	Mar/Cohab	3	0.645854	Homemaker	-0.661211	nat_rural	0	priv_medlow_med	0	0	0	0	0	0	-0.111325	-0.220331	-0.253674	-0.375008	-0.130086	-0.371664	0	0	0	0	0	0	0	0	0
17	2	4.70002	Female	1.43167	Mar/Cohab	1	-0.96201	Employed	-0.425939	nat_rural	1	priv_medlow_med	0	0	0	0	0	0	-0.111325	-0.220331	-0.253674	-0.239691	-0.130086	-0.290216	0	0	0	0	0	0	0	0	0					0	0	0	0	0	0	0	0	0	0	0	0
17	2		Female	1.96482	Sep/Wid/Div	1	-1.1917	Homemaker	-0.425788	nat_rural	0	priv_medlow_med	0	0	0	0	0	0	-0.111325	-0.220331	-0.253674	-0.239691	-0.130086	-0.290216	0	0	0	0	0	0	0	0	0
17	1	1.50702	Female	-0.0345063	Sep/Wid/Div	1	-0.96201	Employed	-0.5435	nat_urb	0	priv_medlow_med	0	1	0	0	0	1	-0.111325	-0.220331	-0.253674	-0.138204	-0.130086	-0.22913	0	0	0	0	0	0	0	0	0					0	0	0	0	0	0	0	0	0	0	0	0
17	1	2.15364	Female	-0.967526	Never Mar	4	1.79433	Employed	0.249396	nat_urb	0	priv_medlow_med	2	0	1	0	0	1	-0.111325	0.638231	-0.253674	1.92537	-0.130086	1.16567	0	0	0	0	0	0	0	0	0					0	0	0	0	0	0	0	0	0	0	0	0
17	1	1.3856	Female	0.365359	Sep/Wid/Div	3	0.41616	Employed	-0.249823	nat_urb	0	priv_medlow_med	3	1	0	0	0	1	-0.111325	-0.220331	-0.253674	-0.375008	-0.130086	-0.371664	0	0	0	0	0	0	0	0	0					0	0	0	0	0	0	0	0	0	0	0	0
17	2		Male	-1.10081	Never Mar	3	0.645854	Employed	4.13997	nat_rural	0	priv_medlow_med	0	0	0	0	0	0	-0.111325	-0.220331	-0.253674	-0.375008	-0.130086	-0.371664	0	0	0	0	0	0	0	0	0
16	1		Male	1.69824	Mar/Cohab	1	-1.88079	Retired	0.219818	nat_rural	0	priv_high_veryhigh	0	0	0	0	0	0	-0.111325	-0.220331	-0.253674	2.33132	-0.130086	1.2573	0	0	0	0	0	0	0	0	0
16	2		Female	1.6316	Mar/Cohab	2	-0.732315	Retired	0.219818	nat_rural	0	priv_high_veryhigh	0	0	0	0	0	0	-0.111325	-0.220331	-0.253674	-0.375008	-0.130086	-0.371664	0	0	0	0	0	0	0	0	0
16	1		Male	-0.501016	Mar/Cohab	2	-0.0432302	Employed	-0.519957	nat_rural	0	priv_high_veryhigh	0	0	0	0	0	0	-0.111325	-0.220331	-0.253674	-0.375008	-0.130086	-0.371664	0	0	0	0	0	0	0	0	0
16	1	0.383248	Female	-0.834238	Mar/Cohab	2	-0.272925	Homemaker	-0.355764	nat_scty	1	priv_high_veryhigh	1	0	1	0	0	1	0.054347	-0.220331	-0.094783	-0.0705461	-0.130086	-0.120533	0	0	0	0	0	0	0	0	0					0	0	0	0	0	0	0	0	0	0	0	0
16	2	0.837089	Female	-1.56732	Never Mar	3	0.41616	Employed	-0.269542	nat_urb	0	priv_high_veryhigh	2	1	1	0	0	1	-0.111325	-0.220331	-0.253674	-0.375008	-0.130086	-0.371664	0	0	0	0	0	0	0	0	0					0	0	0	0	0	0	0	0	0	0	0	1
16	1	0.418544	Female	-0.900882	Mar/Cohab	3	0.645854	Other	0.102407	nat_urb	0	priv_high_veryhigh	0	0	0	1	0	1	-0.111325	-0.220331	-0.253674	-0.375008	-0.130086	-0.371664	0	0	0	0	0	0	0	0	0					0	0	0	0	0	0	0	0	0	0	0	0
16	1	0.378406	Male	-1.36739	Mar/Cohab	3	0.645854	Employed	0.102407	nat_urb	0	priv_high_veryhigh	2	0	0	1	0	1	-0.111325	-0.220331	-0.253674	-0.375008	-0.130086	-0.371664	0	0	0	0	0	0	0	0	0					0	1	1	1	1	1	1	1	0	1	0	1
16	1		Female	0.498648	Sep/Wid/Div	2	-0.0432302	Employed	-0.367234	nat_rural	0	priv_high_veryhigh	0	0	0	0	0	0	-0.111325	-0.220331	-0.253674	0.301574	-0.130086	0.0355763	0	0	0	0	0	0	0	0	0
24	2		Female	-1.2341	Mar/Cohab	2	-0.0432302	Employed	-0.484644	nat_rural	0	priv_high_veryhigh	0	0	0	0	0	0	-0.111325	-0.220331	1.01745	-0.375008	-0.130086	0.00842692	0	0	0	0	0	0	0	0	0
24	1		Female	1.96482	Sep/Wid/Div	1	-1.4214	Retired	-0.308077	nat_rural	0	priv_high_veryhigh	0	0	0	0	0	0	-0.111325	-0.220331	-0.253674	-0.375008	-0.130086	-0.371664	0	0	0	0	0	0	0	0	0
24	2		Male	-0.967526	Mar/Cohab	3	0.41616	Employed	-0.190968	nat_rural	0	priv_high_veryhigh	0	0	0	0	0	0	-0.111325	-0.220331	-0.253674	-0.375008	-0.130086	-0.371664	0	0	0	0	0	0	0	0	0
24	1		Female	-1.16746	Mar/Cohab	3	0.645854	Employed	-0.112694	nat_rural	0	priv_high_veryhigh	0	0	0	0	0	0	-0.111325	-0.220331	-0.253674	-0.375008	-0.130086	-0.371664	0	0	0	0	0	0	0	0	0
24	2	1.91969	Male	-0.967526	Mar/Cohab	2	-0.732315	Employed	-0.519957	nat_urb	0	priv_high_veryhigh	1	1	1	0	0	1	-0.111325	-0.220331	1.10825	3.68448	6.02389	3.2935	1	1	0	1	0	1	0	0	0
24	2		Female	0.498648	Mar/Cohab	4	1.79433	Employed	1.74173	nat_rural	0	priv_no_low	0	0	0	0	0	0	-0.111325	0.294806	0.359191	0.335403	0.146843	0.367477	0	0	0	0	0	0	0	0	0
24	2	0.477912	Female	2.16475	Mar/Cohab	1	-0.96201	Homemaker	1.64229	nat_urb	1	priv_no_low	0	0	0	0	0	0	-0.111325	1.49679	-0.253674	-0.375008	-0.130086	-0.0662339	0	0	0	0	0	0	0	0	0					0	0	0	0	0	0	0	0	0	0	0	0
22	2	0.647028	Female	1.49831	Sep/Wid/Div	4	2.71311	Employed	2.73149	nat_scty	1	priv_no_low	2	1	0	0	0	1	-0.111325	-0.220331	0.313794	-0.375008	-0.130086	-0.201981	0	0	0	0	0	0	0	0	0					0	0	0	0	0	0	0	0	0	0	0	0
22	2	2.02678	Female	-0.700949	Mar/Cohab	2	-0.272925	Employed	-0.425788	nat_rural	1	priv_no_low	0	0	0	0	0	0	-0.111325	-0.220331	-0.253674	-0.375008	-0.130086	-0.371664	0	0	0	0	0	0	0	0	0					0	0	0	0	0	0	0	0	0	0	0	0
22	2	0.927375	Male	0.631936	Mar/Cohab	1	-0.96201	Employed	-0.0344208	nat_rural	1	priv_no_low	0	0	0	0	0	0	-0.111325	-0.220331	-0.253674	-0.375008	-0.130086	-0.371664	0	0	0	0	0	0	0	0	0					0	0	0	0	0	0	0	0	0	0	0	0
22	2	0.79414	Female	-0.101151	Mar/Cohab	4	1.56463	Homemaker	0.490539	nat_urb	0	priv_no_low	2	0	1	0	1	1	0.993157	0.00861914	-0.253674	0.0647702	0.94686	0.212047	0	0	0	0	0	0	0	0	0					0	0	0	0	0	0	0	0	0	0	0	0
22	1		Female	-1.10081	Mar/Cohab	2	-0.0432302	Homemaker	-0.661211	nat_rural	0	priv_no_low	0	0	0	0	0	0	-0.111325	-0.220331	-0.253674	-0.375008	-0.130086	-0.371664	0	0	0	0	0	0	0	0	0
22	2	0.370558	Female	2.8312	Sep/Wid/Div	3	0.645854	Retired	6.74647	nat_urb	0	priv_no_low	0	0	0	0	0	0	-0.111325	-0.220331	-0.253674	-0.375008	-0.130086	-0.371664	1	0	0	0	1	1	0	0	0					0	0	0	0	0	0	0	0	0	0	0	0
22	1		Female	1.83153	Mar/Cohab	4	0.875549	Retired	2.59105	nat_rural	0	priv_no_low	0	0	0	0	0	0	-0.111325	-0.220331	-0.253674	-0.375008	-0.130086	-0.371664	0	0	0	0	0	0	0	0	0
22	1		Male	-0.434372	Mar/Cohab	4	1.33494	Employed	-0.514222	nat_rural	0	priv_no_low	0	0	0	0	0	0	-0.111325	-0.220331	-0.253674	-0.375008	-0.130086	-0.371664	0	0	0	0	0	0	0	0	0
22	2		Female	-0.101151	Mar/Cohab	3	0.645854	Employed	-0.425788	nat_rural	0	priv_no_low	0	0	0	0	0	0	-0.111325	-0.220331	-0.253674	-0.375008	-0.130086	-0.371664	0	0	0	0	0	0	0	0	0
22	2		Female	2.03147	Mar/Cohab	1	-0.96201	Homemaker	-0.249823	nat_rural	0	priv_no_low	0	0	0	0	0	0	-0.111325	-0.220331	-0.253674	-0.375008	-0.130086	-0.371664	0	0	0	0	0	0	0	0	0
22	1		Female	-0.0345063	Mar/Cohab	3	0.645854	Employed	-0.308529	nat_rural	0	priv_no_low	0	0	0	0	0	0	-0.111325	-0.220331	-0.253674	-0.375008	-0.130086	-0.371664	0	0	0	0	0	0	0	0	0
23	1	2.15364	Female	-1.43404	Never Mar	4	1.10524	Employed	0.642796	nat_urb	0	priv_no_low	1	0	1	0	0	1	-0.111325	-0.220331	-0.253674	-0.375008	-0.130086	-0.371664	0	0	0	0	0	0	0	0	0					0	0	0	0	0	0	0	0	0	0	0	0
23	2		Female	1.6316	Sep/Wid/Div	3	0.645854	Retired	0.454638	nat_rural	0	priv_no_low	0	0	0	0	0	0	-0.111325	-0.220331	-0.253674	-0.375008	-0.130086	-0.371664	0	0	0	0	0	0	0	0	0
21	2	3.94341	Male	-0.834238	Mar/Cohab	2	-0.272925	Other	-0.465226	nat_urb	0	priv_medlow_med	0	0	0	0	0	0	-0.111325	-0.220331	-0.253674	-0.375008	-0.130086	-0.371664	0	0	0	0	0	0	0	0	0					0	0	0	0	0	0	1	0	0	0	0	0
21	1	1.03019	Male	-1.36739	Never Mar	3	0.186465	Employed	-0.308077	nat_scty	1	priv_medlow_med	0	0	0	0	1	1	-0.111325	-0.220331	-0.253674	-0.375008	-0.130086	-0.371664	0	0	0	0	0	0	0	0	0					0	0	0	0	0	0	0	0	0	0	1	0
21	1		Female	0.032138	Mar/Cohab	2	-0.50262	Employed	-0.504062	nat_rural	0	priv_medlow_med	0	0	0	0	0	0	-0.111325	-0.220331	-0.253674	-0.375008	-0.130086	-0.371664	0	0	0	0	0	0	0	0	0
21	1	2.15364	Female	-1.36739	Never Mar	2	-0.732315	Employed	-0.578753	nat_urb	0	priv_medlow_med	2	0	1	0	1	1	-0.111325	-0.220331	-0.253674	0.910497	-0.130086	0.402093	0	0	0	0	0	0	0	0	0					0	1	0	0	1	0	0	0	0	0	0	1
21	2		Female	-1.10081	Never Mar	4	0.875549	Employed	-0.18579	nat_rural	0	priv_medlow_med	0	1	0	0	0	1	-0.111325	-0.220331	-0.253674	-0.375008	-0.130086	-0.371664	0	0	0	0	0	0	0	0	0
18	1	4.25697	Male	-0.234439	Mar/Cohab	3	0.645854	Employed	-0.590584	nat_urb	0	priv_medlow_med	0	0	0	0	0	0	-0.111325	-0.220331	-0.253674	-0.375008	-0.130086	-0.371664	0	0	0	0	0	0	0	0	0					0	0	0	1	0	0	0	0	0	0	0	0
18	2		Male	0.032138	Never Mar	1	-0.96201	Employed	-0.425788	nat_rural	0	priv_medlow_med	0	0	0	0	0	0	-0.111325	-0.220331	-0.253674	-0.375008	-0.130086	-0.371664	0	0	0	0	0	0	0	0	0
18	2	1.1121	Male	-0.367728	Mar/Cohab	1	-1.1917	Employed	-0.519957	nat_urb	0	priv_medlow_med	0	1	0	1	0	1	-0.111325	-0.220331	-0.253674	-0.375008	-0.130086	-0.371664	0	0	0	0	0	0	0	0	0					1	1	0	0	0	1	1	1	1	1	1	0
18	2	0.570258	Male	1.36502	Sep/Wid/Div	1	-0.96201	Other	-0.214871	nat_urb	1	priv_medlow_med	2	0	0	0	0	0	0.551364	-0.220331	-0.253674	-0.375008	-0.130086	-0.290216	0	0	0	0	0	0	0	0	0					0	0	0	0	0	0	0	0	0	0	0	0
18	1	3.32794	Male	0.0987822	Never Mar	3	0.645854	Other	-0.367234	nat_urb	1	priv_medlow_med	2	0	0	0	0	0	-0.111325	-0.220331	-0.253674	-0.375008	-0.130086	-0.371664	0	0	0	0	0	0	0	0	0					0	0	0	0	0	0	0	1	0	0	0	0
18	1	0.128061	Female	-0.56766	Sep/Wid/Div	2	-0.732315	Other	-0.641492	nat_urb	0	priv_high_veryhigh	1	1	1	1	0	1	-0.111325	0.352044	0.109505	0.707523	-0.130086	0.490328	0	0	0	0	0	0	0	0	0					0	0	0	1	0	1	0	0	1	0	1	0
18	1	0.168692	Female	0.698581	Never Mar	1	-1.1917	Homemaker	-0.661211	nat_scty	1	priv_high_veryhigh	1	1	1	1	0	1	7.34393	-0.220331	1.17634	3.68448	10.024	4.75957	0	0	0	0	0	0	0	0	0					0	1	0	1	0	1	0	1	1	1	0	0
18	2	0.256122	Female	-0.234439	Mar/Cohab	3	0.645854	Employed	-0.332101	nat_rural	1	priv_high_veryhigh	2	0	0	0	0	0	-0.111325	-0.220331	-0.253674	-0.375008	-0.130086	-0.371664	0	0	0	0	0	0	0	0	0					0	0	0	0	0	0	0	0	0	0	0	0
18	2	0.219472	Female	-1.36739	Mar/Cohab	3	0.645854	Homemaker	-0.602054	nat_urb	0	priv_high_veryhigh	0	1	0	0	1	1	-0.111325	-0.220331	-0.253674	-0.375008	-0.130086	-0.371664	0	0	0	0	0	0	0	0	0					0	0	0	0	0	0	0	0	0	0	0	0
20	2	0.301382	Female	1.49831	Sep/Wid/Div	1	-1.4214	Retired	0.279877	nat_scty	1	priv_high_veryhigh	2	0	0	0	0	0	-0.111325	-0.220331	-0.253674	-0.375008	-0.130086	-0.371664	0	0	0	0	0	0	0	0	0					0	0	0	0	0	0	0	0	0	0	0	0
20	1	0.834675	Male	-1.10081	Mar/Cohab	3	0.186465	Employed	-0.112694	nat_urb	0	priv_high_veryhigh	2	0	0	0	0	0	-0.111325	-0.220331	-0.253674	-0.375008	-0.130086	-0.371664	1	0	1	1	0	1	0	0	0					0	0	1	0	0	0	0	0	0	0	0	0
20	2	0.417338	Male	-0.900882	Sep/Wid/Div	3	0.645854	Employed	-0.279402	nat_scty	1	priv_high_veryhigh	1	0	1	0	0	1	-0.111325	-0.220331	0.767768	-0.375008	-0.130086	-0.0662339	0	0	0	0	0	0	0	0	0					0	0	0	0	0	0	0	0	0	0	0	0
20	2	1.05441	Male	-0.301083	Mar/Cohab	1	-0.96201	Employed	-0.661211	nat_rural	1	priv_high_veryhigh	1	0	0	0	0	0	-0.111325	-0.220331	-0.253674	-0.375008	-0.130086	-0.371664	1	1	0	1	0	1	0	0	0					0	0	0	0	0	0	0	0	0	0	0	0
20	2	0.47633	Female	-0.234439	Sep/Wid/Div	2	-0.272925	Employed	-0.5435	nat_rural	1	priv_high_veryhigh	1	0	1	0	0	1	-0.111325	0.00861914	-0.253674	-0.273521	-0.130086	-0.269854	1	1	0	1	0	1	0	0	0					0	0	0	0	0	0	0	0	0	0	0	0
20	1		Female	-0.767593	Mar/Cohab	3	0.41616	Employed	-0.425939	nat_rural	0	priv_high_veryhigh	0	0	0	0	0	0	-0.111325	-0.220331	-0.253674	-0.375008	-0.130086	-0.371664	0	0	0	0	0	0	0	0	0
23	2	1.49128	Female	-1.36739	Never Mar	4	1.33494	Student	-0.220697	nat_urb	0	priv_no_low	2	1	0	0	0	1	-0.111325	-0.220331	-0.253674	-0.375008	-0.130086	-0.371664	1	1	0	1	0	1	0	0	0					0	0	0	0	0	0	0	0	0	0	0	0
23	2		Female	1.43167	Mar/Cohab	3	0.645854	Homemaker	3.08734	nat_rural	0	priv_no_low	0	0	0	0	0	0	-0.111325	-0.220331	-0.253674	-0.375008	-0.130086	-0.371664	0	0	0	0	0	0	0	0	0
23	2	0.489412	Female	0.032138	Mar/Cohab	4	1.56463	Employed	1.22503	nat_scty	1	priv_no_low	2	1	1	0	0	1	-0.111325	3.21392	0.291095	0.639865	-0.130086	1.01295	0	0	0	0	0	0	0	0	0					0	0	0	0	0	0	0	0	0	0	0	0
23	1	0.661408	Male	-0.367728	Mar/Cohab	4	1.56463	Employed	0.989758	nat_urb	0	priv_no_low	3	0	0	0	1	1	-0.111325	-0.220331	-0.253674	-0.375008	-0.130086	-0.371664	0	0	0	0	0	0	0	0	0					0	0	0	0	0	0	0	0	0	0	0	0
23	1		Male	0.831869	Sep/Wid/Div	4	2.02402	Retired	2.84725	nat_rural	0	priv_no_low	0	0	0	0	0	0	-0.111325	-0.220331	-0.253674	-0.375008	-0.130086	-0.371664	0	0	0	0	0	0	0	0	0
23	1		Male	0.165427	Mar/Cohab	3	0.645854	Other	-0.425939	nat_rural	0	priv_no_low	0	0	0	0	0	0	-0.111325	-0.220331	-0.253674	-0.375008	-0.130086	-0.371664	0	0	0	0	0	0	0	0	0
23	2		Female	0.032138	Mar/Cohab	3	0.645854	Other	-0.015003	nat_rural	0	priv_no_low	0	0	0	0	0	0	-0.111325	-0.220331	-0.253674	-0.375008	-0.130086	-0.371664	0	0	0	0	0	0	0	0	0
21	2	0.933475	Male	-0.967526	Mar/Cohab	3	0.645854	Other	-0.484644	nat_urb	0	priv_no_low	2	0	1	1	0	1	-0.111325	0.123094	-0.253674	-0.036717	-0.130086	-0.106958	1	0	0	0	0	0	1	0	1					0	0	0	0	0	0	0	0	0	0	0	0
21	1	0.610567	Male	-0.700949	Mar/Cohab	3	0.645854	Employed	-0.386953	nat_urb	0	priv_no_low	2	0	1	0	0	1	-0.111325	-0.220331	-0.253674	-0.375008	-0.130086	-0.371664	0	0	0	0	0	0	0	0	0					1	0	0	0	0	0	0	0	0	0	0	0
21	1		Female	-1.2341	Mar/Cohab	2	-0.0432302	Homemaker	-0.386953	nat_rural	0	priv_no_low	0	0	0	0	0	0	-0.111325	-0.0486183	-0.253674	-0.375008	-0.130086	-0.341121	0	0	0	0	0	0	0	0	0
21	2	3.9605	Female	1.16509	Mar/Cohab	1	-0.96201	Homemaker	-0.464624	nat_urb	0	priv_no_low	0	1	0	0	0	1	-0.111325	-0.220331	-0.253674	-0.375008	-0.130086	-0.371664	0	0	0	0	0	0	0	0	0					0	0	0	0	0	0	0	0	0	0	0	1
21	1	2.15364	Female	-1.56732	Never Mar	3	0.645854	Employed	-0.0737081	nat_scty	1	priv_no_low	1	1	0	0	0	1	-0.111325	0.466519	1.10825	1.89154	-0.130086	1.522	1	0	1	1	0	1	0	0	0					0	0	0	0	0	0	0	0	0	0	0	0
21	1		Female	-0.367728	Sep/Wid/Div	4	1.79433	Employed	-0.5435	nat_rural	0	priv_no_low	0	0	0	0	0	0	-0.111325	-0.220331	-0.253674	-0.375008	-0.130086	-0.371664	0	0	0	0	0	0	0	0	0
21	2	0.785367	Female	0.365359	Mar/Cohab	1	-0.96201	Employed	-0.269241	nat_rural	1	priv_no_low	0	0	0	0	0	0	-0.111325	-0.220331	-0.253674	-0.375008	-0.130086	-0.371664	0	0	0	0	0	0	0	0	0
17	2	1.98631	Male	0.698581	Mar/Cohab	4	2.02402	Retired	0.676137	nat_urb	1	priv_no_low	0	0	0	0	0	0	-0.111325	-0.220331	-0.253674	-0.375008	-0.130086	-0.371664	0	0	0	0	0	0	0	0	0					0	0	0	0	0	0	0	0	0	0	0	0
17	2		Female	0.631936	Mar/Cohab	4	1.10524	Employed	0.784516	nat_rural	0	priv_no_low	0	0	0	0	0	0	-0.111325	-0.220331	-0.253674	-0.375008	-0.130086	-0.371664	0	0	0	0	0	0	0	0	0
17	2	8.71917	Male	0.232071	Mar/Cohab	3	0.645854	Employed	0.226591	nat_rural	1	priv_no_low	2	0	0	0	0	0	-0.111325	-0.220331	-0.253674	-0.375008	-0.130086	-0.371664	0	0	0	0	0	0	0	0	0					0	0	0	0	0	0	0	0	0	0	0	0
17	1		Female	0.698581	Never Mar	4	1.10524	Employed	-0.426089	nat_rural	0	priv_no_low	0	0	0	0	0	0	3.75436	0.352044	5.87498	3.68448	-0.130086	4.48129	0	0	0	0	0	0	0	0	0
17	1	0.889847	Female	-0.900882	Sep/Wid/Div	1	-1.1917	Employed	-0.347515	nat_urb	0	priv_no_low	2	0	1	0	0	1	-0.111325	-0.220331	-0.253674	-0.375008	-0.130086	-0.371664	1	1	1	1	0	1	0	0	0					0	0	0	0	0	0	0	0	0	0	0	0
17	1		Male	2.36469	Never Mar	1	-0.96201	Retired	0.161564	nat_rural	0	priv_no_low	0	1	0	0	0	1	-0.111325	-0.220331	-0.253674	-0.375008	-0.130086	-0.371664	0	0	0	0	0	0	0	0	0
17	2	2.556	Female	2.29804	Sep/Wid/Div	1	-1.1917	Other	-0.484644	nat_scty	1	priv_no_low	0	0	0	0	0	0	-0.111325	-0.220331	-0.253674	-0.375008	-0.130086	-0.371664	0	0	0	0	0	0	0	0	0					0	0	0	0	0	0	0	0	0	0	0	0
21	2	1.24086	Female	-0.967526	Mar/Cohab	4	1.79433	Employed	0.925182	nat_urb	0	priv_medlow_med	1	0	0	0	0	0	-0.111325	0.00861914	-0.253674	-0.239691	-0.130086	-0.249492	0	0	0	0	0	0	0	0	0					0	0	0	0	0	0	0	0	0	0	0	0
21	2		Female	-0.634305	Mar/Cohab	4	1.10524	Employed	1.44549	nat_rural	0	priv_medlow_med	0	0	0	0	0	0	-0.111325	-0.220331	-0.253674	-0.375008	-0.130086	-0.371664	0	0	0	0	0	0	0	0	0
21	1	7.34828	Male	-1.03417	Never Mar	4	0.875549	Employed	-0.249823	nat_urb	0	priv_medlow_med	2	0	0	0	0	0	-0.111325	-0.220331	-0.253674	-0.375008	-0.130086	-0.371664	0	0	0	0	0	0	0	0	0					0	0	0	0	0	0	0	0	0	0	0	0
21	2		Male	-0.767593	Mar/Cohab	2	-0.0432302	Other	-0.543349	nat_rural	0	priv_medlow_med	0	0	0	0	0	0	-0.111325	-0.220331	-0.253674	-0.375008	-0.130086	-0.371664	0	0	0	0	0	0	0	0	0
21	2	6.13504	Male	-0.434372	Mar/Cohab	2	-0.50262	Employed	0.513795	nat_urb	0	priv_medlow_med	2	0	0	0	0	0	-0.111325	-0.220331	-0.253674	-0.375008	-0.130086	-0.371664	0	0	0	0	0	0	0	0	0					0	0	0	0	0	0	0	0	0	0	0	0
21	2		Male	3.431	Mar/Cohab	2	-0.0432302	Retired	0.102407	nat_rural	0	priv_medlow_med	0	0	0	0	0	0	-0.111325	-0.220331	-0.253674	-0.375008	-0.130086	-0.371664	0	0	0	0	0	0	0	0	0
21	2	1.033	Female	-1.2341	Mar/Cohab	3	0.645854	Employed	-0.347515	nat_scty	1	priv_medlow_med	1	0	0	0	0	0	-0.111325	-0.220331	-0.253674	-0.375008	-0.130086	-0.371664	0	0	0	0	0	0	0	0	0					0	0	0	0	0	0	0	0	0	0	0	0
21	1	1.2055	Female	-0.767593	Mar/Cohab	4	1.10524	Employed	-0.184345	nat_urb	0	priv_medlow_med	3	1	0	0	0	1	1.5454	-0.220331	2.12969	2.43281	-0.130086	2.23468	0	0	0	0	0	0	0	0	0					0	0	0	0	0	0	0	0	0	0	0	0
21	2		Female	1.43167	Mar/Cohab	1	-0.96201	Retired	-0.308077	nat_rural	0	priv_medlow_med	0	0	0	0	0	0	-0.111325	-0.220331	-0.253674	-0.375008	-0.130086	-0.371664	0	0	0	0	0	0	0	0	0
21	2	1.02087	Female	1.0318	Mar/Cohab	3	0.645854	Employed	-0.229804	nat_scty	1	priv_medlow_med	1	1	0	0	0	1	7.34393	-0.220331	5.87498	3.68448	-0.130086	4.82065	0	0	0	0	0	0	0	0	0					0	0	0	0	0	0	0	0	0	0	0	0
21	1		Female	-0.967526	Never Mar	4	1.79433	Employed	2.34765	nat_rural	0	priv_medlow_med	0	1	0	0	0	1	-0.111325	-0.220331	-0.253674	-0.375008	-0.130086	-0.371664	0	0	0	0	0	0	0	0	0
21	2		Female	-1.43404	Mar/Cohab	2	-0.0432302	Other	-0.572928	nat_rural	0	priv_medlow_med	0	0	0	0	0	0	-0.111325	-0.220331	-0.253674	-0.375008	-0.130086	-0.371664	0	0	0	0	0	0	0	0	0
21	2		Male	0.032138	Mar/Cohab	3	0.645854	Employed	-0.386953	nat_rural	0	priv_no_low	0	0	0	0	0	0	-0.111325	-0.220331	-0.253674	-0.375008	-0.130086	-0.371664	0	0	0	0	0	0	0	0	0
21	2		Male	-0.634305	Mar/Cohab	4	1.33494	Employed	0.005017	nat_rural	0	priv_no_low	0	0	0	0	0	0	-0.111325	-0.220331	-0.253674	-0.375008	-0.130086	-0.371664	0	0	0	0	0	0	0	0	0
21	2	0.750678	Male	1.16509	Mar/Cohab	3	0.645854	Retired	-0.347515	nat_scty	1	priv_no_low	0	0	0	0	0	0	-0.111325	-0.220331	-0.253674	-0.375008	-0.130086	-0.371664	0	0	0	0	0	0	0	0	0					0	0	0	0	0	0	0	0	0	0	0	0
23	2	0.699567	Female	-0.900882	Mar/Cohab	3	0.645854	Employed	-0.269241	nat_scty	1	priv_no_low	1	0	0	0	0	0	-0.111325	-0.220331	-0.253674	-0.375008	-0.130086	-0.371664	0	0	0	0	0	0	0	0	0					0	0	0	0	0	0	0	0	0	0	0	0
23	1	1.56251	Female	-0.501016	Mar/Cohab	1	-1.65109	Employed	-0.425939	nat_rural	1	priv_no_low	1	0	0	0	0	0	-0.111325	-0.220331	-0.253674	-0.375008	-0.130086	-0.371664	0	0	0	0	0	0	0	0	0					0	0	0	0	0	0	0	0	0	0	0	0
23	1	0.323409	Male	0.432004	Mar/Cohab	1	-1.1917	Employed	-0.191118	nat_scty	1	priv_no_low	1	0	0	0	0	0	-0.111325	-0.220331	-0.253674	-0.375008	-0.130086	-0.371664	0	0	0	0	0	0	0	0	0					0	0	0	0	1	0	0	0	0	0	0	0
23	1	0.306113	Female	0.032138	Sep/Wid/Div	1	-1.88079	Homemaker	-0.637548	nat_scty	1	priv_no_low	1	0	0	0	1	1	-0.111325	-0.220331	-0.253674	3.68448	-0.130086	2.07178	1	0	0	0	1	1	0	0	0					0	0	0	1	0	0	0	0	0	0	0	0
23	1	1.22445	Female	0.032138	Mar/Cohab	2	-0.272925	Homemaker	-0.593861	nat_scty	1	priv_no_low	2	1	0	0	0	1	-0.111325	-0.220331	-0.253674	-0.375008	-0.130086	-0.371664	0	0	0	0	0	0	0	0	0					0	0	0	0	0	0	1	0	0	0	0	0
23	2	1.26912	Female	2.36469	Mar/Cohab	1	-1.88079	Retired	-0.455517	nat_rural	1	priv_no_low	2	1	0	0	0	1	-0.111325	-0.220331	-0.253674	0.267745	-0.130086	0.0152143	0	0	0	0	0	0	0	0	0					0	0	0	0	0	0	0	0	0	0	0	0
23	1		Male	0.631936	Mar/Cohab	4	1.56463	Employed	2.77123	nat_rural	0	priv_no_low	0	0	0	0	0	0	-0.111325	-0.220331	-0.253674	-0.375008	-0.130086	-0.371664	0	0	0	0	0	0	0	0	0
23	1	0.707698	Male	1.6316	Mar/Cohab	2	-0.0432302	Employed	-0.132413	nat_rural	0	priv_no_low	3	0	0	0	0	0	-0.111325	-0.105856	-0.208277	-0.104375	0.116073	-0.142252	0	0	0	0	0	0	0	0	0					0	0	0	0	0	0	0	0	0	0	0	0
17	2		Female	2.16475	Sep/Wid/Div	1	-1.1917	Retired	0.866026	nat_rural	0	priv_medlow_med	0	1	0	0	0	1	-0.111325	-0.220331	5.87498	-0.375008	-0.130086	1.46092	0	0	0	0	0	0	0	0	0
17	1	0.703915	Male	0.965158	Mar/Cohab	1	-0.96201	Employed	-0.328097	nat_scty	1	priv_medlow_med	1	0	0	0	0	0	-0.111325	-0.220331	-0.253674	-0.375008	-0.130086	-0.371664	0	0	0	0	0	0	0	0	0					0	0	0	0	0	0	0	0	0	0	0	0
17	1	0.84956	Female	0.698581	Mar/Cohab	1	-0.96201	Employed	-0.426089	nat_rural	1	priv_medlow_med	1	1	0	0	0	1	-0.111325	-0.220331	-0.253674	-0.375008	-0.130086	-0.371664	0	0	0	0	0	0	0	0	0					0	0	0	0	0	0	0	0	0	0	0	0
17	1	0.804731	Female	-1.03417	Mar/Cohab	1	-1.1917	Homemaker	-0.572928	nat_urb	1	priv_medlow_med	1	1	0	0	0	1	-0.111325	-0.220331	-0.253674	-0.375008	-0.130086	-0.371664	0	0	0	0	0	0	0	0	0					0	0	0	0	0	0	0	0	0	0	0	0
17	1	1.2071	Female	-1.2341	Mar/Cohab	3	0.645854	Other	-0.425788	nat_urb	0	priv_medlow_med	0	0	0	0	0	0	-0.111325	-0.220331	-0.253674	-0.375008	-0.130086	-0.371664	0	0	0	0	0	0	0	0	0					0	0	0	0	0	0	0	0	0	0	0	0
17	2	2.15364	Female	-0.967526	Mar/Cohab	3	0.645854	Employed	0.853683	nat_urb	0	priv_high_veryhigh	3	0	0	1	0	1	-0.111325	-0.220331	-0.253674	-0.375008	-0.130086	-0.371664	0	0	0	0	0	0	0	0	0					0	0	0	0	0	0	0	0	0	0	0	0
17	1	0.995538	Female	-1.10081	Mar/Cohab	2	-0.0432302	Other	-0.347515	nat_scty	1	priv_high_veryhigh	1	1	0	0	0	1	-0.111325	-0.220331	-0.253674	-0.375008	-0.130086	-0.371664	1	0	1	1	0	1	0	0	0					0	0	0	0	0	0	0	0	0	0	0	0
21	1	2.6141	Male	-1.10081	Mar/Cohab	2	-0.50262	Employed	-0.152132	nat_scty	1	priv_no_low	1	0	0	0	0	0	-0.111325	-0.220331	-0.253674	-0.375008	-0.130086	-0.371664	0	0	0	0	0	0	0	0	0					0	0	0	0	0	0	0	0	0	0	0	0
21	1	2.33982	Male	1.96482	Mar/Cohab	3	0.645854	Retired	0.983436	nat_urb	0	priv_no_low	2	0	0	0	0	0	-0.111325	-0.220331	-0.253674	-0.375008	-0.130086	-0.371664	0	0	0	0	0	0	0	0	0					0	0	0	0	0	0	0	0	0	0	0	0
21	2	1.23657	Female	1.89818	Mar/Cohab	1	-0.96201	Retired	-0.258403	nat_urb	1	priv_no_low	0	0	0	0	0	0	-0.111325	-0.220331	-0.253674	-0.375008	-0.130086	-0.371664	1	0	0	0	1	1	0	0	0					0	0	0	0	0	0	0	0	0	0	0	0
21	1		Female	-0.967526	Mar/Cohab	3	0.645854	Employed	-0.190667	nat_rural	0	priv_no_low	0	0	0	0	0	0	-0.111325	-0.220331	-0.253674	-0.375008	-0.130086	-0.371664	0	0	0	0	0	0	0	0	0
1	2	0.148788	Male	0.698581	Mar/Cohab	1	-0.96201	Retired	-0.513771	nat_urb	1	priv_high_veryhigh	2	0	0	0	0	0	-0.111325	0.123094	-0.253674	-0.138204	-0.130086	-0.168044	0	0	0	0	0	0	0	0	0					0	1	1	0	1	1	1	1	0	1	0	0
1	2	0.52076	Male	0.698581	Mar/Cohab	2	-0.732315	Employed	-0.258403	nat_urb	0	priv_high_veryhigh	3	1	0	0	0	1	6.51557	5.50342	3.83209	3.68448	2.3315	5.45188	0	0	0	0	0	0	0	0	0					0	0	0	0	0	0	0	0	0	0	0	0
1	2		Male	-1.03417	Mar/Cohab	3	0.645854	Other	-0.484644	nat_rural	0	priv_high_veryhigh	0	0	0	0	0	0	-0.111325	0.20895	-0.253674	-0.375008	-0.130086	-0.295307	0	0	0	0	0	0	0	0	0
1	2	0.445631	Male	-0.101151	Mar/Cohab	3	0.186465	Employed	-0.12564	nat_urb	1	priv_high_veryhigh	3	1	1	0	1	1	-0.111325	0.352044	-0.253674	1.45176	-0.130086	0.829695	0	0	0	0	0	0	0	0	0					0	0	0	0	1	1	0	1	1	1	0	0
1	2		Female	0.631936	Mar/Cohab	4	1.56463	Employed	-0.191118	nat_rural	0	priv_high_veryhigh	0	1	0	0	0	1	-0.111325	-0.220331	5.87498	2.33132	0.331462	3.15097	0	0	0	0	0	0	0	0	0
1	2	0.0800114	Female	-0.634305	Sep/Wid/Div	4	1.33494	Employed	-0.425788	nat_urb	1	priv_high_veryhigh	0	0	0	0	0	0	-0.111325	-0.220331	-0.253674	-0.375008	-0.130086	-0.371664	0	0	0	0	0	0	0	0	0					0	0	0	0	0	0	0	0	0	0	0	0
1	1	0.0711141	Female	1.0318	Mar/Cohab	2	-0.272925	Homemaker	-0.543349	nat_scty	1	priv_high_veryhigh	0	1	1	0	0	1	-0.111325	-0.163093	1.33524	1.45176	-0.130086	1.21318	1	0	0	0	1	1	0	0	0					0	0	0	0	0	0	0	0	0	0	0	0
1	1	0.0800114	Female	-0.167795	Sep/Wid/Div	1	-1.1917	Employed	-0.484644	nat_scty	1	priv_high_veryhigh	2	1	1	1	0	1	1.5454	10.0824	2.47017	2.66961	10.9471	5.77767	1	1	0	1	0	1	0	0	0					0	1	0	0	0	0	0	0	0	0	1	0
1	2		Female	-0.767593	Mar/Cohab	2	-0.50262	Homemaker	-0.5435	nat_rural	0	priv_medlow_med	0	0	0	0	0	0	-0.111325	-0.220331	-0.253674	-0.375008	-0.130086	-0.371664	0	0	0	0	0	0	0	0	0
1	1	0.371756	Male	-0.167795	Mar/Cohab	1	-1.1917	Employed	-0.514222	nat_scty	0	priv_medlow_med	2	0	0	0	1	1	-0.111325	-0.220331	2.47017	-0.375008	-0.130086	0.442817	0	0	0	0	0	0	0	0	0					0	0	0	0	0	0	0	0	0	0	1	0
1	2		Male	0.765225	Mar/Cohab	1	-0.96201	Employed	-0.0732565	nat_rural	0	priv_medlow_med	0	0	0	0	0	0	-0.111325	-0.220331	-0.253674	-0.375008	-0.130086	-0.371664	0	0	0	0	0	0	0	0	0
2	1		Male	-0.167795	Sep/Wid/Div	3	0.186465	Employed	-0.308077	nat_rural	0	priv_high_veryhigh	0	0	0	0	0	0	-0.111325	-0.220331	-0.253674	-0.375008	-0.130086	-0.371664	0	0	0	0	0	0	0	0	0
2	1		Female	0.898513	Mar/Cohab	1	-1.4214	Retired	0.576564	nat_rural	0	priv_high_veryhigh	0	1	0	0	0	1	-0.111325	-0.220331	-0.253674	-0.375008	-0.130086	-0.371664	0	0	0	0	0	0	0	0	0
2	1		Female	0.165427	Mar/Cohab	1	-1.1917	Employed	-0.0642249	nat_rural	0	priv_high_veryhigh	0	0	0	0	0	0	-0.111325	-0.220331	-0.253674	-0.375008	-0.130086	-0.371664	0	0	0	0	0	0	0	0	0
4	2	0.173532	Female	-1.16746	Mar/Cohab	3	0.645854	Homemaker	-0.386953	nat_scty	1	priv_no_low	1	0	0	0	0	0	-0.111325	-0.220331	-0.253674	-0.375008	-0.130086	-0.371664	0	0	0	0	0	0	0	0	0					0	1	0	0	0	0	0	0	0	0	0	0
4	2	0.900599	Male	-0.834238	Mar/Cohab	2	-0.50262	Employed	-0.308679	nat_urb	1	priv_no_low	2	0	0	0	0	0	-0.111325	-0.220331	-0.253674	0.80901	-0.130086	0.341007	0	0	0	0	0	0	0	0	0					0	0	0	0	0	0	0	0	0	0	0	0
4	1	0.664254	Female	-0.900882	Mar/Cohab	3	0.645854	Employed	-0.0732565	nat_scty	0	priv_no_low	0	0	0	0	0	0	-0.111325	-0.220331	-0.253674	-0.375008	-0.130086	-0.371664	0	0	0	0	0	0	0	0	0					0	0	0	0	0	0	0	0	0	0	0	0
4	1	0.376695	Male	-0.434372	Mar/Cohab	3	0.645854	Employed	-0.181936	nat_scty	0	priv_no_low	2	0	0	0	0	0	-0.111325	-0.220331	1.33524	-0.138204	-0.130086	0.245984	0	0	0	0	0	0	0	0	0					0	0	0	0	0	0	0	0	0	0	0	0
4	2		Female	-0.501016	Mar/Cohab	2	-0.0432302	Employed	-0.308679	nat_rural	0	priv_no_low	0	0	0	0	0	0	-0.111325	-0.220331	-0.253674	-0.375008	-0.130086	-0.371664	0	0	0	0	0	0	0	0	0
4	2		Female	-0.767593	Mar/Cohab	2	-0.272925	Employed	-0.425939	nat_rural	0	priv_no_low	0	0	0	0	0	0	-0.111325	-0.220331	-0.253674	-0.375008	-0.130086	-0.371664	0	0	0	0	0	0	0	0	0
4	1	0.0984092	Male	-0.301083	Mar/Cohab	2	-0.50262	Employed	-0.425939	nat_rural	1	priv_no_low	1	0	0	0	0	0	-0.111325	-0.220331	-0.253674	-0.375008	-0.130086	-0.371664	0	0	0	0	0	0	0	0	0					0	0	0	0	0	0	0	0	0	0	0	0
4	2	0.805378	Male	1.09845	Mar/Cohab	3	0.645854	Retired	-0.396812	nat_urb	0	priv_medlow_med	0	0	0	0	0	0	-0.111325	-0.220331	-0.253674	-0.375008	-0.130086	-0.371664	0	0	0	0	0	0	0	0	0					0	0	0	0	0	0	0	0	0	0	0	0
4	1	0.279953	Female	1.0318	Mar/Cohab	1	-0.96201	Homemaker	0.0437022	nat_urb	0	priv_medlow_med	0	0	0	0	0	0	-0.111325	-0.220331	5.19402	-0.375008	-0.130086	1.2573	1	0	0	0	1	1	0	0	0					0	0	0	0	0	0	0	0	0	0	0	0
4	1		Male	-0.234439	Mar/Cohab	1	-1.1917	Employed	-0.16154	nat_rural	0	priv_medlow_med	0	0	0	0	0	0	-0.111325	-0.220331	-0.253674	-0.375008	-0.130086	-0.371664	0	0	0	0	0	0	0	0	0
4	2		Female	-0.367728	Mar/Cohab	2	-0.50262	Homemaker	-0.301755	nat_rural	0	priv_medlow_med	0	0	0	0	0	0	-0.111325	-0.220331	-0.253674	-0.375008	-0.130086	-0.371664	0	0	0	0	0	0	0	0	0
4	1	0.402689	Male	1.0318	Mar/Cohab	1	-0.96201	Retired	-0.132413	nat_urb	0	priv_medlow_med	1	0	0	0	0	0	-0.111325	-0.220331	1.44873	3.68448	-0.130086	2.58083	0	0	0	0	0	0	0	0	0					0	0	0	0	0	0	0	0	0	0	0	0
4	1		Female	0.831869	Mar/Cohab	1	-0.96201	Homemaker	-0.132413	nat_rural	0	priv_medlow_med	0	0	0	0	0	0	-0.111325	-0.220331	-0.253674	-0.375008	-0.130086	-0.371664	0	0	0	0	0	0	0	0	0
4	2		Male	0.898513	Never Mar	1	-0.96201	Retired	-0.275047	nat_rural	0	priv_medlow_med	0	0	0	0	0	0	-0.111325	-0.220331	-0.253674	-0.375008	-0.130086	-0.371664	0	0	0	0	0	0	0	0	0
5	2	1.30917	Female	-0.434372	Mar/Cohab	2	-0.732315	Homemaker	0.218463	nat_scty	1	priv_medlow_med	0	0	0	0	0	0	-0.111325	-0.220331	-0.253674	-0.375008	-0.130086	-0.371664	0	0	0	0	0	0	0	0	0					0	0	0	0	0	0	0	0	0	0	0	0
5	1	0.647223	Female	-0.834238	Mar/Cohab	3	0.645854	Homemaker	-0.661211	nat_urb	0	priv_medlow_med	0	0	0	0	0	0	-0.111325	-0.220331	-0.253674	-0.375008	-0.130086	-0.371664	0	0	0	0	0	0	0	0	0					0	0	0	0	0	0	0	0	0	0	0	0
[truncated: 3,038 more rows]
[truncated: 29 more columns]
